# Supplementary material for: Engineered microRNA scaffolds for potent gene silencing in vivo
Source: Sci Rep. 2025 Jul 1;15:21419. doi: 10.1038/s41598-025-07061-y (PMC12218229; doi:10.1038/s41598-025-07061-y)
Supplement: Supplementary file 1 — Supplementary Material 1 [file 41598_2025_7061_MOESM1_ESM.xlsx]

## Sheet: Supplemental Table 1
	amiRNAs tested in this study		NOTE: guide strand, passenger strand, and modifications are in lower case
shRNA loaded into amiRNAs (Ren 713); Figure 1C-D
Guide Strand:	5'-tagataagcattataattccta
Passenger Strand:	5'-caggaattataatgcttatcta
Scaffold	Sequence 5'-3' ( 5'----Base--Basal Stem--Passenger (5p)--Loop--Guide (3p)--Basal Stem--Base----3')		Notes
Let7a2_WT	ATAAGACTAACTTGTAATTTCCCTGCTTAAGAAATGGTAGTTTTCCAGCCATTGTGACTGCATGCTCCCAGcaggaattataatgcttatctaTTTAGAATTACATCAAGGGAGATAAtagataagcattataattcctaTTGGGTCTTGCACTAAACAACATGGTGAGAACGATCATGATTCCTCCAGGCCTTTTCTCC
Let7a2_Base	ATAAGACTAACTTGTAATTTCCCTGCTTAAGAAATGGTAGTTTTCCAGCCATTGaGACTtgATGCTCCCAGcaggaattataatgcttatctaTTTAGAATTACATCAAGGGAGATAAtagataagcattataattcctaTTGGGTCTTGCcCTAAACAACATGGTGAGAACGATCATGATTCCTCCAGGCCTTTTCTCC
Let7a2_Stem	ATAAGACTAACTTGTAATTTCCCTGCTTAAGAAATGGTAGTTTTCCAGCCATTGTGACTGCATGCTCtCAGcaggaattataatgcttatctaTTTAGAATTACATCAAGGGAGATAAtagataagcattataattcctaTTGcGagcatCACTAAACAACATGGTGAGAACGATCATGATTCCTCCAGGCCTTTTCTCC
Let7a2_Loop	ATAAGACTAACTTGTAATTTCCCTGCTTAAGAAATGGTAGTTTTCCAGCCATTGTGACTGCATGCTCCCAGcaggaattataatgcttatctatagtgaagccacagatgtatagataagcattataattcctaTTGGGTCTTGCACTAAACAACATGGTGAGAACGATCATGATTCCTCCAGGCCTTTTCTCC
Let7a2_All	ATAAGACTAACTTGTAATTTCCCTGCTTAAGAAATGGTAGTTTTCCAGCCATTGaGACTtgATGCTCtCAGcaggaattataatgcttatctatagtgaagccacagatgtatagataagcattataattcctaTTGcGagcatCcCTAAACAACATGGTGAGAACGATCATGATTCCTCCAGGCCTTTTCTCC
Let7a3_WT	TCTGGAAGCCACGGAGTCCCATCGGCACCAAGACCGACTGCCCTTTGGcaggaattataatgcttatctaTTTGGGGCTCTGCCCTGCTATGGGATAAtagataagcattataattcctaCTGAAGTGGCTGTAATATCTGCGGTGGACAGAGCGTCTGGAACCCTGGCTGGGAGCGGGCAGG
Let7a3_Base	TCTGGAAGCCACGGAGTCCCATCGGCACCAAGACCGtgTGCCCTTTGGcaggaattataatgcttatctaTTTGGGGCTCTGCCCTGCTATGGGATAAtagataagcattataattcctaCTGAAGTGGCacTAATAaCTGCGGTGGACAGAGCGTCTGGAACCCTGGCTGGGAGCGGGCAGG
Let7a3_Stem	TCTGGAAGCCACGGAGTCCCATCGGCACCAAGACCGACTGCCCcTcGGcaggaattataatgcttatctaTTTGGGGCTCTGCCCTGCTATGGGATAAtagataagcattataattcctaCTGcgGgGcaTGTAATATCTGCGGTGGACAGAGCGTCTGGAACCCTGGCTGGGAGCGGGCAGG
Let7a3_Loop	TCTGGAAGCCACGGAGTCCCATCGGCACCAAGACCGACTGCCCTTTGGcaggaattataatgcttatctatagtgaagccacagatgtatagataagcattataattcctaCTGAAGTGGCTGTAATATCTGCGGTGGACAGAGCGTCTGGAACCCTGGCTGGGAGCGGGCAGG
Let7a3_All	TCTGGAAGCCACGGAGTCCCATCGGCACCAAGACCGtgTGCCCcTcGGcaggaattataatgcttatctatagtgaagccacagatgtatagataagcattataattcctaCTGcgGgGcacTAATAaCTGCGGTGGACAGAGCGTCTGGAACCCTGGCTGGGAGCGGGCAGG
Let7c_WT	TGCCATATTTGGAGGAGCTGACTGAAGATATGATAAGGAGTTTGAAGCAACATTGGAAGCTGTGTGCATCCGGcaggaattataatgcttatctaTTTAGAGTTACACCCTGGGAGTTAAtagataagcattataattcctaTTGGAGCACACTTGAGCCGTCGAGGAATTCTTCATCACTTTAACCTGATTGAGCCAAT
Let7c_Base	TGCCATATTTGGAGGAGCTGACTGAAGATATGATAAGGAGTTTGAAGCAACATTGGAAaaTtgGTGCATCCGGcaggaattataatgcttatctaTTTAGAGTTACACCCTGGGAGTTAAtagataagcattataattcctaTTGGAGCACACTTcAagCGTCGAGGAATTCTTCATCACTTTAACCTGATTGAGCCAAT
Let7c_Stem	TGCCATATTTGGAGGAGCTGACTGAAGATATGATAAGGAGTTTGAAGCAACATTGGAAGCTGTGTGgActCGGcaggaattataatgcttatctaTTTAGAGTTACACCCTGGGAGTTAAtagataagcattataattcctaTTGcgtCcacCTTGAGCCGTCGAGGAATTCTTCATCACTTTAACCTGATTGAGCCAAT
Let7c_Loop	TGCCATATTTGGAGGAGCTGACTGAAGATATGATAAGGAGTTTGAAGCAACATTGGAAGCTGTGTGCATCCGGcaggaattataatgcttatctatagtgaagccacagatgtatagataagcattataattcctaTTGGAGCACACTTGAGCCGTCGAGGAATTCTTCATCACTTTAACCTGATTGAGCCAAT
Let7c_All	TGCCATATTTGGAGGAGCTGACTGAAGATATGATAAGGAGTTTGAAGCAACATTGGAAaaTtgGTGgActCGGcaggaattataatgcttatctatagtgaagccacagatgtatagataagcattataattcctaTTGcgtCcacCTTcAagCGTCGAGGAATTCTTCATCACTTTAACCTGATTGAGCCAAT
Let7f1_WT	TCGAAAGAGATTGTACTTTCCATTCCAGAAGAAAACATTGCTCTATCAGcaggaattataatgcttatctaTTGTGGGGTAGTGATTTTACCCTGTTCAGGAGATAAtagataagcattataattcctaTGAGGAGTAGACTTGCTGCATTATTTTCTTTTTATTTAGATG
Let7f1_Base	TCGAAAGAGATTGTACTTTCCATTCCAGAAGAcAACcTgGCTCTATCAGcaggaattataatgcttatctaTTGTGGGGTAGTGATTTTACCCTGTTCAGGAGATAAtagataagcattataattcctaTGAGGAGTAGcCTTGCTGCATTATTTTCTTTTTATTTAGATG
Let7f1_Stem	TCGAAAGAGATTGTACTTTCCATTCCAGAAGAAAACATTGCTCTcTCcGcaggaattataatgcttatctaTTGTGGGGTAGTGATTTTACCCTGTTCAGGAGATAAtagataagcattataattcctaTGgcGAGagcACTTGCTGCATTATTTTCTTTTTATTTAGATG
Let7f1_Loop	TCGAAAGAGATTGTACTTTCCATTCCAGAAGAAAACATTGCTCTATCAGcaggaattataatgcttatctatagtgaagccacagatgtatagataagcattataattcctaTGAGGAGTAGACTTGCTGCATTATTTTCTTTTTATTTAGATG
Let7f1_All	TCGAAAGAGATTGTACTTTCCATTCCAGAAGAcAACcTgGCTCTcTCcGcaggaattataatgcttatctatagtgaagccacagatgtatagataagcattataattcctaTGgcGAGagccCTTGCTGCATTATTTTCTTTTTATTTAGATG
Let7f2_WT	GATAGTTCCGAGTAGCTGGCCCACATAGGCTGAAGATGGACACTGGTGCTCTGTGGcaggaattataatgcttatctaTTAGGGTCATACCCCATCTTGGAGATAAtagataagcattataattcctaCACGGTGGTACACTTCTTCTCCGACTGGCTCTGTTCAGGTTCTT
Let7f2_Base	GATAGTTCCGAGTAGCTGGCCCACATAGGCTGAAGATaGcCcCTtGTGCTCTGTGGcaggaattataatgcttatctaTTAGGGTCATACCCCATCTTGGAGATAAtagataagcattataattcctaCACGGTGGTACtCTTCTTCTCCGACTGGCTCTGTTCAGGTTCTT
Let7f2_Stem	GATAGTTCCGAGTAGCTGGCCCACATAGGCTGAAGATGGACACTGGTGCTactcGGcaggaattataatgcttatctaTTAGGGTCATACCCCATCTTGGAGATAAtagataagcattataattcctaCcgcGTGGTACACTTCTTCTCCGACTGGCTCTGTTCAGGTTCTT
Let7f2_Loop	GATAGTTCCGAGTAGCTGGCCCACATAGGCTGAAGATGGACACTGGTGCTCTGTGGcaggaattataatgcttatctatagtgaagccacagatgtatagataagcattataattcctaCACGGTGGTACACTTCTTCTCCGACTGGCTCTGTTCAGGTTCTT
Let7f2_All	GATAGTTCCGAGTAGCTGGCCCACATAGGCTGAAGATaGcCcCTtGTGCTactcGGcaggaattataatgcttatctatagtgaagccacagatgtatagataagcattataattcctaCcgcGTGGTACtCTTCTTCTCCGACTGGCTCTGTTCAGGTTCTT
Let7g_WT	CCTGTCTCAAGTGCATCCTGAAGAGTTCCTCCAGCGCTCCGTTTCCTTTTGCCTGATTCCAGcaggaattataatgcttatctaTTTGAGGGTCTATGATACCACCCGGTACAGGAGATAAtagataagcattataattcctaCAGGAACAGCGCGCCAGCTGCCAAGTGGGGCTGAGAGGATGGCGTCACCCTGCTCAT
Let7g_Base	CCTGTCTCAAGTGCATCCTGAAGAGTTCCTCCAGCGCTCCGTTTCCTTTTtgCTGATTCCAGcaggaattataatgcttatctaTTTGAGGGTCTATGATACCACCCGGTACAGGAGATAAtagataagcattataattcctaCAGGAACAGCGCcCCAGCTGCCAAGTGGGGCTGAGAGGATGGCGTCACCCTGCTCAT
Let7g_Stem	CCTGTCTCAAGTGCATCCTGAAGAGTTCCTCCAGCGCTCCGTTTCCTTTTGCCTGATctCAGcaggaattataatgcttatctaTTTGAGGGTCTATGATACCACCCGGTACAGGAGATAAtagataagcattataattcctaCtGcgAtcGgGCGCCAGCTGCCAAGTGGGGCTGAGAGGATGGCGTCACCCTGCTCAT
Let7g_Loop	CCTGTCTCAAGTGCATCCTGAAGAGTTCCTCCAGCGCTCCGTTTCCTTTTGCCTGATTCCAGcaggaattataatgcttatctatagtgaagccacagatgtatagataagcattataattcctaCAGGAACAGCGCGCCAGCTGCCAAGTGGGGCTGAGAGGATGGCGTCACCCTGCTCAT
Let7g_All	CCTGTCTCAAGTGCATCCTGAAGAGTTCCTCCAGCGCTCCGTTTCCTTTTtgCTGATctCAGcaggaattataatgcttatctatagtgaagccacagatgtatagataagcattataattcctaCtGcgAtcGgcCCAGCTGCCAAGTGGGGCTGAGAGGATGGCGTCACCCTGCTCAT
miR21_WT	CTGCCTGACTGTCTGCTTGTTTTGCCTACCATCGTGACATCTCCATGGCTGTACCACCTTGTCGcaggaattataatgcttatctaGACTGTTGAATCTCATGGtagataagcattataattcctaCTGACATTTTGGTATCTTTCATCTGACCATCCATATCCAATGTTCTCATTTAAACATTACCCAGCATCATTG
miR21_Base	CTGCCTGACTGTCTGCTTGTTTTGCCTACCATCGTGACATCTCCATGGCTGctgCACCTTGTCGcaggaattataatgcttatctaGACTGTTGAATCTCATGGtagataagcattataattcctaCTGACATTTTGcTAaCTTTCATCTGACCATCCATATCCAATGTTCTCATTTAAACATTACCCAGCATCATTG
miR21_Stem	CTGCCTGACTGTCTGCTTGTTTTGCCTACCATCGTGACATCTCCATGGCTGTACCACCTctcgGcaggaattataatgcttatctaGACTGTTGAATCTCATGGtagataagcattataattcctaCTGcgAggTgGGTATCTTTCATCTGACCATCCATATCCAATGTTCTCATTTAAACATTACCCAGCATCATTG
miR21_Loop	CTGCCTGACTGTCTGCTTGTTTTGCCTACCATCGTGACATCTCCATGGCTGTACCACCTTGTCGcaggaattataatgcttatctatagtgaagccacagatgtatagataagcattataattcctaCTGACATTTTGGTATCTTTCATCTGACCATCCATATCCAATGTTCTCATTTAAACATTACCCAGCATCATTG
miR21_All	CTGCCTGACTGTCTGCTTGTTTTGCCTACCATCGTGACATCTCCATGGCTGctgCACCTctcgGcaggaattataatgcttatctatagtgaagccacagatgtatagataagcattataattcctaCTGcgAggTgcTAaCTTTCATCTGACCATCCATATCCAATGTTCTCATTTAAACATTACCCAGCATCATTG
miR26a1_WT	AGGGAATGAAGCCACAGGAGCCAAGAGCAGGAGGACCAAGGCCCTGGCGAAGGCCGTGGCCTcaggaattataatgcttatctaCTGTGCAGGTCCCAATGGGtagataagcattataattcctaGGGACGCGGGCCTGGACGCCGGCATCCGGGCTCAGGACCCCCCTCTCTGCCAGAGG
miR26a1_Base	AGGGAATGAAGCCACAGGAGCCAAGAGCAGGAGGACCAAGGCCCTGGCGAtGGCCGTGGCCTcaggaattataatgcttatctaCTGTGCAGGTCCCAATGGGtagataagcattataattcctaGGGACGCGGcCCaGaAaGCCGGCATCCGGGCTCAGGACCCCCCTCTCTGCCAGAGG
miR26a1_Stem	AGGGAATGAAGCCACAGGAGCCAAGAGCAGGAGGACCAAGGCCCTGGCGAAGGCCGTctCCTcaggaattataatgcttatctaCTGTGCAGGTCCCAATGGGtagataagcattataattcctaGGGcgGCGGcCtTGGACGCCGGCATCCGGGCTCAGGACCCCCCTCTCTGCCAGAGG
miR26a1_Loop	AGGGAATGAAGCCACAGGAGCCAAGAGCAGGAGGACCAAGGCCCTGGCGAAGGCCGTGGCCTcaggaattataatgcttatctatagtgaagccacagatgtatagataagcattataattcctaGGGACGCGGGCCTGGACGCCGGCATCCGGGCTCAGGACCCCCCTCTCTGCCAGAGG
miR26a1_All	AGGGAATGAAGCCACAGGAGCCAAGAGCAGGAGGACCAAGGCCCTGGCGAtGGCCGTctCCTcaggaattataatgcttatctatagtgaagccacagatgtatagataagcattataattcctaGGGcgGCGGcCCaGaAaGCCGGCATCCGGGCTCAGGACCCCCCTCTCTGCCAGAGG
miR26a2_WT	CCTGTCGGAGCCAAGGACAGAAAGCTCCCATAGAGGCTGTGGCTGcaggaattataatgcttatctaCTGTTTCCATCTGTGAGGtagataagcattataattcctaTGGAGGCAGCTGATGGTCCGCCGCCGGAAACAGAGATGGCTCC
miR26a2_Base	CCTGTCGGAGCCAAGGACAGAAAGCTCCCAaAGtGGCTGTGGCcccaggaattataatgcttatctaCTGTTTCCATCTGTGAGGtagataagcattataattcctagGGAGGCAGCTcAaGGTCCGCCGCCGGAAACAGAGATGGCTCC
miR26a2_Stem	CCTGTCGGAGCCAAGGACAGAAAGCTCCCATAGAGGCTGTctCcccaggaattataatgcttatctaCTGTTTCCATCTGTGAGGtagataagcattataattcctagGGcGGCAGCTGATGGTCCGCCGCCGGAAACAGAGATGGCTCC
miR26a2_Loop	CCTGTCGGAGCCAAGGACAGAAAGCTCCCATAGAGGCTGTGGCTGcaggaattataatgcttatctatagtgaagccacagatgtatagataagcattataattcctaTGGAGGCAGCTGATGGTCCGCCGCCGGAAACAGAGATGGCTCC
miR26a2_All	CCTGTCGGAGCCAAGGACAGAAAGCTCCCAaAGtGGCTGTctCcccaggaattataatgcttatctatagtgaagccacagatgtatagataagcattataattcctagGGcGGCAGCTcAaGGTCCGCCGCCGGAAACAGAGATGGCTCC
miR26b_WT	CCGTGCTGTGCTCCCTCGCCCCACCCTGCCCGGGACCCcaggaattataatgcttatctaTGTGTGCTGTCCAGtagataagcattataattcctaCGGGGACCGGTGCCCTGCAGCCTTGGGGTGAGGGGGCTGCCCCTGGATTCCTGC
miR26b_Base	CCGTGCTGTGCTCCCTCGCCCCACCCTGCCCGGGACCCcaggaattataatgcttatctaTGTGTGCTGTCCAGtagataagcattataattcctaCGGGGACCGGgcCCCccCtGCCTTGGGGTGAGGGGGCTGCCCCTGGATTCCTGC
miR26b_Stem	CCGTGCTGTGCTCCCTCGCCCCACCCTGaCCGGctCCCcaggaattataatgcttatctaTGTGTGCTGTCCAGtagataagcattataattcctagGGcGcCgGtTGCCCTGCAGCCTTGGGGTGAGGGGGCTGCCCCTGGATTCCTGC
miR26b_Loop	CCGTGCTGTGCTCCCTCGCCCCACCCTGCCCGGGACCCcaggaattataatgcttatctatagtgaagccacagatgtatagataagcattataattcctaCGGGGACCGGTGCCCTGCAGCCTTGGGGTGAGGGGGCTGCCCCTGGATTCCTGC
miR26b_All	CCGTGCTGTGCTCCCTCGCCCCACCCTGcCCGGctCCCcaggaattataatgcttatctatagtgaagccacagatgtatagataagcattataattcctagGGcGcCgGgcCCCccCtGCCTTGGGGTGAGGGGGCTGCCCCTGGATTCCTGC
miR143_WT	CGCCACAGGCCACCAGAGCGGAGCAGCGCAGCGCCCTGTCTCCCAGCCTcaggaattataatgcttatctaGTCAGTTGGGAGTCtagataagcattataattcctaAGGAAGAGAGAAGTTGTTCTGCAGCCATCAGCCTGGAAGTGGTAAG
miR143_Base	CGCCACAGGCCACCAGAGCGGAGCAGCGCAGCGCCCTtgCTCCCAGCCTcaggaattataatgcttatctaGTCAGTTGGGAGTCtagataagcattataattcctaAGGAAGAGAGcccTTaaTCTGCAGCCATCAGCCTGGAAGTGGTAAG
miR143_Stem	CGCCACAGGCCACCAGAGCGGAGCAGCGCAGCGCCCTGTCTCtCctCCTcaggaattataatgcttatctaGTCAGTTGGGAGTCtagataagcattataattcctaAGGcgGAGAGAAGTTGTTCTGCAGCCATCAGCCTGGAAGTGGTAAG
miR143_Loop	CGCCACAGGCCACCAGAGCGGAGCAGCGCAGCGCCCTGTCTCCCAGCCTcaggaattataatgcttatctatagtgaagccacagatgtatagataagcattataattcctaAGGAAGAGAGAAGTTGTTCTGCAGCCATCAGCCTGGAAGTGGTAAG
miR143_All	CGCCACAGGCCACCAGAGCGGAGCAGCGCAGCGCCCTtgCTCtCctCCTcaggaattataatgcttatctatagtgaagccacagatgtatagataagcattataattcctaAGGcgGAGAGcccTTaaTCTGCAGCCATCAGCCTGGAAGTGGT
miR145_WT	GGACACGGCGGCCTTGGCGCTGAAGGCCACTCGCTCCCACCTTGTCCTCACcaggaattataatgcttatctaTAGATGCTAAGATGGtagataagcattataattcctaTGAGGTCATGGTTTCACAGCTGGATTTGCCTCCTTCCCACCCCACA
miR145_Base	GGACACGGCGGCCTTGGCGCTGAAattCACTCttTCCCAtgTTGTCCTCACcaggaattataatgcttatctaTAGATGCTAAGATGGtagataagcattataattcctaTGAGGTCAacccTTCACAGCTGGATTTGCCTCCTTCCCACCCCACA
miR145_Stem	GGACACGGCGGCCTTGGCGCTGAAGGCCACTCGCTCCCACCcTGgaCTCACcaggaattataatgcttatctaTAGATGCTAAGATGGtagataagcattataattcctagtgcGTCcaGGTTTCACAGCTGGATTTGCCTCCTTCCCACCCCACA
miR145_Loop	GGACACGGCGGCCTTGGCGCTGAAGGCCACTCGCTCCCACCTTGTCCTCACcaggaattataatgcttatctatagtgaagccacagatgtatagataagcattataattcctaTGAGGTCATGGTTTCACAGCTGGATTTGCCTCCTTCCCACCCCACA
miR145_All	GGACACGGCGGCCTTGGCGCTGAAattCACTCttTCCCAtgcTGgaCTCACcaggaattataatgcttatctatagtgaagccacagatgtatagataagcattataattcctagtgcGTCcagccTTCACAGCTGGATTTGCCTCCTTCCCACCCCACA
miR148_WT	GGGGGAACACACCTGCAGGAAGAAACTTCTGGAGGAAGACAGCACGTTTGGTCTTTTGAGcaggaattataatgcttatctaCTCTGAGTATGATAGAAGtagataagcattataattcctaCTCTAGAGGCTGTGGTCGCCGATGCCGCCAGTGCTCCAGACGCCAGGCCGAGTGGCCCTGGTGGCCACGTCGCT
miR148_Base	GGGGGAACACACCTGCAGGAAGAAACTTCTGGAGGAAGtgAGCACGTTTGGTCTTTTGAGcaggaattataatgcttatctaCTCTGAGTATGATAGAAGtagataagcattataattcctaCTCTAGAGGCccTGGTCGCCGATGCCGCCAGTGCTCCAGACGCCAGGCCGAGTGGCCCTGGTGGCCACGTCGCT
miR148_Stem	GGGGGAACACACCTGCAGGAAGAAACTTCTGGAGGAAGACAGCACGTTTGGTCTTcTcAGcaggaattataatgcttatctaCTCTGAGTATGATAGAAGtagataagcattataattcctaCTgcgaAGGCTGTGGTCGCCGATGCCGCCAGTGCTCCAGACGCCAGGCCGAGTGGCCCTGGTGGCCACGTCGCT
miR148_Loop	GGGGGAACACACCTGCAGGAAGAAACTTCTGGAGGAAGACAGCACGTTTGGTCTTTTGAGcaggaattataatgcttatctatagtgaagccacagatgtatagataagcattataattcctaCTCTAGAGGCTGTGGTCGCCGATGCCGCCAGTGCTCCAGACGCCAGGCCGAGTGGCCCTGGTGGCCACGTCGCT
miR148_All	GGGGGAACACACCTGCAGGAAGAAACTTCTGGAGGAAGtgAGCTTTGGTCTTcTcAGcaggaattataatgcttatctatagtgaagccacagatgtatagataagcattataattcctaCTgcgaAGGCccTGGTCGCCGATGCCGCCAGTGCTCCAGACGCCAGGCCGAGTGGCCCTGGTGGCCACGTCGCT
Let7i_WT	CCGCGTGGTCCCGTGCCTCCCCGACACCATGGCCCTGcaggaattataatgcttatctaTTGGTCGGGTTGTGACATTGCCCGCTGTGGAGATAAtagataagcattataattcctaAGTGCTGGTGATGCTCAGCGCCGCGGAGGACAATGGCTGGGAATCCCCTTTGTTTTCCGGGGCGCTGCCTGGGGACAGCCCGC
Let7i_Base	CCGCGTGGTCCCGTGCCTCCCCGACtgCATGGCCCTGcaggaattataatgcttatctaTTGGTCGGGTTGTGACATTGCCCGCTGTGGAGATAAtagataagcattataattcctaAGTGCTGGTGcTcCaCAGCGCCGCGGAGGACAATGGCTGGGAATCCCCTTTGTTTTCCGGGGCGCTGCCTGGGGACAGCCCGC
Let7i_Stem	CCGCGTGGTCCCGTGCCTCCCCGACACCATGGCtCTGcaggaattataatgcttatctaTTGGTCGGGTTGTGACATTGCCCGCTGTGGAGATAAtagataagcattataattcctacagcgccatGATGCTCAGCGCCGCGGAGGACAATGGCTGGGAATCCCCTTTGTTTTCCGGGGCGCTGCCTGGGGACAGCCCGC
Let7i_Loop	CCGCGTGGTCCCGTGCCTCCCCGACACCATGGCCCTGcaggaattataatgcttatctatagtgaagccacagatgtatagataagcattataattcctaAGTGCTGGTGATGCTCAGCGCCGCGGAGGACAATGGCTGGGAATCCCCTTTGTTTTCCGGGGCGCTGCCTGGGGACAGCCCGC
Let7i_All	CCGCGTGGTCCCGTGCCTCCCCGACtgCATGGCtCTGcaggaattataatgcttatctatagtgaagccacagatgtatagataagcattataattcctacagcgccatGcTcCaCAGCGCCGCGGAGGACAATGGCTGGGAATCCCCTTTGTTTTCCGGGGCGCTGCCTGGGGACAGCCCGC
miRE	CTCGACTAGGGATAACAGGGTAATTGTTTGAATGAGGCTTCAGTACTTTACAGAATCGTTGCCTGCACATCTTGGAAACACTTGCTGGGATTACTTCGACTTCTTAACCCAACAGAAGGCTCGAGAAGGTATATTGCTGTTGACAGTGAGCGcaggaattataatgcttatctaTAGTGAAGCCACAGATGTAtagataagcattataattcctaTGCCTACTGCCTCGGACTTCAAGGGGCTAGAATTCGAGCAATTATCTTGTTTACTAAAACTGAATACCTTGCTATCTCTTTGATACATTTTTACAAAGCTGAATTAAAATGGTATAAATTAAATCACTTTTTT
miR155	CTGGAGGCTTGCTGAAGGCTGTATGCTGtagataagcattataattcctGTTTTGGCCACTGACTGACaggaattaatgcttatctaCAGGACACAAGGCCTGTTACTAGCACTCACATGGAACAAATGGCC		guide 21 nt on the 5p strand and passenger 19nt on 3p strand
