# Supplementary material for: Engineered microRNA scaffolds for potent gene silencing in vivo
Source: Sci Rep. 2025 Jul 1;15:21419. doi: 10.1038/s41598-025-07061-y (PMC12218229; doi:10.1038/s41598-025-07061-y)
Supplement: Supplementary file 2 — Supplementary Material 2 [file 41598_2025_7061_MOESM2_ESM.xlsx]

## Sheet: Supplemental Table 2
	shRNAs loaded into amiRNAs
shRNA name	passenger 5'-3'	guide 5'-3'	Figure in paper:
shRen713	CAGGAATTATAATGCTTATCTA	TAGATAAGCATTATAATTCCTA	1CD
shPten_1524 (weak guide)	ACAGCTAAAGGTGAAGATATAT	ATATATCTTCACCTTTAGCTGG	1E
shPten_1523 (moderate guide)	ACCAGCTAAAGGTGAAGATATA	TATATCTTCACCTTTAGCTGGC	1E-2E-3BCDEF
shsuperRen713 (strong guide)	CAGCGATAAGCATTATAATTTA	TAAATTATAATGCTTATCGCTA	1E
shCd9_1154	CTGAAGACAATTTGATACATAA	TTATGTATCAAATTGTCTTCAA	2BC
shAtaxin2	CCAGCCCATTCCAGTCTCGACA	TGTCGAGACTGGAATGGGCTGT	4BCDEF
	CAGTCTCGACA
	CAGTCTCGACA
