# Supplementary material for: Engineered microRNA scaffolds for potent gene silencing in vivo
Source: Sci Rep. 2025 Jul 1;15:21419. doi: 10.1038/s41598-025-07061-y (PMC12218229; doi:10.1038/s41598-025-07061-y)
Supplement: Supplementary file 3 — Supplementary Material 3 [file 41598_2025_7061_MOESM3_ESM.xlsx]

## Sheet: Supplemental Table 3
	Primers used in this study
Name	Sequence 5'-3'	Purpose
GFP rAAV9 Fw_2	TGCTGCCCGACAACCACTAC	RT-qPCR
GFP rAAV9 Rv_2	GCTCGTCCATGCCGAGAGTG	RT-qPCR
hGAPDH Fw_2	CCAGAACATCATCCCTGCCT	RT-qPCR
hGAPDH Rv_2	CCTGCTTCACCACCTTCTTG	RT-qPCR
hPTEN Fw_1	TGAGTTCCCTCAGCCGTTACCT	RT-qPCR
hPTEN Rv_1	GAGGTTTCCTCTGGTCCTGGTA	RT-qPCR
mGAPDH Fw	GGTCATCCATGACAACTTTGG	RT-qPCR
mGAPDH Rv	GGATGCAGGGATGATGTTCT	RT-qPCR
mATAXIN2 Fw_3	CTCTGCTCATGGTTCTCCAGCT	RT-qPCR
mATAXIN2 Rv_3	CAGCAGAGACTCTGTGATTCCG	RT-qPCR
Cd9_Fw1	AGCGTGTCTCAGTCGGTTGT	RT-qPCR
Cd9_Rv1	CAATGCCAGCGAGCCAGAAG	RT-qPCR
