# Supplementary material for: Engineered microRNA scaffolds for potent gene silencing in vivo
Source: Sci Rep. 2025 Jul 1;15:21419. doi: 10.1038/s41598-025-07061-y (PMC12218229; doi:10.1038/s41598-025-07061-y)
Supplement: Supplementary file 4 — Supplementary Material 4 [file 41598_2025_7061_MOESM4_ESM.xlsx]

## Sheet: rpkm_countData_Pten
Expression of endomiR and amiR in vitro samples (RPKM)
	Let7a1Loop_1	Let7a1Loop_2	Let7a2All_1	Let7a2All_2	Let7a3All_1	Let7a3All_2	Let7a3Loop_1	Let7a3Loop_2	Let7cAll_1	Let7cAll_2	Let7f1All_1	Let7f1All_2	Let7f2All_1	Let7f2All_2	Let7f2WT	Let7f2WT	miR26a1All_1	miR26a1All_2	miR26a1Base_1	miR26a1Base_2	miR26a2Base_1	miR26a2Base_2	miR26a2Stem_1	miR26a2Stem_2	miR26bAll_1	miR26bAll_2	miR155_1	miR155_2	miRE_1	miRE_2	no amiRNA_1	no amiRNA_2	mock_1	mock_2
hsa-miR-6859-5p	0.00231245	0.003516	0.00174949	0.00246984	0.00360661	0.00208022	0.00339667	0.00280642	0.0014708	0.00185916	0.000958523	0.00231052	0.00233092	0.00423592	0.00547038	0.00316484	0.00286944	0.00385152	0.00129884	0.00345197	0.00137393	0.00150936	0.00361925	0.00240423	0.00227908	0.00212979	0.0024976	0.00306505	0.0046162	0.00562141	0.0073788	0.003655	0.00215392	0.00436495
hsa-miR-6859-3p	0.00231245	0.00136733	0.00583163	0.000823281	0.00200367	0.000554726	0.0045289	0.0019645	0.0014708	0.00132797	0.00527188	0.000256725	0.00233092	0.00141197	0.00455865	0.000791209	0.0011956	0.00132811	0.000865893	0.00163514	0.000961748	0.00113202	0.00191607	0.00104532	0.00161203	0.00106489	0.00208133	0.000766264	0.00263783	0.0012492	0.0024596	0.0054825	0.00215392	0.00261897
hsa-miR-1302	0.00699941	0.00458991	0.00557413	0.00426253	0.0051072	0.00314825	0.00518568	0.00391199	0.00507672	0.002856	0.004581	0.00378308	0.00761233	0.00477992	0.00508359	0.0069325	0.00395221	0.00375551	0.00344858	0.00354556	0.00202461	0.00210396	0.00423951	0.00158201	0.00321011	0.00381702	0.00314993	0.00630702	0.00499017	0.00597021	0.00555096	0.00363918	0.00829244	0.00591063
hsa-miR-12136	3.54812	1.76911	5.9791	2.63413	3.19519	1.65012	4.08557	2.23622	3.26006	3.38284	4.36022	2.55213	1.90141	3.75632	5.39623	3.00062	2.9491	1.34744	3.87468	1.94635	3.92406	2.0887	1.8531	1.27959	1.25749	2.04649	2.16446	1.13447	1.87066	2.75824	3.70015	3.94171	1.62565	4.9483
hsa-miR-200b-5p	0.040615	0.016337	0.053651	0.0172141	0.0737352	0.0156584	0.0568171	0.0164303	0.0615064	0.079968	0.0440921	0.0740768	0.050687	0.00885692	0.0190634	0.0893347	0.0164993	0.0138848	0.00905251	0.0113965	0.00287276	0.00946781	0.00712237	0.0218567	0.0104605	0.011133	0.00754325	0.0234987	0.0248195	0.0417915	0.0205712	0.0229268	0.0360292	0.0255548
hsa-miR-200b-3p	2.67285	2.14913	2.07532	2.74048	1.72607	2.06227	2.72012	2.18993	2.32904	1.82705	2.04026	1.88949	2.63377	1.90719	3.03109	2.99602	1.78292	1.83446	1.6548	1.73606	1.32664	1.64109	1.58206	2.38456	1.59698	2.04179	1.81154	2.14479	2.61708	2.45786	2.6914	2.3258	2.89435	2.24152
hsa-miR-200a-5p	0.083164	0.19441	0.0951086	0.203126	0.0603288	0.175142	0.0568171	0.183081	0.0779081	0.139944	0.0741549	0.184655	0.0604344	0.185995	0.224949	0.23988	0.120495	0.14218	0.0995776	0.123841	0.102845	0.126237	0.122861	0.31561	0.13064	0.19594	0.147384	0.208284	0.2675	0.248137	0.209141	0.298049	0.258209	0.240945
hsa-miR-200a-3p	1.39058	0.531768	1.91924	0.571507	1.66575	0.441915	1.73529	0.444793	1.17477	0.356524	1.87391	0.38112	1.62783	0.445798	0.648157	0.765963	0.378984	0.42432	0.378395	0.432306	0.316003	0.41185	0.442477	1.23359	0.396571	0.443092	0.424163	0.554357	0.69219	0.616425	0.778277	0.557886	0.732594	0.514746
hsa-miR-429	0.495116	0.336542	0.570651	0.426909	0.613343	0.250534	0.627355	0.272274	0.498202	0.213248	0.62731	0.265173	0.688173	0.295231	0.327891	0.473143	0.250989	0.279918	0.25347	0.278074	0.232693	0.252475	0.229697	0.457242	0.238733	0.233792	0.23152	0.316165	0.474329	0.363064	0.243426	0.323523	0.405329	0.262849
hsa-miR-6726-5p	0.00405229	0.00256724	0.00255481	0	0.0052668	0.00972091	0.00992044	0.00122948	0.00644352	0.00698133	0.00839849	0.0033741	0.00408466	0.00618578	0.00399425	0.0121319	0.0041903	0.00116368	0.00379343	0.0119391	0.00120382	0.00330622	0	0.00228975	0.00170468	0.00233262	0.00547093	0.00559494	0.00866714	0.00820904	0.00718359	0.00533746	0.00943623	0
hsa-miR-6726-3p	0.395706	0.185996	0.539192	0.280245	0.470062	0.223915	0.414054	0.184607	0.33603	0.160047	0.401238	0.166512	0.358123	0.227328	0.197116	0.347578	0.186992	0.15762	0.157333	0.149597	0.120081	0.10241	0.13123	0.122135	0.169019	0.1641	0.154463	0.176241	0.421656	0.212614	0.54308	0.176537	0.323663	0.244961
hsa-miR-6727-5p	0.00184996	0.000781333	0.00233265	0.00329312	0	0.00499253	0.00679334	0.00785799	0.00980536	0.00424951	0.00383409	0.00924209	0.00372948	0.00564789	0.0109408	0.00316484	0.00191296	0.00318747	0.00173179	0.00145346	0.00274785	0.00301872	0.00510953	0.00209064	0.00422464	0.00212979	0.00666026	0.00306505	0.00527565	0	0	0	0	0
hsa-miR-6727-3p	0.0042549	0.000898533	0.00268255	0	0.00553014	0.0019138	0.0130206	0	0.00225523	0.00122173	0.00661381	0.0035428	0.00214445	0	0.00419396	0.00545934	0.000549977	0.00183279	0	0.00083574	0.00126401	0.00347153	0	0.00144254	0.000511404	0	0.00319138	0	0	0	0.0150855	0	0.00330268	0
hsa-miR-6808-5p	0	0	0	0	0	0	0	0	0	0	0	0	0	0	0	0	0	0	0	0.000759764	0	0	0	0	0	0	0.0011605	0	0.00275773	0	0	0	0	0
hsa-miR-6808-3p	0.0871242	0.0966993	0.153289	0.104596	0.143959	0.110575	0.0967243	0.0885226	0.094505	0.101229	0.0965826	0.0809784	0.055143	0.0618578	0.151781	0.129984	0.0874725	0.0948398	0.0550048	0.100289	0.0613949	0.0677775	0.0680865	0.0842627	0.0888869	0.104968	0.0930058	0.130922	0.291794	0.134081	0.190365	0.186811	0.144689	0.126209
hsa-miR-4251	0	0	0	0	0	0	0	0	0	0	0	0	0	0	0	0	0	0	0	0	0	0	0	0	0	0	0	0	0	0	0	0	0	0
hsa-miR-551a	0.374837	0.343154	0.725566	0.25608	0.584615	0.222366	0.491062	0.253273	0.369429	0.133809	0.453519	0.267678	0.404382	0.197945	0.39543	0.519938	0.180707	0.2595	0.187775	0.202965	0.141449	0.195067	0.245298	0.224853	0.216494	0.226264	0.139205	0.34241	0.508472	0.358462	0.409465	0.285554	0.415194	0.317436
hsa-miR-4689	0.0116043	0.0220549	0.0414576	0.0206569	0.016758	0.0156584	0.0355107	0.0211247	0.0102511	0.0144387	0.0180377	0.0118093	0.0136465	0.0206661	0.0305015	0.0231609	0.0264989	0.0133294	0.0126735	0.0174746	0.0149383	0.0189356	0.0133544	0.0113655	0.0139474	0.0178128	0.0203088	0.0288394	0.030335	0.0235077	0.0479995	0.0152845	0.0270219	0.0146027
hsa-miR-4252	0	0	0	0	0	0	0	0	0	0	0	0	0	0	0	0	0	0	0	0	0	0	0	0	0	0	0	0	0	0	0	0	0	0
hsa-miR-6728-5p	0.00369992	0.00312533	0.00933061	0	0.00320588	0.00166418	0.00226445	0.00224514	0.00588322	0	0	0.0030807	0.00372948	0	0.0109408	0.00316484	0.00286944	0.00371871	0.00346357	0.00145346	0.00109914	0	0.00255476	0.00125438	0.00155645	0	0.00222009	0.00306505	0.00791348	0.0024984	0.00327947	0.00243667	0.0172314	0
hsa-miR-6728-3p	0.00405229	0.00171149	0.00255481	0	0	0.00182267	0	0	0.00214784	0.00116356	0.00209962	0.0011247	0.00408466	0.00618578	0	0	0.000523787	0.00116368	0	0.000795943	0	0.00165311	0	0	0.000730577	0	0	0.00111899	0	0	0.0035918	0.00266873	0.00314541	0.00764905
hsa-miR-34a-5p	7.48089	1.35679	13.125	1.59402	11.5446	1.84885	11.013	1.94113	7.64114	1.84704	11.3998	1.84118	8.94235	1.71529	2.49731	3.17304	1.57543	1.31961	1.75257	1.25437	1.26803	1.22293	1.37106	1.49631	1.30873	1.55639	1.54637	1.71861	2.78255	1.64032	3.58967	1.86471	1.21298	1.42012
hsa-miR-34a-3p	0.0309448	0.010619	0.0341415	0.0103284	0.033516	0.00579941	0.0473476	0.00234719	0.0328034	0.00222133	0.0481004	0.00644146	0.0136465	0	0.0152508	0.00661739	0.00249989	0.00999706	0	0.00683787	0.00287276	0.0126237	0.00801267	0.00568273	0.00464913	0	0.00058025	0.008545	0.00275773	0.00522394	0	0	0.0120097	0
hsa-miR-5697	0.0251426	0.00490109	0.00731604	0.0172141	0.016758	0.0139186	0.0165716	0.011736	0.0246025	0.00555333	0.0200419	0.00751504	0.0136465	0	0.00762538	0.0297782	0.00799966	0.00833088	0	0.0083574	0.0120656	0.00788984	0.00712237	0.00743127	0.00650878	0.00445319	0.0081235	0.00534062	0.00275773	0.0104479	0.00342853	0.00764227	0.0240195	0
hsa-miR-6729-5p	0	0	0	0.00344281	0.0016758	0.00347964	0	0	0	0	0	0	0.0019495	0	0	0.00165435	0	0	0	0.00151953	0	0.00157797	0.000890297	0.000437133	0.000697369	0.00445319	0.00058025	0	0	0	0	0	0	0
hsa-miR-6729-3p	0.0202614	0.00770171	0.0383221	0.014427	0.0140448	0.0115436	0.0124006	0.00368844	0.0107392	0.00930844	0.0125977	0.00899759	0.0224656	0	0	0.0259969	0.00785681	0.00698207	0.0113803	0.00318377	0.00361146	0.00495933	0.00186538	0.00457949	0.00511404	0.018661	0.00851034	0.0089519	0.0202233	0.0164181	0.0035918	0.00266873	0.00314541	0
hsa-miR-7846-3p	0	0	0	0	0	0	0	0	0	0	0.00209962	0	0	0	0	0	0	0	0	0	0	0	0	0	0.000243526	0	0	0	0	0	0	0	0	0
hsa-miR-4632-3p	0	0	0.00487736	0	0	0	0	0	0	0	0	0	0	0	0	0	0	0	0	0	0	0	0	0	0	0	0	0	0	0	0	0	0	0
hsa-miR-4632-5p	0	0	0	0	0	0	0	0	0	0	0	0	0	0	0	0	0	0	0	0	0	0	0	0	0	0	0	0	0	0	0	0	0	0
hsa-miR-6730-5p	0	0	0	0	0	0	0	0	0	0	0	0	0	0	0	0	0	0	0	0	0	0	0	0	0.00022235	0	0	0	0	0	0	0	0	0
hsa-miR-6730-3p	0	0	0	0	0	0	0	0	0	0	0	0	0	0	0	0	0	0	0	0	0	0	0	0	0	0	0	0	0	0	0	0	0	0
hsa-miR-3675-5p	0.00739983	0.0101573	0.00933061	0.0131725	0.0176323	0.0105398	0.0113222	0.00785799	0.00980536	0.00637426	0.00191705	0.010269	0.00932369	0.00847184	0.0328223	0.0237363	0.013869	0.0106249	0.0103907	0.0094475	0.00219828	0.0120749	0.00936747	0.00376315	0.00667049	0.00851914	0.00777031	0.0102168	0.0211026	0	0.0262357	0.00731	0.0172314	0.0104759
hsa-miR-3675-3p	0.00386809	0	0.00731604	0.00344281	0.0016758	0.00173982	0.00473476	0	0	0.00444267	0	0.00429431	0	0	0.00381269	0.00165435	0.00299987	0.00333235	0.00543151	0.00227929	0.000574551	0.00315594	0.00178059	0.000874267	0.00232456	0.00222659	0.00174075	0.00320437	0.0110309	0	0.0102856	0.00254742	0.00900731	0.00365068
hsa-miR-3972	0	0	0	0	0	0	0	0	0	0	0	0	0	0	0	0	0	0	0	0	0	0	0	0	0	0	0	0	0	0	0	0	0	0
hsa-miR-4695-5p	0.00193405	0.000816848	0.00975473	0	0.0033516	0.00115988	0.00236738	0.00234719	0	0.00444267	0.0100209	0.00536788	0	0.0118092	0.0190634	0.00165435	0.00249989	0.00277696	0.0018105	0.000759764	0.0022982	0.00157797	0.00534178	0.0013114	0.00185965	0.00222659	0.0034815	0.00640875	0.00551545	0.00261197	0	0.00254742	0.00300244	0.010952
hsa-miR-4695-3p	0.00773619	0.00653479	0.00975473	0.00688562	0.0016758	0.00231976	0.00473476	0.00352079	0.00615064	0.003332	0.0140293	0.00107358	0.003899	0	0.00381269	0.00827173	0.00249989	0.00388774	0.00362101	0.000759764	0	0.00315594	0.00267089	0.00349707	0.00162719	0	0.00522225	0.00320437	0.00551545	0	0.0171427	0.00254742	0.00600487	0
hsa-miR-1290	0.00671827	0.00567495	0.0254136	0.00797283	0.0116424	0.00604359	0.00548235	0.0027178	0.0142436	0.00514414	0.00928254	0.00994471	0.0406316	0.00341846	0.00441469	0.0268178	0.0104206	0.0109325	0	0.00703781	0.00133054	0.00913561	0.00515435	0.00607385	0.00430656	0	0.00604682	0.00989421	0.0191589	0.0151219	0.0119096	0.00884895	0.00695301	0.0126813
hsa-miR-6084	0	0	0	0.00757419	0	0	0	0	0	0	0	0	0	0	0	0	0	0	0	0	0	0	0.000979326	0	0	0	0.000638275	0	0	0	0	0	0	0
hsa-miR-1256	0.00967024	0.00326739	0.00487736	0.00344281	0.008379	0.00173982	0.00473476	0.00586798	0.00820085	0	0.0100209	0.00107358	0.015596	0.00295231	0.00762538	0.00992608	0.00549977	0.00111078	0	0.00151953	0.00172365	0.00315594	0.00445148	0.00305993	0.00209211	0.00667978	0.00174075	0.00534062	0.00551545	0.00261197	0.00342853	0.00254742	0.00300244	0.00730136
hsa-miR-4418	0	0	0	0	0	0	0	0	0	0	0	0	0	0	0	0	0	0	0	0	0	0	0	0	0	0	0	0	0	0	0	0	0	0
hsa-miR-6127	0	0	0	0	0	0	0	0	0	0	0	0	0	0	0	0	0	0	0	0	0	0	0	0	0	0	0	0	0	0	0	0	0	0
hsa-miR-4684-5p	0.00967024	0.00898533	0.00975473	0.00344281	0.0016758	0.0121788	0.00473476	0.00704157	0.0123013	0.00111067	0.00801674	0.00536788	0.003899	0.0147615	0.00381269	0.00992608	0.00499979	0.00610931	0.00724201	0.00683787	0.00746916	0.00788984	0.00534178	0.00349707	0.00511404	0.0133596	0.009284	0.0042725	0.0137886	0	0.00342853	0.00254742	0.0240195	0.00730136
hsa-miR-4684-3p	0.0696257	0.0931207	0.0731604	0.117056	0.0569772	0.10091	0.0615518	0.132616	0.0574059	0.0844107	0.032067	0.128829	0.0701819	0.0826646	0.167758	0.160472	0.0804966	0.0838642	0.0941461	0.0843338	0.0666479	0.10099	0.0667722	0.0646957	0.0671799	0.11133	0.0887783	0.123902	0.179252	0.15933	0.147427	0.104444	0.159129	0.226342
hsa-miR-4253	0	0.00199674	0	0	0	0	0	0	0	0	0	0.00131215	0	0	0.00465995	0	0	0	0	0	0	0	0	0	0.000284113	0	0.000709195	0	0	0	0	0	0	0
hsa-miR-3115	0.35103	0.193185	0.386287	0.185568	0.412917	0.208605	0.382805	0.170406	0.338285	0.0842996	0.443125	0.170055	0.416023	0.142892	0.213892	0.33484	0.155643	0.158231	0.117502	0.0977816	0.0764727	0.0781094	0.112623	0.110595	0.132709	0.161651	0.148718	0.271411	0.360986	0.181009	0.282854	0.0812628	0.22128	0.168662
hsa-miR-378f	0.00850981	0.0278545	0.0268255	0.0340838	0.0239639	0.019776	0.0364576	0.0245281	0.0248076	0.0268781	0.011023	0.0224378	0.0364556	0.0324754	0.0293577	0.0454945	0.0258489	0.0256591	0.0238986	0.0208935	0.0164322	0.0243007	0.0146899	0.0153871	0.017132	0.0146955	0.0191483	0.0305484	0.018201	0.034478	0.0263997	0.0112087	0.0429348	0.0200788
hsa-miR-6731-5p	0	0	0	0	0	0	0	0	0	0	0	0	0	0	0	0	0	0	0	0	0	0	0	0	0	0	0	0	0	0	0	0	0	0
hsa-miR-6731-3p	0	0	0	0	0	0	0	0	0	0	0	0	0	0	0	0	0.000523787	0	0	0	0	0	0	0	0	0	0	0	0	0	0	0	0	0
hsa-miR-4425	0.00386809	0.00980218	0.0146321	0.0103284	0.0100548	0.00985899	0.00473476	0.00234719	0.00615064	0.00555333	0.0140293	0.00322073	0.0019495	0.00885692	0.0152508	0.0281239	0.00549977	0.00610931	0.00362101	0.00379882	0.00402186	0.00473391	0.00712237	0.0052456	0.00790352	0.00222659	0.0110248	0.00640875	0.00551545	0.0130598	0.0239997	0.00764227	0.00900731	0
hsa-miR-3917	0.0255294	0.0422311	0.0321906	0.041658	0.0294941	0.0267933	0.0208329	0.0167824	0.0225523	0.0195477	0.00661381	0.0448755	0.0321667	0.0292278	0.0461335	0.0454945	0.0263989	0.02627	0.00796621	0.0200578	0.0158002	0.0260365	0.0215452	0.018753	0.0263373	0.0220433	0.0229779	0.056397	0.048536	0.0402243	0.0565708	0.0476368	0.0627509	0.0200788
hsa-miR-1976	0.223382	0.123998	0.351414	0.140122	0.182495	0.0899488	0.216142	0.104567	0.169142	0.0928517	0.229279	0.0956557	0.233745	0.090931	0.130013	0.145583	0.0951459	0.0781992	0.107544	0.0810668	0.0701527	0.0729022	0.0881394	0.0548165	0.0800347	0.0710284	0.0721251	0.0904702	0.203244	0.0804486	0.143313	0.0812628	0.13541	0.100394
hsa-miR-4420	0	0	0	0	0	0	0	0	0	0	0	0	0	0	0	0.00330869	0	0	0	0	0	0	0	0	0	0	0	0	0	0	0	0	0	0
hsa-miR-4254	0.0203495	0.00156267	0.0349898	0	0.0192353	0.00776616	0.0135867	0.00785799	0.0117664	0.00424951	0.0268387	0.0030807	0.00372948	0.00564789	0.00729384	0.00632967	0.00334768	0.00903116	0.00346357	0.00508711	0.00274785	0.00603745	0.00255476	0.0045994	0.00422464	0.00425957	0.00444018	0.00510842	0.0211026	0.0024984	0.0131179	0.00487333	0	0.00349196
hsa-miR-5585-5p	0.00773619	0.00408424	0.00731604	0.00688562	0.0100548	0.000579941	0.00710213	0.0011736	0	0.003332	0.00601256	0.00214715	0.003899	0	0	0.00165435	0.00249989	0.00111078	0	0	0.00287276	0	0.000890297	0.00174853	0.00139474	0.00222659	0.00058025	0	0.00275773	0	0.0102856	0	0	0
hsa-miR-5585-3p	0	0	0	0	0	0	0	0	0	0.00111067	0	0	0	0	0	0	0	0	0	0	0	0	0	0	0.000464913	0	0	0	0	0	0	0	0	0
hsa-miR-3605-5p	0.209045	0.18752	0.235598	0.246984	0.222809	0.199701	0.178891	0.167263	0.135314	0.19229	0.180202	0.157116	0.117478	0.183556	0.273519	0.297495	0.203252	0.181686	0.152397	0.15334	0.159375	0.144899	0.138809	0.0890612	0.177213	0.206589	0.150411	0.201272	0.292799	0.232352	0.344344	0.20468	0.284318	0.216501
hsa-miR-3605-3p	0.414391	0.598501	0.704461	0.698142	0.479279	0.504246	0.459683	0.479337	0.366721	0.4292	0.462008	0.463132	0.482967	0.457479	0.52151	0.713671	0.420373	0.420746	0.30999	0.366999	0.292372	0.319985	0.378957	0.280564	0.40312	0.49624	0.462888	0.46691	0.823002	0.609611	0.724762	0.638407	0.835721	0.611092
hsa-miR-552-3p	0.0384968	0.147188	0.0229933	0.0577081	0.0368676	0.0747295	0.0347215	0.097129	0.0150349	0.0407244	0.0272951	0.105722	0.055143	0.0618578	0.0918677	0.176779	0.0775205	0.113459	0.073972	0.0891456	0.0409299	0.0776962	0.0559615	0.101207	0.0901045	0.0863071	0.0650433	0.132041	0.2109	0.150499	0.118529	0.0960743	0.141543	0.0879641
hsa-miR-552-5p	0.0688889	0.0427873	0.0791991	0.014427	0.04389	0.0291627	0.0744033	0.0221307	0.0665831	0.020944	0.0713872	0.0404892	0.0796509	0.027836	0.0199712	0.100521	0.0282845	0.0256009	0.0360376	0.0198986	0.0162516	0.0165311	0.0195865	0.0196918	0.0226479	0.0116631	0.0279625	0.0346886	0.0288905	0.0410452	0.0682441	0.0426997	0.0440357	0.0497188
hsa-miR-4255	0	0	0	0	0	0	0	0	0	0	0	0	0	0	0	0	0	0	0	0	0	0	0	0	0	0	0	0	0	0	0	0	0	0
hsa-miR-6732-5p	0.0042549	0	0	0	0	0	0.00260412	0	0	0	0	0	0	0.00649507	0	0	0.00109995	0	0	0	0	0	0	0	0	0	0	0.00117494	0	0	0	0	0	0
hsa-miR-6732-3p	0.00184996	0	0.0046653	0	0	0	0.00226445	0.00336771	0.00196107	0	0.00383409	0	0.00186474	0	0	0	0.00047824	0.00106249	0	0.00145346	0.00164871	0	0.00255476	0	0.000889398	0	0.00111004	0	0.00263783	0.00499681	0	0	0	0.00349196
hsa-miR-5581-5p	0	0	0	0	0.0016758	0	0	0	0	0	0	0	0	0	0	0	0.00149994	0	0	0	0	0	0	0	0	0	0	0	0	0	0	0	0	0
hsa-miR-5581-3p	0.0618895	0.0392087	0.109741	0.0344281	0.0553014	0.0440755	0.0591844	0.0328607	0.0594561	0.0377627	0.0400837	0.035428	0.050687	0.0472369	0.0648157	0.0678282	0.0339986	0.0377667	0.028968	0.0410272	0.0304512	0.0252475	0.0213671	0.0279765	0.0281272	0.0333989	0.0295928	0.042725	0.0937627	0.0679112	0.0582851	0.0305691	0.0390317	0.0255548
hsa-miR-3659	0.101307	0.0547677	0.0945279	0.0649216	0.0825132	0.0522499	0.119045	0.0368844	0.0751744	0.0372338	0.0818853	0.0427386	0.0816933	0.0340218	0.0599137	0.0519938	0.0387603	0.0407288	0.0417278	0.0318377	0.0325032	0.0347153	0.0289134	0.0228975	0.0396947	0.0233262	0.0389044	0.0548304	0.063559	0.0383089	0.0790195	0.0560433	0.106944	0.0191226
hsa-miR-30e-5p	145.133	57.7773	220.298	85.0237	172.768	47.6966	161.616	56.0873	114.711	56.0143	193.733	51.7507	137.069	54.8273	76.5131	68.8572	43.1302	53.8852	49.6512	58.928	57.1437	52.1818	47.6353	36.0277	55.6487	45.7654	48.1387	47.9481	80.7132	65.8321	94.5898	69.0607	81.4951	62.653
hsa-miR-30e-3p	66.9935	79.6109	74.2432	78.6063	58.2123	57.3584	69.5749	67.8972	62.2772	50.4431	55.7244	67.5194	74.3851	65.6741	88.8052	107.241	60.0364	66.4732	45.7224	58.773	41.2574	50.5644	48.7402	38.0293	57.4937	75.27	57.3931	91.2788	95.6076	89.6349	80.1831	80.2642	120.56	67.3332
hsa-miR-30c-5p	133.694	81.3677	163.758	104.44	121.463	67.387	157.558	76.6232	135.948	70.195	139.231	63.7802	154.725	76.3651	100.779	103.811	66.9455	66.3219	66.8815	68.3043	58.0561	59.8039	61.6277	42.4389	61.4392	70.3873	73.1727	64.8356	103.177	85.1182	99.8942	78.2268	120.206	89.9458
hsa-miR-30c-1-3p	0.887728	0.380651	1.2608	0.413137	1.00213	0.324767	1.02744	0.312176	0.822135	0.242125	1.06222	0.328514	1.04103	0.330658	0.484212	0.474798	0.335986	0.323238	0.237176	0.254521	0.255101	0.247741	0.259076	0.178788	0.276391	0.31395	0.302891	0.350345	0.661855	0.336944	0.551994	0.318428	0.549446	0.386972
hsa-miR-6733-5p	0.0580214	0.0310402	0.102425	0.0275425	0.0687078	0.0365363	0.0473476	0.0363815	0.0553557	0.0377627	0.076159	0.0461638	0.054586	0.0442846	0.0457523	0.0628652	0.0434981	0.0333235	0.032589	0.038748	0.0270039	0.0362933	0.0347216	0.0201081	0.029057	0.0244925	0.0284323	0.0395206	0.0551545	0.0574633	0.0891419	0.0433062	0.0900731	0.0365068
hsa-miR-6733-3p	0.0340392	0.0431296	0.0590161	0.0265097	0.0294941	0.0267933	0.0182288	0.0309829	0.0225523	0.0280999	0.0242506	0.0307043	0.0321667	0.0292278	0.0293577	0.0345758	0.023099	0.0317684	0.0199155	0.0200578	0.0176962	0.0208292	0.0176279	0.022119	0.0329856	0.0318403	0.0280841	0.0234987	0.054603	0.034478	0.0527994	0.033626	0.0495402	0.0361418
hsa-miR-6734-5p	0.0351492	0.0109387	0.0326571	0.0296381	0.0192353	0.00665671	0.0249089	0.015716	0.0196107	0.0116861	0.0134193	0.0143766	0.0242416	0.0225916	0.04741	0.0142418	0.0109995	0.00743742	0.0138543	0.0123544	0.00714442	0.00754681	0.00596112	0.00794443	0.00844928	0.00638936	0.0127655	0.0112385	0.015827	0.0224856	0.0295152	0.00487333	0.0172314	0.0174598
hsa-miR-6734-3p	0.0166496	0.007032	0.0256592	0.00329312	0.0192353	0.00499253	0.02038	0.00561285	0.0196107	0.00106238	0.0134193	0.0061614	0.0186474	0.00282395	0.00364692	0.00474726	0.00717361	0.00371871	0.00865893	0.00436038	0.00164871	0.00452808	0.00170318	0.00125438	0.00511404	0.00425957	0.00277511	0.00408674	0.0263783	0	0.0098384	0.00243667	0.00574379	0
hsa-miR-6735-5p	0.0204235	0.0150954	0.0321906	0.0242374	0.0162217	0.0193932	0.0124998	0.0134259	0.0180419	0.0293216	0.0229279	0.0245634	0.0188711	0.0285783	0.0335517	0.0320282	0.0171593	0.0136849	0.0111527	0.0173834	0.0227522	0.00694306	0.0156692	0.0150024	0.0118646	0.0176346	0.0199142	0.00845955	0.0194144	0.0114927	0.0633593	0.0201756	0.0105686	0.0224882
hsa-miR-6735-3p	0.0174064	0.0147033	0.0219481	0.0275425	0.0184338	0.00869911	0.0355107	0.00469438	0.0143515	0.0122173	0.0160335	0.00966219	0.015596	0.00590461	0.0152508	0.0231609	0.0119995	0.0138848	0.010863	0.00911717	0.0109165	0.0126237	0.00267089	0.00874267	0.0125526	0.0222659	0.0104445	0.0149537	0.0193041	0.0104479	0.0342853	0.00509485	0.0330268	0.00730136
hsa-miR-6079	0	0	0	0	0	0	0	0	0	0	0	0	0	0	0	0	0	0	0	0	0	0	0	0	0	0	0	0	0	0	0	0	0	0
hsa-miR-5584-5p	0.00386809	0.016337	0.0121934	0.00688562	0.0067032	0.00521946	0.0118369	0.00821517	0.0123013	0.0122173	0.00601256	0.0139565	0.00779799	0.0118092	0.0114381	0.0165435	0.0139994	0.0122186	0.00543151	0.00531835	0.00574551	0.00315594	0.00178059	0.0091798	0.0053465	0	0.0058025	0.0128175	0.00551545	0	0.0308568	0.00254742	0.0240195	0.00365068
hsa-miR-5584-3p	0.00386809	0.00571794	0.00243868	0.0275425	0.0150822	0.00347964	0.00473476	0.0011736	0.0102511	0.003332	0.00601256	0.00107358	0.00584849	0	0.00381269	0.00827173	0.00249989	0.0072201	0.00543151	0.00227929	0.00287276	0.00157797	0.00534178	0.00174853	0.00278948	0.00667978	0.00522225	0.00320437	0.00827318	0.00261197	0.00685707	0.00254742	0.00600487	0
hsa-miR-4421	0.00193405	0	0.00487736	0	0	0.000579941	0	0	0.00410042	0.00222133	0	0	0	0	0	0	0.00199991	0.00388774	0	0.00227929	0	0	0	0.000437133	0.000464913	0.00222659	0.00058025	0	0	0	0.00342853	0	0	0
hsa-miR-6500-5p	0	0	0	0	0	0	0	0	0	0	0	0	0	0	0	0	0	0	0	0	0	0	0	0	0	0	0	0	0	0	0	0	0	0
hsa-miR-6500-3p	0	0	0	0	0	0.000607557	0	0	0	0	0	0	0	0	0	0	0	0	0	0	0	0.00165311	0	0.0018318	0.000974103	0	0.000607881	0	0.0057781	0	0	0	0	0.00382452
hsa-miR-761	0	0	0	0	0	0	0	0	0	0	0	0	0	0	0	0	0	0	0	0	0	0	0	0	0	0	0	0	0	0	0	0	0	0
hsa-miR-4781-5p	0.0162092	0.010269	0.0153289	0.0216405	0.0158004	0.0139738	0.00744033	0.0147538	0.00859136	0.0127991	0.0104981	0.0146211	0.00816933	0.0154645	0.00399425	0.0155981	0.00733302	0.0110549	0.0113803	0.00955132	0.00782484	0.0132249	0.00932692	0.00778514	0.0119328	0.0139957	0.0127655	0.0201418	0.0231124	0.0054727	0.0251426	0.00800619	0.0188725	0.0114736
hsa-miR-4781-3p	0.0232086	0.0326739	0.0682831	0.0240997	0.0351918	0.0231976	0.0284085	0.0258191	0.0266528	0.009996	0.032067	0.0289866	0.031192	0.0206661	0.0152508	0.0562478	0.0189992	0.0261034	0.0199155	0.0182343	0.0126401	0.0220916	0.0195865	0.0148625	0.023943	0.0222659	0.02321	0.0213625	0.0441236	0.0287317	0.0274283	0.0254742	0.0330268	0.0219041
hsa-miR-4422	0.00607843	0.00256724	0	0.0180338	0.0070224	0.00121511	0.00744033	0.00245896	0.00644352	0.00349067	0.0125977	0	0.0102117	0.00309289	0	0.00346625	0.00366651	0.000581839	0.00189672	0.00159189	0.00180573	0.00330622	0.00279808	0.000915899	0.00121763	0.00233262	0.000607881	0.00223798	0.0057781	0	0	0	0	0.00382452
hsa-miR-4711-5p	0	0	0	0	0	0	0	0	0	0	0	0	0.00186474	0	0	0	0	0.00106249	0	0	0	0	0	0	0	0	0	0	0	0	0	0	0	0
hsa-miR-4711-3p	0	0	0	0	0	0	0	0.00143439	0	0	0	0.00131215	0	0	0	0	0	0	0	0	0	0	0	0	0	0	0	0	0.00337056	0	0	0	0	0
hsa-miR-12132	0.00193405	0	0	0	0.0067032	0.000579941	0	0	0	0.00111067	0	0	0	0	0	0	0.00299987	0	0	0.00227929	0.000574551	0	0	0	0	0	0.00058025	0.00106812	0	0	0	0	0	0
hsa-miR-3116	0.00870321	0.00326739	0.0134127	0.00344281	0.0150822	0.00376961	0.0130206	0.00410758	0.0123013	0.006664	0.011023	0.00107358	0.0136465	0.00147615	0.00762538	0.0173706	0.00499979	0.00416544	0.000905251	0.00531835	0.00344731	0.00394492	0.00356119	0.00349707	0.00464913	0.0011133	0.002321	0.00640875	0.00965205	0.00261197	0.00171427	0.00509485	0.0120097	0.00182534
hsa-miR-6068	0	0	0	0	0	0	0	0	0	0	0	0	0	0	0	0	0	0	0	0	0	0	0	0	0	0	0	0	0	0	0	0	0	0
hsa-miR-4794	0.0212745	0.00653479	0.0170708	0.0137712	0.0201096	0.00869911	0.0142043	0.00821517	0.0102511	0.009996	0.0240502	0.00322073	0.0136465	0.0147615	0.0114381	0.0264695	0.00599974	0.00499853	0.00543151	0.00531835	0.00287276	0.00473391	0.00712237	0.00349707	0.0053465	0.0133596	0.0058025	0.00640875	0.0165464	0.0130598	0.0102856	0.00509485	0.00900731	0
hsa-miR-3671	0	0	0	0	0	0	0	0	0	0	0	0	0	0	0	0	0	0	0	0	0	0	0	0	0	0	0	0	0	0	0	0	0	0
hsa-miR-101-5p	0.0154724	0.00898533	0.0414576	0.00688562	0.0368676	0.00405958	0.0213064	0.0129096	0.0225523	0.009996	0.032067	0.00751504	0.027293	0.00295231	0.0114381	0.00992608	0.00649972	0.0066647	0.00905251	0.00683787	0.011491	0.00946781	0.00356119	0.00568273	0.0090658	0.00890638	0.004642	0.0160219	0.0137886	0.0365676	0.0171427	0	0.00300244	0.010952
hsa-miR-101-3p	88.2102	57.839	154.427	64.9847	128.036	44.8422	98.6799	53.3539	74.9575	40.1479	100.311	51.9864	92.3736	51.6467	54.1879	86.983	39.7159	42.318	34.047	39.9229	21.2345	32.8159	37.5917	33.1635	37.5942	54.1005	42.1037	64.8504	74.3294	75.0662	70.9865	90.4379	119.191	51.7401
hsa-miR-3117-3p	5.37941	2.63912	6.62462	3.11263	5.86897	2.24431	5.92746	2.3188	5.01736	1.79886	5.62279	2.09082	5.31006	2.03512	3.02364	3.93246	1.95058	2.33899	1.83413	2.23182	1.69077	1.97877	1.9344	1.59092	2.30034	2.07837	1.9361	2.56136	3.56508	2.90874	2.9776	2.48726	3.64238	2.27942
hsa-miR-3117-5p	0.0042549	0.00179707	0	0	0.00553014	0.0019138	0.00781235	0	0	0	0.00440921	0.00118093	0.0042889	0	0	0	0.000549977	0.000610931	0	0	0	0.00173577	0	0.00144254	0.000255702	0	0	0	0.0030335	0	0	0	0	0
hsa-miR-1262	0.0154724	0.0171538	0.0243868	0.0344281	0.0033516	0.00985899	0.0236738	0.0105624	0.00820085	0.00444267	0.0120251	0.0118093	0.011697	0.00885692	0.0266888	0.0248152	0.00949959	0.0105524	0.014484	0.00227929	0.00861827	0.00631187	0.00534178	0.00349707	0.00488158	0.0133596	0.018568	0.0106812	0.00827318	0.00261197	0.0137141	0.00764227	0.00600487	0.010952
hsa-miR-186-5p	91.7473	27.7426	130.316	35.7192	107.174	23.2168	117.602	23.6808	81.703	23.5028	131.847	22.0416	89.8504	22.5113	36.5294	35.5337	20.3166	23.8819	23.8932	22.9593	27.3469	21.7413	21.4775	19.6915	23.1073	20.4045	21.9474	21.3059	37.6457	28.9641	41.4921	29.1553	32.4383	32.6188
hsa-miR-186-3p	0.00967024	0.00653479	0.0317029	0.00688562	0.0234612	0.00753923	0.0118369	0.00352079	0.0184519	0.003332	0.0120251	0.00429431	0.011697	0.00295231	0.00762538	0.00330869	0.00449981	0.00388774	0.00362101	0.00379882	0.00402186	0.00631187	0.00445148	0.00218567	0.00185965	0	0.0034815	0.00320437	0.00551545	0.0130598	0.0102856	0.00254742	0.0120097	0.00365068
hsa-miR-7156-5p	0.0832481	0.0570373	0.0909734	0.0823281	0.0561029	0.0560273	0.065669	0.0718445	0.05491	0.056306	0.0536773	0.0585333	0.0839132	0.0875423	0.0838792	0.068044	0.0511717	0.0435621	0.0398311	0.0530513	0.0285777	0.0437715	0.0391731	0.0372134	0.0444699	0.0575042	0.0582773	0.0664095	0.102875	0.0299809	0.0688688	0.08041	0.0660536	0.0768231
hsa-miR-7156-3p	0.00554987	0.007032	0.00699796	0.00329312	0.0112206	0.00388308	0.0113222	0.00785799	0.0117664	0.00318713	0.00383409	0.0030807	0.00559421	0.00282395	0.00729384	0.00791209	0.00813009	0.00424996	0.00519536	0.00218019	0.00219828	0.00452808	0.00596112	0.00125438	0.0022235	0.00638936	0.00610524	0.0102168	0.0105513	0.0024984	0	0.00487333	0.00861568	0.00698391
hsa-miR-4423-5p	0.00193405	0.00326739	0	0.00344281	0.0067032	0.000579941	0.00946951	0.0011736	0	0	0.00400837	0.00214715	0.0019495	0	0.0228761	0.00827173	0.00349985	0.00166618	0	0.000759764	0.00172365	0.00315594	0.00356119	0.000874267	0.00185965	0.00222659	0.00058025	0.00320437	0	0.00261197	0	0.0101897	0.021017	0.00365068
hsa-miR-4423-3p	0	0	0	0.00721351	0.0017556	0.000607557	0.00744033	0.00122948	0.00859136	0.00232711	0.00209962	0	0	0.00618578	0	0.00173313	0	0.00407288	0.00189672	0.000795943	0.00300955	0.00495933	0.00466346	0.000915899	0	0	0	0.00111899	0	0	0	0.00266873	0.00943623	0
hsa-miR-7856-5p	0	0.000855746	0.00510962	0	0	0	0	0	0	0	0	0.0011247	0	0	0	0	0	0	0	0	0	0	0	0	0	0	0	0	0	0	0	0	0	0
hsa-miR-760	9.51609	10.3026	9.61157	13.7358	7.91363	11.0114	10.2602	9.0922	8.76384	7.27542	7.855	9.41559	7.62137	8.92423	14.704	14.8076	8.86507	8.21825	7.85468	7.19071	5.78981	6.00228	6.88173	4.9056	9.01017	10.086	9.58115	11.4921	21.5409	11.5817	19.3698	8.0226	17.9798	9.75426
hsa-miR-12133	0	0	0	0	0	0	0	0	0	0	0	0	0	0	0	0	0	0	0	0	0	0	0	0	0	0	0	0	0	0	0	0	0	0
hsa-miR-2682-5p	5.59057	18.7231	6.62007	19.7258	4.83767	15.8158	6.25667	19.4014	5.61847	15.4926	4.2731	19.8623	5.67813	19.1181	21.6335	25.651	13.5969	17.4174	12.0636	15.8544	10.765	13.622	12.0363	14.088	15.6083	19.8837	14.6215	24.408	27.5468	25.8735	22.953	25.7458	27.9895	22.0796
hsa-miR-2682-3p	1.39832	0.477856	2.11921	0.385595	1.69759	0.328826	1.35887	0.245281	0.9718	0.247679	1.31074	0.261953	0.93186	0.292278	0.49565	0.661739	0.294987	0.475971	0.280628	0.376083	0.341283	0.304548	0.343655	0.219004	0.347057	0.276098	0.228038	0.527654	0.512937	0.436199	0.524566	0.275122	0.417339	0.233644
hsa-miR-137-3p	44.6783	3.62851	45.4074	4.95615	44.9048	3.61459	43.7514	3.77745	31.9871	3.16695	50.9091	3.11151	39.9184	3.40285	5.47767	6.73003	3.56194	3.27619	3.79088	2.8437	2.64563	2.79534	3.44553	2.67811	3.19138	3.60999	3.72475	3.95188	5.32841	4.11487	5.90304	3.66231	6.02811	4.04369
hsa-miR-137-5p	0.314493	0.26956	0.545841	0.279916	0.434397	0.280691	0.455154	0.281765	0.32946	0.232661	0.42175	0.250563	0.399054	0.290866	0.375633	0.394022	0.275945	0.223123	0.199155	0.207118	0.160475	0.179614	0.213749	0.168924	0.215901	0.279002	0.273626	0.275855	0.435241	0.319796	0.472243	0.199807	0.410681	0.363164
hsa-miR-553	0	0	0	0	0	0	0	0	0	0	0	0	0	0	0	0	0	0	0	0	0	0	0	0	0	0	0	0	0	0	0	0	0	0
hsa-miR-7852-3p	0	0.000816848	0	0	0.0016758	0	0	0	0	0	0	0	0	0	0	0	0	0	0	0	0	0	0	0	0	0	0.0011605	0	0	0	0	0	0	0
hsa-miR-197-3p	39.7892	29.7921	92.548	29.9697	59.325	27.1505	49.2699	25.5386	40.6619	22.1134	47.9181	24.5677	50.0729	23.7897	36.2739	53.4172	22.416	23.9019	20.0785	17.4662	16.8171	17.1004	18.2048	17.2554	20.0852	25.9042	24.3467	29.1021	56.1887	26.5454	51.5754	21.3525	42.4244	25.2262
hsa-miR-197-5p	0.0554987	0.0531307	0.0863081	0.0428106	0.0609117	0.0532537	0.0996357	0.0572511	0.080404	0.0371832	0.0785989	0.0626409	0.0522127	0.050831	0.0401161	0.087033	0.0487805	0.0361246	0.0450264	0.0356098	0.023082	0.0150936	0.0400246	0.026342	0.03691	0.0362064	0.0444018	0.0439324	0.113427	0.0774506	0.0819867	0.0633533	0.0775412	0.0768231
hsa-miR-4256	0	0	0	0	0	0	0	0	0	0	0	0	0	0	0	0	0	0	0	0	0	0	0	0	0	0	0	0	0	0	0	0	0	0
hsa-miR-11399	0	0.00653479	0.00487736	0	0	0.00463952	0.00236738	0.00586798	0.00410042	0.009996	0.0100209	0.00322073	0.00584849	0.0118092	0	0.00661739	0.00399983	0.00833088	0.00362101	0.00303906	0.0103419	0.00157797	0.00356119	0.00218567	0.00697369	0	0.00522225	0.0042725	0.0110309	0.0208957	0.0102856	0.00509485	0.00900731	0
hsa-miR-548ac	0.00580214	0.000816848	0.00243868	0	0.0016758	0	0.00473476	0	0.00205021	0.00444267	0.00400837	0	0.0019495	0	0	0	0.000499979	0.00111078	0	0.00151953	0	0	0.000890297	0.0013114	0.000232456	0	0.0011605	0.00106812	0.00275773	0	0	0	0	0
hsa-miR-320b	2.21932	1.25876	2.46795	1.56476	2.15173	1.35677	2.71538	1.24577	1.6699	0.967946	2.04126	1.16215	1.49234	1.04364	1.954	1.90498	1.32669	1.02609	0.994871	0.904119	0.949446	0.803975	0.821744	0.726734	1.01188	1.26805	1.21795	1.54771	2.26272	1.61681	2.19598	1.15144	2.2203	1.71947
hsa-miR-942-5p	0.338458	0.23852	0.307274	0.351167	0.259749	0.19544	0.338535	0.193643	0.315733	0.195477	0.318665	0.178214	0.382102	0.180091	0.350767	0.330869	0.170993	0.184946	0.202776	0.164109	0.156852	0.130971	0.186072	0.103601	0.165044	0.262738	0.217594	0.171968	0.322654	0.232465	0.353139	0.272574	0.354287	0.259198
hsa-miR-942-3p	0.0290107	0.0171538	0.0195095	0.0103284	0.025137	0.0173982	0.0520823	0.0211247	0.028703	0.019992	0.0400837	0.020398	0.0487375	0.00885692	0.0114381	0.0281239	0.0189992	0.0138848	0.018105	0.0083574	0.0126401	0.00946781	0.0142447	0.00830554	0.0209211	0.0244925	0.0226298	0.0138856	0.0248195	0.0287317	0.0377139	0.017832	0.0450365	0.0292055
hsa-miR-6736-5p	0.0202614	0.00513448	0.00766443	0	0.0333564	0.0145814	0.0148807	0.0147538	0.0300698	0.00581778	0.016797	0.0146211	0.0204233	0.0123716	0.00399425	0.0259969	0.00890438	0.00930943	0.00758687	0.0055716	0.00662102	0.00661244	0.00373077	0.00595334	0.0075493	0.00233262	0.0109419	0.0123089	0.0115562	0.0136817	0.0251426	0.0106749	0.0125816	0.0114736
hsa-miR-6736-3p	0.0121569	0.0145477	0.0153289	0.0180338	0.017556	0.0127587	0.022321	0.00368844	0.00859136	0.00349067	0.00419925	0.00899759	0.012254	0.00618578	0.00798849	0.0225306	0.00576166	0.0139641	0.00379343	0.00795943	0.00481528	0.0165311	0.00746153	0.00686924	0.00998455	0.0139957	0.00486305	0.0123089	0.0202233	0.00273635	0.0143672	0.0160124	0.015727	0.0344207
hsa-miR-5087	0.00184996	0.00156267	0	0	0.00160294	0	0.00226445	0.00112257	0	0	0	0	0	0	0	0	0.00047824	0	0.00173179	0	0	0	0.000851588	0.00334502	0.00200115	0	0.000555022	0.00306505	0	0	0	0	0.00287189	0
hsa-miR-6077	0.00405229	0	0	0	0	0	0	0.00122948	0	0	0	0	0	0	0	0	0	0	0	0	0	0	0	0	0.000243526	0	0	0	0	0	0	0	0	0
hsa-miR-6878-5p	0.00924979	0.007032	0.00233265	0.0131725	0.00480882	0.00277363	0.00226445	0.00785799	0.00392214	0.00424951	0.00191705	0.0030807	0.00932369	0.00564789	0.00729384	0.00791209	0.00286944	0.00371871	0.00346357	0.00363365	0.00769399	0.00754681	0.00596112	0.00209064	0.00555874	0.0106489	0.0116555	0.00715179	0	0.00999362	0.00327947	0.0121833	0.0258471	0.0139678
hsa-miR-6878-3p	0.0162092	0.00256724	0.0178837	0	0.0210672	0.00121511	0.022321	0.00368844	0.0107392	0.00232711	0.0104981	0.0022494	0.0142963	0	0.00798849	0.0121319	0.0041903	0.00407288	0.0113803	0.000795943	0.00601911	0.00330622	0.00839423	0.0018318	0.00243526	0.00466525	0.00425517	0.00447595	0.00866714	0.00273635	0.0107754	0.00266873	0.00314541	0
hsa-miR-4257	0.00236384	0	0	0	0	0	0	0	0	0	0	0	0	0	0	0	0	0	0	0	0	0	0	0	0	0	0	0	0	0	0	0	0	0
hsa-miR-554	0	0	0	0	0	0	0	0	0	0	0	0	0	0	0	0	0	0	0	0	0	0	0	0	0	0	0	0	0	0	0	0	0	0
hsa-miR-8083	0	0	0	0	0	0	0	0	0	0	0	0	0	0	0	0	0	0	0	0	0	0	0	0	0	0	0	0	0	0	0	0	0	0
hsa-miR-6737-5p	0	0.00256724	0	0.00360676	0	0.00121511	0	0.00122948	0.00214784	0	0	0.0044988	0	0	0	0.00173313	0.000523787	0.00116368	0	0.000795943	0.00240764	0	0.000932692	0.000457949	0.000487051	0.00233262	0.00121576	0.00111899	0	0	0.0035918	0.00533746	0	0
hsa-miR-6737-3p	0.0870321	0.0931207	0.134127	0.0895131	0.110603	0.0991698	0.0710213	0.112665	0.0984102	0.0855213	0.0701465	0.120241	0.0896769	0.132854	0.175384	0.130693	0.093496	0.0733118	0.0742306	0.0820545	0.067797	0.0631187	0.0632111	0.0660071	0.0813597	0.0801574	0.0899388	0.0918587	0.179252	0.122763	0.205712	0.114634	0.120097	0.142377
hsa-miR-5698	0.0116043	0.00326739	0.0243868	0	0.0067032	0.0127587	0.0118369	0.0105624	0.00410042	0.00888533	0.0120251	0.00322073	0.00779799	0.00590461	0.0152508	0.0231609	0.00949959	0.00777549	0.00362101	0.00379882	0.00287276	0.00631187	0.00623208	0.00568273	0.00581141	0.011133	0.00638275	0.0149537	0.0165464	0.0104479	0.0171427	0	0.0150122	0.010952
hsa-miR-190b-5p	0.398414	0.127428	0.40726	0.161812	0.353594	0.164703	0.437965	0.136137	0.338285	0.131059	0.424887	0.163184	0.378203	0.112188	0.183009	0.243189	0.150994	0.0871966	0.146651	0.0926912	0.106866	0.10888	0.118409	0.088301	0.085079	0.10465	0.204248	0.103608	0.27853	0.17239	0.311997	0.188509	0.279227	0.167931
hsa-miR-190b-3p	0.00202614	0	0	0	0	0	0	0	0	0	0	0	0	0	0	0	0	0	0	0	0	0	0	0	0	0	0	0	0	0	0	0	0	0
hsa-miR-4258	0	0	0	0	0	0	0	0	0	0	0	0	0	0	0	0	0	0	0	0	0	0	0	0	0	0	0	0	0	0	0	0	0	0
hsa-miR-92b-5p	1.20491	1.06272	1.75585	1.23253	1.21998	0.672151	1.19079	0.817996	0.930796	0.621973	0.937959	0.542156	0.717415	0.481226	0.911233	0.883421	0.69397	0.532621	0.584792	0.548549	0.421146	0.40396	0.519933	0.325227	0.585093	0.739229	0.758387	0.6836	1.32922	0.987324	1.49141	0.782059	1.17395	1.3325
hsa-miR-92b-3p	70.672	52.4368	97.9862	50.055	64.3692	32.9818	62.7095	36.3897	53.6151	22.7898	55.0349	29.7112	57.75	25.2688	50.5067	57.4819	34.929	31.1936	26.0187	28.6218	19.6755	20.6493	24.0434	18.9121	26.2827	41.1185	33.7369	46.1622	77.7265	51.7118	75.1912	41.4695	62.2795	47.2544
hsa-miR-555	0	0	0	0	0	0	0	0	0	0	0	0	0	0	0.00399425	0	0	0	0	0	0	0	0	0.000915899	0	0	0	0	0	0	0	0	0	0
hsa-miR-6738-5p	0	0	0.00233265	0	0	0.000554726	0	0.00112257	0	0	0	0.0010269	0.00186474	0	0	0	0	0	0	0.00145346	0	0	0	0	0.00111175	0.00425957	0	0.00102168	0	0.0024984	0	0	0.00574379	0
hsa-miR-6738-3p	0.0372304	0.040434	0.0581219	0.0662741	0.0291869	0.0372128	0.0347215	0.0548656	0.0394666	0.0559961	0.0238832	0.0777448	0.0214445	0.067657	0.0733943	0.0758242	0.0490396	0.0366559	0.0331925	0.0410906	0.0421337	0.0448406	0.0318281	0.0292515	0.0345198	0.0326567	0.0515939	0.0274152	0.0733096	0.055069	0.106856	0.0607136	0.0743103	0.080315
hsa-miR-9-5p	174.776	135.25	226.109	128.199	156.279	85.0918	166.64	119.067	141.313	76.403	122.996	85.1923	162.654	67.1562	99.6241	116.403	75.9476	69.6334	68.8263	71.5386	38.515	50.0917	59.3128	54.8334	61.8866	94.0237	84.5457	103.025	156.983	149.888	144.352	180.777	144.922	159.43
hsa-miR-9-3p	7.84707	4.04367	7.55422	3.6861	8.51083	2.68358	7.43199	3.48401	5.8308	1.76263	6.98459	2.80848	7.33466	2.13944	3.10988	4.14248	2.55872	2.30395	1.91732	2.36793	1.09126	1.74155	2.13078	1.83421	1.844	2.74391	2.34692	3.63483	4.56955	4.73115	3.47653	3.75066	5.21223	4.94424
hsa-miR-765	0.0506536	0.0701712	0.13285	0.0829554	0.08778	0.0710841	0.0744033	0.0786868	0.0515482	0.0581778	0.077686	0.0899759	0.0633123	0.0742294	0.0878734	0.109187	0.0686161	0.0535292	0.0550048	0.0405931	0.0415318	0.0363684	0.0419711	0.0476267	0.0579591	0.037322	0.0699063	0.0738532	0.15023	0.125872	0.165223	0.0773932	0.138398	0.0688414
hsa-miR-4259	0	0	0	0	0	0	0	0	0	0	0	0	0	0	0	0	0	0	0	0	0	0	0	0	0	0	0	0	0	0	0	0	0	0
hsa-miR-5187-5p	0.040615	0.0196044	0.0414576	0.0206569	0.041895	0.0173982	0.0426128	0.0140831	0.028703	0.0155493	0.0340712	0.0236187	0.031192	0.0177138	0.0305015	0.03805	0.0249989	0.0188833	0.014484	0.0083574	0.0172365	0.00473391	0.0204768	0.0118026	0.0174342	0.0267191	0.0145063	0.0192262	0.0358505	0.0182838	0.0171427	0.0407588	0.048039	0.0365068
hsa-miR-5187-3p	0	0.00342298	0.0153289	0.00721351	0.0122892	0.00486045	0.00744033	0.00245896	0.00859136	0.00116356	0.00839849	0.0022494	0.0102117	0	0.00798849	0.0069325	0.00104757	0.00465471	0.00379343	0.00397971	0.00180573	0.00495933	0.00279808	0.0018318	0.00365289	0.00466525	0.00182364	0.00335696	0.0144452	0.0109454	0.0035918	0.00266873	0.0125816	0.0152981
hsa-miR-4654	0.00193405	0.0155201	0.00975473	0.0206569	0.0067032	0.0249374	0.00946951	0.00938876	0.0164017	0.00777467	0.00601256	0.00858861	0.00584849	0.00885692	0.0419396	0.0115804	0.0124995	0.00833088	0.014484	0.0083574	0.00574551	0.0157797	0.0124642	0.0100541	0.00976317	0.0133596	0.0081235	0.0106812	0.0110309	0.0104479	0.0239997	0.00254742	0.0390317	0.010952
hsa-miR-556-5p	0.116043	0.174806	0.0999859	0.154927	0.117306	0.200079	0.113634	0.176039	0.114812	0.104403	0.0821716	0.196465	0.157909	0.129901	0.129631	0.306054	0.139994	0.16273	0.0923356	0.121562	0.0603279	0.0788984	0.118409	0.11584	0.147842	0.173674	0.129396	0.244601	0.273015	0.224629	0.157713	0.234363	0.348283	0.27015
hsa-miR-556-3p	0.16246	0.097205	0.282887	0.0654134	0.222881	0.0661132	0.203594	0.061027	0.172218	0.0422053	0.23449	0.0483109	0.206647	0.0560938	0.0724411	0.157163	0.0679971	0.0727564	0.0651781	0.0638202	0.0505605	0.0552289	0.0605402	0.0480847	0.0562544	0.0645712	0.0632473	0.0651556	0.0772164	0.101867	0.102856	0.0407588	0.153124	0.0511096
hsa-miR-3658	0	0	0	0	0	0	0	0	0	0	0	0	0	0	0	0	0.000499979	0.000555392	0	0	0	0	0	0	0	0	0	0	0	0	0	0	0	0
hsa-miR-921	0	0	0	0	0	0	0	0	0	0	0	0	0	0	0	0	0	0	0	0	0	0	0	0	0	0	0	0	0	0	0	0	0	0
hsa-miR-1255b-5p	0	0.000408424	0	0	0	0.00028997	0	0.000586798	0	0	0.00100209	0.00107358	0	0	0	0	0.000249989	0.000555392	0	0	0	0	0.000445148	0	0.000116228	0	0	0.000534062	0.00137886	0	0	0	0	0.00182534
hsa-miR-1255b-2-3p	0	0	0	0	0	0	0	0	0	0	0	0	0	0	0	0	0	0	0	0	0	0	0	0	0	0	0	0	0	0	0	0	0	0
hsa-miR-557	0	0	0	0	0	0	0	0	0	0	0	0	0	0	0	0	0	0	0	0	0	0	0	0	0	0	0	0	0	0	0	0	0	0
hsa-miR-3119	0	0	0	0	0	0	0	0	0	0	0	0	0	0	0	0	0	0	0	0	0	0	0	0	0	0	0	0	0	0	0	0	0	0
hsa-miR-1295a	0.00810458	0.0342298	0.00766443	0.0180338	0.0158004	0.0182267	0.0248011	0.0221307	0.0236263	0.00814489	0.0230959	0.0168705	0.018381	0.00927868	0.0119827	0.0190644	0.0141423	0.0273464	0.0151737	0.0191026	0.0108344	0.00991866	0.00932692	0.00686924	0.0177774	0.0139957	0.0194522	0.0279747	0.0202233	0.0136817	0.0215508	0.029356	0.0503265	0.0114736
hsa-miR-1295b-5p	0.00810458	0.0342298	0.00766443	0.0180338	0.0158004	0.0182267	0.0248011	0.0221307	0.0236263	0.00814489	0.0230959	0.0168705	0.018381	0.00927868	0.0119827	0.0190644	0.0141423	0.0273464	0.0151737	0.0191026	0.0108344	0.00991866	0.00932692	0.00686924	0.0177774	0.0139957	0.0194522	0.0279747	0.0202233	0.0136817	0.0215508	0.029356	0.0503265	0.0114736
hsa-miR-1295b-3p	0	0	0	0	0	0	0	0	0	0	0	0	0	0	0	0	0	0	0	0	0	0.00157797	0	0	0	0	0	0	0	0	0	0	0	0
hsa-miR-214-5p	0.0367469	0.0718827	0.0487736	0.0757419	0.0569772	0.0475551	0.0520823	0.055159	0.0471549	0.0344307	0.0481004	0.0611939	0.0877274	0.03838	0.0533777	0.0744456	0.0424982	0.0577608	0.0398311	0.0433065	0.0206838	0.0268255	0.0373925	0.0441505	0.0450965	0.0534383	0.0429385	0.0608831	0.113067	0.0940309	0.106285	0.0687805	0.129105	0.0511096
hsa-miR-214-3p	0.0773619	0.0310402	0.160953	0.0240997	0.124009	0.0139186	0.0355107	0.0281663	0.0594561	0.0177707	0.0661381	0.0257658	0.0994244	0.0177138	0.0228761	0.0264695	0.0104996	0.0499853	0.00905251	0.0167148	0.011491	0.0142017	0.0275992	0.0166111	0.0178991	0.0222659	0.011605	0.03418	0.0523968	0.0757471	0.0617136	0.0305691	0.0270219	0.0292055
hsa-miR-3120-3p	0.0384968	0.0753056	0.0510962	0.0793486	0.0596904	0.0498197	0.0545624	0.0577856	0.0494003	0.0360702	0.0503909	0.0641079	0.0919049	0.0402076	0.0559194	0.0779906	0.0445219	0.0605113	0.0417278	0.0453688	0.0216688	0.0281029	0.0391731	0.0462529	0.047244	0.055983	0.0449832	0.0637823	0.118451	0.0985085	0.111346	0.0720557	0.135253	0.0535433
hsa-miR-3120-5p	0.0810458	0.0325183	0.168617	0.0252473	0.129914	0.0145814	0.0372017	0.0295075	0.0622874	0.0186169	0.0713872	0.0269928	0.104159	0.0185574	0.0239655	0.02773	0.0109995	0.0523655	0.00948359	0.0175107	0.0120382	0.014878	0.0289134	0.0174021	0.018508	0.0233262	0.0121576	0.0358076	0.0548919	0.0793541	0.0646523	0.0320248	0.0283087	0.0305962
hsa-miR-199a-5p	0.254369	0.116419	0.345232	0.10538	0.31097	0.0388308	0.194743	0.0589349	0.263764	0.0738352	0.283723	0.0518584	0.290899	0.053655	0.0966434	0.0917803	0.0351507	0.137858	0.0380993	0.0450573	0.0316003	0.037734	0.0574822	0.0499663	0.082047	0.0841266	0.038574	0.0878649	0.0738591	0.14116	0.144297	0.118178	0.0631817	0.0750771
hsa-miR-199a-3p	1.75418	0.604468	2.16433	0.456173	2.1643	0.505708	1.8939	0.485869	1.70475	0.42483	1.916	0.507802	2.09474	0.475321	0.665314	0.871841	0.414232	0.585939	0.368437	0.378362	0.283828	0.319539	0.412207	0.363258	0.371465	0.500984	0.372231	0.665976	0.878336	0.723515	1.02685	0.536233	0.674047	0.629743
hsa-miR-1843	5.98027	6.39935	5.69774	7.38104	4.66928	5.99658	7.01288	6.21337	5.86135	4.9468	5.06177	5.82319	5.41044	5.33895	8.80731	9.00246	5.19233	5.81057	4.65824	5.00608	4.21232	4.24395	4.23167	3.1005	5.30914	6.01292	5.29449	7.39741	9.20364	7.93856	7.60689	6.92696	10.5256	7.0878
hsa-miR-488-5p	1.77896	1.46076	2.19458	1.33089	1.61691	0.897969	2.03617	1.03768	1.63451	0.97506	1.80148	1.01448	2.17713	0.943332	1.30212	1.54595	0.820775	1.17357	0.893354	0.999704	0.746971	1.04972	0.896317	0.72356	0.942201	0.881731	0.823679	1.02164	1.55142	1.3928	1.30741	1.06482	1.56956	1.08234
hsa-miR-488-3p	6.62752	1.12445	11.2846	1.35614	9.99288	1.3749	8.99288	1.49013	6.49507	1.26944	9.80734	1.14045	8.09172	1.31757	1.58971	1.96536	0.983672	1.05197	1.10958	0.911355	0.848092	0.834821	0.974663	1.04275	0.943419	0.902725	1.10999	1.24208	2.03967	1.11369	2.1443	1.15823	1.56327	1.65602
hsa-miR-4424	0.0116043	0.00816848	0.00243868	0.00688562	0.008379	0.00347964	0.00236738	0.00704157	0.00820085	0.00777467	0.0140293	0.0118093	0.003899	0.00295231	0.00381269	0.00661739	0.00999957	0.00999706	0.010863	0.00227929	0.0132147	0.00631187	0.00801267	0.0039342	0.00767106	0.00445319	0.00754325	0.00213625	0.00551545	0.00261197	0	0.00254742	0.0240195	0.010952
hsa-miR-12116	0	0	0	0	0	0.000579941	0	0	0	0	0	0	0.0019495	0	0	0	0	0	0	0	0	0	0	0	0.000232456	0	0	0	0	0	0	0	0.00300244	0
hsa-miR-3121-3p	0	0.00980218	0.00487736	0.0137712	0.0117306	0.00521946	0.00710213	0.00352079	0.00615064	0.00777467	0.00601256	0.00966219	0.0019495	0.00885692	0.00762538	0.0248152	0.0069997	0.00777549	0.00905251	0.00227929	0.00517096	0.00946781	0.00445148	0.0052456	0.0053465	0.0289457	0.00870375	0.00320437	0.0165464	0.0104479	0	0.00254742	0.0300244	0.00365068
hsa-miR-3121-5p	0	0.000816848	0.00243868	0	0.0016758	0	0	0	0	0	0	0.00107358	0	0	0	0	0.000499979	0	0	0.000759764	0	0	0	0	0	0	0	0.00213625	0.00551545	0	0	0	0.00300244	0
hsa-miR-4426	0	0	0.00315594	0	0	0	0.00306367	0	0	0	0.00259365	0.00138933	0	0	0	0.00428184	0	0	0.002343	0.000983224	0.000743537	0	0	0	0	0	0	0.00829368	0	0.00338019	0	0.00329667	0	0
hsa-miR-1278	0.307514	0.502362	0.273132	0.578392	0.291589	0.421617	0.338535	0.422494	0.301381	0.329868	0.30664	0.465932	0.313869	0.404466	0.587154	0.787469	0.408983	0.4893	0.311406	0.399636	0.321174	0.369245	0.315165	0.37812	0.416794	0.465358	0.403854	0.531926	0.714251	0.566797	0.555422	0.547696	0.810658	0.441733
hsa-miR-4735-5p	0.0174064	0.016337	0.0365802	0.00688562	0.0234612	0.00231976	0.0213064	0.00586798	0.0143515	0.0122173	0.0280586	0	0.031192	0.00590461	0	0.0148891	0.00299987	0.00555392	0.00362101	0.00303906	0.00746916	0.00315594	0.00712237	0.00480847	0.00627632	0.00667978	0.00754325	0.0106812	0.0220618	0	0.0137141	0.00764227	0.00600487	0.0292055
hsa-miR-4735-3p	0.00202614	0	0.00255481	0	0	0	0.00248011	0.00245896	0	0.00116356	0.00209962	0.0044988	0.00408466	0	0	0	0.00104757	0.00116368	0	0.00397971	0.00120382	0	0.000932692	0.000457949	0.00219173	0	0.00243152	0.00223798	0.00288905	0	0	0	0	0.00382452
hsa-miR-181b-5p	29.0508	9.43421	29.4707	13.3602	25.6286	8.62377	31.9004	9.54633	24.787	8.54363	29.5858	7.78492	24.0402	8.12308	12.374	12.6127	8.34984	6.94151	8.56628	7.84833	7.08589	6.29404	7.16909	5.20381	7.48751	8.90357	9.42066	8.37781	13.4094	11.2291	14.0164	10.4777	14.0321	11.9006
hsa-miR-181b-3p	0.0769935	0.0924206	0.173727	0.119023	0.129914	0.0704766	0.124006	0.0725394	0.094505	0.0581778	0.117579	0.0978488	0.163387	0.0711365	0.0918677	0.159448	0.0979482	0.0802938	0.0493146	0.0756146	0.027086	0.0611651	0.060625	0.0549539	0.0635602	0.0886397	0.07173	0.127565	0.106895	0.125872	0.132896	0.106749	0.207597	0.0994376
hsa-miR-181a-5p	39.7362	7.60393	42.3726	11.1802	36.9638	7.07026	38.3847	7.38988	28.3453	5.95887	41.1858	5.95448	34.6216	5.92887	11.0319	11.4172	5.95314	6.47879	6.67776	6.59726	5.21158	5.41031	5.95175	4.65543	6.38799	6.26264	6.48765	8.37271	12.0839	10.1335	10.8239	7.38432	11.8207	8.1607
hsa-miR-181a-3p	2.09651	1.59285	2.76059	1.53894	1.98247	0.596759	1.82762	0.690074	1.56226	0.505353	1.80978	0.595835	1.95145	0.584557	1.05612	1.17955	0.615474	1.29406	0.581171	1.01049	0.695207	0.979919	0.715799	0.478224	0.940983	0.636806	0.594756	0.966653	1.1417	1.06568	1.03542	0.677615	1.31206	0.576808
hsa-miR-5191	0	0	0	0	0	0	0.00236738	0	0	0	0	0	0	0	0	0	0	0.000555392	0	0	0	0	0	0	0.000464913	0	0	0	0	0	0	0	0	0
hsa-miR-1231	0.00850981	0.00628973	0.00804765	0.0113613	0.0092169	0.00510348	0.00260412	0.00129096	0.00451047	0.0036652	0	0	0	0.00974261	0	0.00727913	0.00439981	0.00305466	0.00398311	0.00334296	0.000632006	0.0052073	0.00489663	0.000480847	0.00741536	0.00489851	0.0025531	0.0093995	0.012134	0	0.00754277	0.00560433	0.0132107	0
hsa-miR-6739-5p	0.00193405	0.00408424	0.00243868	0	0.0050274	0.00463952	0.00710213	0.00352079	0.00205021	0.006664	0.00400837	0.00966219	0.003899	0.0147615	0.00381269	0.0165435	0.00399983	0.00444314	0.0018105	0.00455858	0.00574551	0.00473391	0.00623208	0.00611987	0.00348685	0	0.004642	0.008545	0.0165464	0.00261197	0	0.00254742	0	0.00365068
hsa-miR-6739-3p	0.263399	0.148044	0.408769	0.209192	0.35112	0.16404	0.334815	0.134013	0.274924	0.131482	0.342239	0.156333	0.318604	0.13918	0.171753	0.273834	0.173897	0.131496	0.134667	0.119391	0.113159	0.114065	0.118452	0.0769355	0.131504	0.146955	0.169599	0.177919	0.179121	0.175126	0.2191	0.120093	0.264214	0.168279
hsa-miR-6740-5p	0.00386809	0.000816848	0.0121934	0.0137712	0.0016758	0.00115988	0.00236738	0.00586798	0.00205021	0	0.00200419	0.0107358	0.003899	0.00295231	0	0.00330869	0.000999957	0.00111078	0.00543151	0.000759764	0.00172365	0.00157797	0.00178059	0	0.000464913	0	0.0011605	0.0042725	0	0.00783591	0.00342853	0.00254742	0	0.00365068
hsa-miR-6740-3p	0.0309448	0.0138864	0.0585284	0.0206569	0.0318402	0.019718	0.0402454	0.0211247	0.028703	0.009996	0.0420879	0.0171772	0.0487375	0	0.0114381	0.0281239	0.0219991	0.00944167	0.0126735	0.0151953	0.00632006	0.0205136	0.0178059	0.0078684	0.0104605	0.0155862	0.011605	0.0245669	0.0248195	0.0287317	0.0411424	0.0127371	0.0150122	0.00730136
hsa-miR-135b-5p	63.5109	52.6556	78.5964	66.284	69.7183	52.7949	73.6059	64.4793	59.8284	56.443	75.3419	54.5612	59.9494	57.8937	67.7561	82.7099	42.3558	46.6645	49.4338	43.949	39.3366	40.5671	41.698	52.4725	48.8956	47.703	47.2696	51.5798	81.8887	59.9242	87.1059	73.7579	69.5027	77.6332
hsa-miR-135b-3p	9.34338	4.05647	9.98152	4.79584	8.90018	3.54924	9.44347	4.15805	8.25415	3.75627	8.73023	3.51167	7.21899	4.0358	5.26914	5.54537	3.32686	3.20961	3.64816	3.31181	3.00318	3.01708	2.8347	2.08425	3.02984	3.25973	3.46409	3.36139	4.80672	4.51087	5.57137	4.75604	5.84874	4.80795
hsa-miR-6769b-5p	0	0	0	0	0	0.000554726	0	0	0	0	0	0	0	0	0	0	0	0	0	0	0	0	0	0	0	0	0	0	0	0	0	0	0	0
hsa-miR-6769b-3p	0.00810458	0	0.00766443	0	0.0035112	0.00121511	0	0.00122948	0	0.00232711	0.00209962	0	0.00612699	0	0	0	0	0	0.00189672	0	0	0	0	0	0	0	0.00303941	0.00671393	0	0	0	0.00266873	0	0
hsa-miR-29c-5p	0.591818	0.605285	1.034	0.743647	0.688754	0.716806	0.584742	0.89428	0.600712	0.930739	0.615285	0.886774	0.555607	0.83255	0.983674	1.01081	0.617474	0.584272	0.823779	0.601733	0.668203	0.61383	0.513701	0.688485	0.585325	0.757042	0.6493	0.729529	1.08654	0.942921	1.26856	1.22531	0.91274	1.20473
hsa-miR-29c-3p	0.524127	0.0637142	0.692586	0.0998415	0.573124	0.0690129	0.407189	0.0633742	0.352636	0.0510907	0.456954	0.0365016	0.454233	0.0354277	0.0724411	0.122422	0.0539977	0.0405436	0.0488836	0.0562225	0.0327494	0.050495	0.0578693	0.0445876	0.058579	0.0489851	0.0551238	0.0779731	0.0744586	0.080971	0.0891419	0.0484011	0.0960779	0.069363
hsa-miR-29b-3p	0.214595	0.045708	0.288082	0.0592762	0.226014	0.05048	0.238899	0.0600575	0.1461	0.047807	0.250175	0.0528853	0.229363	0.052243	0.0893496	0.0807034	0.0373028	0.0393121	0.0476241	0.0257989	0.0299516	0.0286779	0.0340635	0.0495481	0.0390224	0.0447255	0.0485644	0.045465	0.0619889	0.0537157	0.0672291	0.0743183	0.0746693	0.0680932
hsa-miR-29b-2-5p	0.284305	0.0530951	0.541387	0.0654134	0.288238	0.0655333	0.324331	0.0891933	0.270628	0.0688613	0.350732	0.0601203	0.347011	0.0708553	0.0876919	0.0876804	0.0629973	0.0455421	0.0561256	0.0600213	0.0609024	0.0473391	0.0534178	0.0437133	0.0599737	0.0489851	0.0690498	0.0448612	0.124098	0.0626872	0.0994275	0.0509485	0.117095	0.0620616
hsa-miR-205-5p	0.357799	0.14785	0.465788	0.302967	0.412247	0.174562	0.371678	0.0715893	0.29318	0.069972	0.416871	0.0547524	0.382102	0.0501892	0.202073	0.153854	0.046998	0.0633147	0.0488836	0.0721776	0.0643497	0.0662747	0.0400633	0.0616358	0.0620659	0.149182	0.16247	0.0694281	0.341958	0.180226	0.250283	0.129919	0.198161	0.193486
hsa-miR-205-3p	0	0	0	0	0.0017556	0.000607557	0.00496022	0.00122948	0.00429568	0.00232711	0	0.0022494	0	0	0	0	0.000523787	0.000581839	0	0.00477566	0.00180573	0	0.000932692	0.000457949	0.000243526	0	0	0	0.0057781	0	0.00718359	0	0	0.00382452
hsa-miR-4260	0	0	0	0	0	0	0	0	0	0	0	0	0	0	0	0	0	0	0	0	0	0	0	0	0	0	0	0	0	0	0	0	0	0
hsa-miR-3122	0	0.00326739	0	0	0.0067032	0.00173982	0.00236738	0	0.00205021	0.00111067	0	0.00644146	0.0019495	0	0	0.00330869	0.00199991	0.00111078	0.0018105	0.000759764	0.0022982	0	0	0.000874267	0.000464913	0.00222659	0.0011605	0	0.00275773	0	0	0	0.00600487	0
hsa-miR-215-5p	0.727386	1.10648	0.896738	1.21187	0.779487	0.944751	0.845718	1.08809	0.777519	0.740021	0.688676	1.06172	0.914965	0.961889	1.68557	1.66207	0.878391	1.08513	0.675231	0.919314	0.603114	0.83978	0.664077	1.45857	0.80948	1.17564	0.801795	1.50616	1.43875	1.34628	1.20325	1.18225	1.8149	1.32711
hsa-miR-215-3p	0.00554987	0.002344	0.00933061	0	0	0.0022189	0.0045289	0	0.00784429	0.00424951	0.00191705	0.0061614	0.00932369	0	0.00729384	0.00632967	0.00430416	0.00637493	0.00173179	0.00218019	0.000549571	0.00150936	0.00425794	0.00167251	0.00355759	0.00638936	0.00333013	0.00102168	0.00263783	0.0024984	0.00327947	0.00243667	0.00287189	0
hsa-miR-194-5p	3.86133	1.11745	5.1761	1.21876	4.77771	1.02968	4.27667	1.04333	3.19013	0.845217	5.06057	1.07304	4.3659	1.04364	1.32491	1.87603	1.00546	0.906122	0.802958	0.849036	0.593224	0.752691	0.928134	1.27271	0.862762	1.07545	1.05664	1.21766	1.87112	1.36475	1.64398	1.41255	2.03715	1.37996
hsa-miR-664a-5p	0.625825	0.643949	0.867358	0.937306	0.611388	0.752763	0.735663	0.737996	0.699122	0.597631	0.552988	0.723322	0.582575	0.779409	1.09043	1.12523	0.798841	0.66337	0.572571	0.536267	0.380257	0.506265	0.534549	0.420741	0.567872	0.777638	0.634552	0.847913	1.14767	0.979271	1.06856	0.817299	1.46969	0.829922
hsa-miR-664a-3p	4.73034	2.97375	8.50485	4.78162	5.28169	3.01937	5.92153	3.2678	4.81443	2.9874	5.39457	2.77366	4.9341	3.05268	5.39744	6.45627	3.45194	2.79966	2.87476	2.81826	2.18289	2.5644	2.48493	1.96436	2.97593	3.81658	3.77304	3.70769	4.72171	4.32724	4.62077	4.2398	6.00226	4.02273
hsa-miR-4742-5p	0.0758483	0.075008	0.0769775	0.135018	0.0769411	0.0843183	0.0747268	0.104399	0.113742	0.0892397	0.0901012	0.109878	0.0634011	0.144021	0.113055	0.158242	0.0980393	0.0892491	0.0761985	0.0915681	0.0599032	0.0739587	0.0919715	0.0284327	0.0758212	0.117138	0.104899	0.0868432	0.126616	0.117425	0.12462	0.0925933	0.183801	0.136186
hsa-miR-4742-3p	0.216445	0.12892	0.35223	0.174536	0.288529	0.145338	0.301172	0.145934	0.223562	0.0966763	0.277972	0.135551	0.343112	0.166613	0.258931	0.207297	0.126734	0.108374	0.0935164	0.119184	0.0840843	0.104146	0.0894168	0.0765174	0.117401	0.159734	0.105454	0.166535	0.26642	0.197374	0.213165	0.192497	0.241239	0.153646
hsa-miR-6741-5p	0.0116043	0.0122527	0.0170708	0.0137712	0.0134064	0.0133386	0.0165716	0.00938876	0.00820085	0.0122173	0.0120251	0.00858861	0.019495	0.00590461	0.0114381	0.00992608	0.00799966	0.00444314	0.00724201	0.00683787	0.0022982	0.00631187	0.00623208	0.00743127	0.00860089	0.00222659	0.006963	0.0117494	0.030335	0.0130598	0.0137141	0.0101897	0.0120097	0.00730136
hsa-miR-6741-3p	0.040615	0.0441098	0.060967	0.0516422	0.0402192	0.0405958	0.0426128	0.0305135	0.0266528	0.0222133	0.0481004	0.0386488	0.0526365	0.0295231	0.049565	0.0512848	0.0254989	0.025548	0.0199155	0.0144355	0.011491	0.0205136	0.024038	0.0240423	0.032079	0.0445319	0.0179878	0.03418	0.0772164	0.0417915	0.0548565	0.0407588	0.0570463	0.0292055
hsa-miR-5008-5p	0	0	0	0	0.0016758	0	0.00236738	0.00352079	0	0	0.00200419	0	0	0	0	0	0	0	0	0	0	0	0.000890297	0.000874267	0.000697369	0	0	0.00106812	0	0	0	0	0	0
hsa-miR-5008-3p	0	0.00171149	0	0	0.008778	0	0	0	0.00644352	0	0.00209962	0	0.00612699	0	0	0	0.00209515	0	0	0.00159189	0	0	0	0	0.000730577	0	0.000607881	0.00111899	0	0	0	0	0	0
hsa-miR-3620-3p	0.0348129	0.00898533	0.0585284	0.0309853	0.0536256	0.0156584	0.0402454	0.00938876	0.0328034	0.00888533	0.032067	0.00858861	0.0253435	0.00885692	0.0190634	0.0314326	0.0119995	0.0144402	0.010863	0.012916	0.0126401	0.0205136	0.0160253	0.00568273	0.0137149	0.00667978	0.0156668	0.0106812	0.0137886	0.0104479	0.0754277	0.017832	0	0.0365068
hsa-miR-3620-5p	0.00193405	0.00571794	0	0.00344281	0.0033516	0.00405958	0	0.00234719	0.00205021	0.00222133	0	0	0	0.00295231	0	0.00330869	0.00299987	0.00555392	0.0018105	0.00303906	0.0011491	0	0.00178059	0.000874267	0.00185965	0.00445319	0.0011605	0.0117494	0.00275773	0	0	0.00254742	0.00300244	0
hsa-miR-6742-5p	0.00386809	0.0016337	0.00731604	0.00688562	0.0016758	0.00347964	0.00236738	0.00352079	0	0	0.0160335	0	0.0019495	0.00295231	0	0	0.000499979	0.000555392	0.00543151	0.00227929	0.00172365	0	0.000890297	0	0.000929826	0	0.0011605	0.00106812	0	0	0.00342853	0	0.00300244	0
hsa-miR-6742-3p	0.00212745	0.00359413	0.0214604	0.00757419	0.0110603	0.00382761	0.0208329	0.0103276	0.0112762	0.00855213	0.0264552	0.0035428	0.0214445	0.00649507	0.00419396	0.00909891	0.00329986	0.00794211	0.00199155	0.00334296	0.00126401	0.0052073	0.00489663	0.00240423	0.00357983	0.00244925	0.00319138	0.00822456	0.0212345	0.00287317	0.0113142	0.00560433	0.0165134	0.00401575
hsa-miR-4666a-5p	0.00405229	0.000855746	0.00766443	0	0.0035112	0.00364534	0.00496022	0	0.00214784	0.00116356	0.00419925	0.0056235	0.00408466	0	0	0.00346625	0.00104757	0.0029092	0	0.00159189	0	0.00991866	0.000932692	0.00320565	0.000974103	0.00466525	0.00243152	0.00335696	0.00288905	0.00273635	0	0	0.00943623	0
hsa-miR-4666a-3p	0.00202614	0.00256724	0.0102192	0	0.0158004	0.00303778	0.00496022	0.00368844	0.00429568	0	0.0146974	0.0044988	0.00612699	0	0.0119827	0.00866563	0.000523787	0.00349104	0.00379343	0	0.00240764	0	0.00559615	0.0018318	0.00584462	0	0.00364729	0.00223798	0.00288905	0.00273635	0.0035918	0.00800619	0.015727	0
hsa-miR-1182	0	0	0	0	0	0	0	0	0	0	0	0	0	0	0	0	0	0	0	0	0	0	0	0	0	0	0	0	0	0	0	0	0	0
hsa-miR-4427	0.00202614	0	0	0	0	0	0	0.00122948	0.00429568	0.00349067	0	0	0.00204233	0	0.00399425	0.00173313	0	0.00465471	0	0.00397971	0.00120382	0.00165311	0.00186538	0	0.00194821	0.00233262	0.000607881	0.00223798	0.00288905	0	0	0	0.00629082	0
hsa-miR-4671-5p	0.00580214	0.0122527	0.00487736	0.0309853	0.0033516	0.0121788	0.00236738	0.0199511	0.00820085	0.006664	0.00601256	0.0193244	0.00779799	0.0265708	0.0266888	0.0231609	0.0114995	0.0122186	0.00543151	0.0136757	0.00746916	0.00946781	0.00623208	0.00699413	0.0111579	0.00667978	0.0174075	0.0245669	0.0275773	0.0130598	0.0308568	0.0152845	0.0270219	0.0146027
hsa-miR-4671-3p	0.00607843	0.00855746	0.0204385	0.00721351	0.0052668	0.0133662	0.0124006	0.00860637	0.0107392	0.00698133	0.00629887	0.0101223	0.0102117	0.0154645	0.00798849	0.00866563	0.0109995	0.0104731	0.00379343	0.0055716	0.00361146	0.00330622	0.00652884	0.00228975	0.00535757	0.0163284	0.00303941	0.00783292	0.0115562	0.00820904	0.0143672	0.00266873	0.0314541	0.00764905
hsa-miR-4753-5p	0	0.0016337	0.00243868	0	0.0016758	0.0028997	0.00710213	0	0	0	0	0	0	0	0	0.00330869	0.00249989	0.00333235	0.0018105	0.00227929	0.0011491	0.00315594	0.00178059	0.00349707	0.00162719	0	0.00058025	0.00534062	0.00551545	0.00261197	0	0.00764227	0.0120097	0.00365068
hsa-miR-4753-3p	0.00967024	0.00326739	0.00731604	0	0.0016758	0.0028997	0.00473476	0.0011736	0.00205021	0	0.00400837	0.00322073	0.003899	0	0	0	0.00199991	0.00277696	0	0	0.00287276	0.00157797	0	0	0.00162719	0.00222659	0.0034815	0.0042725	0	0.00261197	0	0	0.00900731	0.00730136
hsa-miR-1537-3p	0.00386809	0.000816848	0	0	0.0033516	0.00115988	0.00473476	0	0.00205021	0	0	0.00322073	0.003899	0	0	0.00165435	0.000999957	0.00277696	0	0.00151953	0.0011491	0.00157797	0	0.000874267	0.000464913	0	0	0.00320437	0	0	0.0102856	0	0.00600487	0
hsa-miR-1537-5p	0.0154724	0.000816848	0.00731604	0.00344281	0.0184338	0	0.0118369	0	0.0102511	0	0.0160335	0.00107358	0	0	0	0	0	0.00277696	0	0	0.00287276	0.00157797	0.00356119	0.000874267	0.00185965	0	0.00058025	0	0	0	0	0	0	0
hsa-miR-4428	0.00193405	0	0.00487736	0	0.0016758	0	0.00236738	0	0.00410042	0.00111067	0.00400837	0.00536788	0	0.00295231	0	0.00496304	0.00199991	0.00111078	0.0018105	0	0	0	0.000890297	0.00218567	0.000232456	0	0.0011605	0	0	0	0.00342853	0	0	0
hsa-miR-3123	0	0	0	0	0	0	0	0	0	0	0	0	0	0	0	0	0	0	0	0	0	0	0	0	0	0	0	0	0	0	0	0	0	0
hsa-miR-4677-5p	0.0734938	0.159285	0.114618	0.158369	0.067032	0.133966	0.127838	0.112665	0.0656068	0.0821893	0.08618	0.130976	0.128667	0.118092	0.213511	0.223337	0.111995	0.109968	0.0633676	0.117763	0.0775644	0.0631187	0.105055	0.0747498	0.115066	0.122463	0.11489	0.167696	0.2675	0.164554	0.150855	0.165583	0.201163	0.153329
hsa-miR-4677-3p	0.907068	0.655929	0.951086	0.750533	0.883147	0.525426	1.07005	0.586798	0.781131	0.476476	1.06021	0.575437	0.799294	0.490083	0.819728	0.995917	0.515978	0.642589	0.414605	0.562985	0.416549	0.484436	0.461174	0.47123	0.498619	0.532156	0.507139	0.726325	0.959689	0.757471	0.822848	0.613929	1.11691	0.463637
hsa-miR-3916	0.0016365	0	0	0.00291315	0	0.000981438	0	0.000993042	0	0	0.00169585	0.00272523	0.00164958	0	0	0.00279966	0.00126918	0.000469947	0.00153196	0.000642877	0.00145848	0.00267041	0	0.000739764	0.000590082	0.00376808	0.000981962	0.00271139	0.00233346	0.00663038	0.00290107	0	0.00254052	0
hsa-miR-3124-5p	0.0303922	0.0410758	0.0689798	0.0396743	0.0737352	0.0322005	0.0644829	0.033196	0.0451047	0.0197804	0.0314943	0.0359904	0.0347196	0.0463934	0.0519252	0.0363956	0.0225228	0.0401469	0.0151737	0.0230823	0.0180573	0.0181842	0.0317115	0.018318	0.0221608	0.0303241	0.0182364	0.0626633	0.063559	0.0300998	0.035918	0.0320248	0.0817806	0.0458943
hsa-miR-3124-3p	0	0	0.00243868	0	0.0016758	0.00115988	0	0	0.00410042	0	0	0.00214715	0.0019495	0	0	0.00330869	0	0	0.0018105	0.00227929	0.0011491	0	0.00267089	0	0.000232456	0.00222659	0	0	0.00275773	0	0	0.00254742	0	0
hsa-miR-5699-3p	0.131515	0.107007	0.153637	0.0757419	0.1039	0.131646	0.118369	0.109144	0.127113	0.115509	0.0901883	0.125608	0.175455	0.118092	0.122006	0.138965	0.0689971	0.0816426	0.0869041	0.0721776	0.067797	0.0568069	0.0801267	0.0708156	0.0973992	0.0667978	0.0986425	0.131379	0.151675	0.0966428	0.150855	0.101897	0.147119	0.131425
hsa-miR-5699-5p	0.16246	0.0726995	0.209727	0.0860703	0.194393	0.0800318	0.18939	0.0563326	0.123013	0.086632	0.230481	0.0762239	0.163758	0.0826646	0.0800665	0.112496	0.0859963	0.0860858	0.0525046	0.0562225	0.0430913	0.0473391	0.0641014	0.0607615	0.0485834	0.106877	0.0748523	0.076905	0.170979	0.0992548	0.11657	0.066233	0.102083	0.113171
hsa-miR-6072	0	0	0	0	0	0	0	0	0	0	0	0	0	0	0	0	0	0	0	0	0	0	0	0	0	0	0	0	0	0	0	0	0	0
hsa-miR-6078	0	0	0	0	0	0	0	0	0	0	0	0	0	0	0	0	0	0	0	0	0	0	0	0	0	0	0	0	0	0	0	0	0	0
hsa-miR-3155a	0.00607843	0.00342298	0.00510962	0.00360676	0.0017556	0.00121511	0.00496022	0.00122948	0.00214784	0	0	0.0022494	0.00204233	0	0.00399425	0.00173313	0.00104757	0.00174552	0	0	0.000601911	0	0	0.000457949	0.000974103	0	0	0.00447595	0	0	0	0.00266873	0	0
hsa-miR-3155b	0.00472767	0.00299511	0.0327867	0.0168315	0.0143374	0.00921461	0.00578692	0.0129096	0.0150349	0.00678741	0.0195965	0.0209944	0.00953088	0.00721675	0.0186398	0.0323517	0.0122217	0.00950338	0.00442567	0.013929	0.00702229	0.00964314	0.00979326	0.00961694	0.0161945	0.013607	0.0113471	0.0208878	0.00674111	0.0127696	0.0335234	0.0373622	0.0440357	0.0133858
hsa-miR-548ak	0	0	0	0	0.0035112	0	0.00248011	0.00122948	0.00214784	0	0	0	0	0	0	0.00173313	0	0.000581839	0	0	0.000601911	0	0	0	0	0	0	0.00111899	0	0	0	0	0.00314541	0
hsa-miR-4480	0.00405229	0	0	0	0.0017556	0.000607557	0	0	0.00214784	0	0	0.0011247	0.00408466	0	0	0	0.000523787	0.00116368	0	0	0.00120382	0	0	0.000915899	0.000243526	0	0	0.00111899	0	0	0	0	0.00314541	0
hsa-miR-4481	0	0	0	0	0	0.000750511	0	0	0	0	0	0	0	0	0	0	0	0	0	0	0	0	0	0	0	0	0	0	0	0	0	0	0	0
hsa-miR-548q	0.0174064	0.00653479	0.0146321	0.0103284	0.0050274	0.00231976	0.00946951	0.00704157	0.00820085	0.003332	0.00601256	0.0107358	0.0136465	0.00885692	0.00381269	0.0115804	0.00749968	0.00499853	0.00543151	0.000759764	0.00172365	0.00473391	0.00445148	0.00349707	0.0053465	0	0.006963	0.0042725	0	0.00261197	0.0137141	0.0101897	0.0120097	0.010952
hsa-miR-4293	0	0	0	0	0	0	0	0	0	0	0	0	0	0	0	0	0	0	0	0	0	0	0	0	0	0	0	0	0	0	0	0	0	0
hsa-miR-1265	0	0.000816848	0.00243868	0.00344281	0	0.00173982	0	0	0.00205021	0.00222133	0.00400837	0.00751504	0	0	0.0114381	0.00165435	0.00399983	0	0	0.00151953	0.00172365	0	0.00178059	0.0013114	0.000232456	0	0.00174075	0.00320437	0	0.00261197	0	0	0.00900731	0.00365068
hsa-miR-511-5p	0.0709151	0.226773	0.0715347	0.299361	0.04389	0.201101	0.066963	0.180734	0.0644352	0.136136	0.0377932	0.213693	0.0898626	0.225781	0.223678	0.402085	0.144041	0.204807	0.136564	0.183863	0.122188	0.171923	0.144567	0.148376	0.180453	0.265919	0.148323	0.285342	0.277349	0.372143	0.287344	0.234848	0.440357	0.240945
hsa-miR-511-3p	0.0212745	0.0080868	0.0429208	0.00378709	0.0258073	0.00829315	0.023437	0.0103276	0.0270628	0.00855213	0.0198414	0.0129903	0.0257334	0.0227328	0.0125819	0.00545934	0.0093496	0.00855304	0.00995776	0.0133718	0.00884809	0.00173577	0.00587596	0.00865524	0.00664825	0.00489851	0.0051062	0.0117494	0.0151675	0.017239	0.00377139	0.0084065	0.0462375	0.0281103
hsa-miR-4675	0	0	0	0	0	0.000579941	0	0	0	0	0	0	0	0	0	0	0	0	0	0	0	0	0	0	0	0	0	0	0	0	0	0	0	0
hsa-miR-1915-5p	0.0309448	0.0122527	0.053651	0.0172141	0.0485982	0.0162383	0.0544497	0.0140831	0.0410042	0.0111067	0.0280586	0.0150301	0.0331415	0.0206661	0.0266888	0.0297782	0.0184992	0.012774	0.00724201	0.012916	0.00976737	0.00473391	0.0169156	0.0144254	0.00929826	0	0.00986425	0.0181581	0.0248195	0.0235077	0.0137141	0.017832	0.0150122	0.0182534
hsa-miR-1915-3p	0.0042549	0.00179707	0.0107302	0.00378709	0.00368676	0.00637935	0.0130206	0.00258191	0.00451047	0.00122173	0.0176368	0.00590467	0	0	0.00419396	0.00363956	0.00219991	0.00488745	0.00398311	0.00167148	0.00505605	0.00347153	0.000979326	0.00192339	0.00460264	0.00244925	0.00319138	0	0.0151675	0	0	0.00560433	0	0
hsa-miR-603	0	0	0	0.00344281	0.0016758	0.00115988	0	0	0	0	0.00200419	0	0	0.00295231	0	0.00165435	0.000499979	0	0	0.000759764	0	0	0	0.000437133	0.000464913	0	0	0.00320437	0.00275773	0	0	0	0	0
hsa-miR-8086	0	0	0	0	0	0	0	0	0	0	0	0	0	0	0	0	0	0	0	0	0	0	0	0	0	0	0	0	0	0	0	0	0	0
hsa-miR-604	0	0	0	0	0	0	0	0	0	0	0	0	0	0	0	0	0	0	0	0	0	0	0	0	0	0	0	0	0	0	0	0	0	0
hsa-miR-938	0	0	0.00731604	0	0.0033516	0	0.00236738	0.0011736	0	0	0.00200419	0	0.0019495	0	0	0	0	0	0	0	0	0	0	0.000874267	0	0	0	0	0.0110309	0	0	0	0	0
hsa-miR-7162-5p	0	0	0	0	0	0	0	0	0	0	0	0	0	0	0	0	0	0	0	0	0	0	0	0	0	0	0	0	0	0	0	0	0	0
hsa-miR-7162-3p	0	0	0	0	0	0	0	0	0	0	0	0	0	0	0	0	0	0	0	0	0	0	0	0	0	0	0	0	0	0	0	0	0	0
hsa-miR-3611	0.0202614	0.010269	0.0178837	0.0108203	0.0228228	0.00972091	0.0198409	0.0209012	0.0214784	0.00349067	0.0272951	0.0134964	0.0408466	0.0216502	0.015977	0.0207975	0.0109995	0.00989127	0.00758687	0.00795943	0.00300955	0.00826555	0.00746153	0.00870104	0.00462699	0.00699787	0.0145891	0.0145468	0.0260014	0.0191544	0.0143672	0.0160124	0.0125816	0.0229471
hsa-miR-4683	0.0166496	0.0265653	0.0279918	0.00987937	0.0224412	0.0249627	0.0362312	0.0179611	0.0313772	0.00956139	0.0345068	0.0143766	0.0279711	0.0112958	0.0145877	0.0284835	0.023912	0.0159373	0.0259768	0.0261623	0.0104418	0.0150936	0.0136254	0.0171432	0.0126739	0.0255574	0.0155406	0.0347373	0.0395674	0.00999362	0.0327947	0.01462	0.0287189	0.0314276
hsa-miR-5100	0.08123	0.0882196	0.175585	0.106727	0.139091	0.107289	0.118369	0.0668949	0.0717574	0.0388733	0.0982051	0.111652	0.157909	0.0974261	0.102943	0.157163	0.0899962	0.0577608	0.0488836	0.0357089	0.0367713	0.0284034	0.0373925	0.0577016	0.0539299	0.10465	0.0586053	0.197603	0.295077	0.154106	0.274283	0.0356639	0.231188	0.069363
hsa-miR-3156-5p	0	0	0	0	0	0.000386627	0	0	0	0	0	0	0	0	0	0	0	0	0.000603501	0	0	0	0	0.000145711	0	0	0	0	0	0	0	0	0	0
hsa-miR-3156-3p	0	0	0.0012774	0	0	0	0	0	0	0	0	0	0	0	0	0	0.000523787	0	0	0	0	0	0.000466346	0	0	0.00116631	0	0.000559494	0	0.00273635	0	0	0	0
hsa-miR-4294	0	0	0	0	0	0	0	0	0	0	0	0	0	0	0	0	0	0	0	0	0	0	0	0	0	0	0	0	0	0	0	0	0	0
hsa-miR-605-5p	0.0332992	0.03516	0.0769775	0.0493969	0.0480882	0.022189	0.0566112	0.031432	0.0333382	0.0297466	0.0498432	0.0236187	0.0540774	0.0141197	0.0328223	0.0553847	0.0200861	0.0228435	0.0190496	0.0254356	0.0225324	0.00905617	0.0187349	0.0171432	0.022235	0.0319468	0.0188707	0.0214554	0.0422052	0.0349777	0.0524715	0.03655	0.0402065	0.0419035
hsa-miR-605-3p	0.0850981	0.151117	0.0731604	0.117056	0.092169	0.140346	0.113634	0.119707	0.0779081	0.134391	0.0641339	0.140639	0.132566	0.150568	0.175384	0.180324	0.132994	0.124408	0.101388	0.0904119	0.0494114	0.0867883	0.0970423	0.0769355	0.0994913	0.146955	0.128816	0.131379	0.212345	0.201122	0.150855	0.152845	0.270219	0.186185
hsa-miR-548f-3p	0.0927121	0.0983657	0.132151	0.110025	0.0981843	0.0711801	0.115678	0.100287	0.0982807	0.0812774	0.0867918	0.0835356	0.101128	0.079992	0.131558	0.138687	0.0727127	0.0842442	0.0670839	0.0862132	0.0689219	0.0851439	0.0696868	0.0734936	0.0758493	0.0933295	0.0759212	0.0984474	0.0983493	0.105853	0.098453	0.140403	0.108467	0.118359
hsa-miR-548f-5p	0.00580214	0.00408424	0	0	0.008379	0.00695929	0	0.00821517	0.00410042	0.00888533	0.00601256	0.00429431	0.0019495	0.0147615	0.00381269	0.00661739	0.00199991	0.0072201	0.00362101	0.00379882	0.00402186	0.00157797	0.00534178	0.00480847	0.00395176	0.00667978	0.004642	0.00747687	0.00827318	0.0130598	0.00685707	0.0101897	0.00300244	0.00730136
hsa-miR-3924	0	0.00571794	0	0.0103284	0.0016758	0.00521946	0.00473476	0.00586798	0.00205021	0.00444267	0	0.00322073	0.0253435	0.0118092	0.0114381	0.00496304	0.00299987	0.0122186	0.010863	0.00379882	0.00574551	0.00473391	0.00356119	0.00305993	0.00418421	0.00222659	0.00290125	0.008545	0.0165464	0.0130598	0.00685707	0.0254742	0.00900731	0
hsa-miR-1296-5p	17.0157	10.6305	32.1077	7.72567	22.6887	4.12918	19.7321	3.78602	14.4622	3.34089	20.9016	3.70813	20.614	3.37744	5.71522	7.14347	3.50935	7.84436	3.78033	5.07066	5.95867	5.92685	3.96182	3.4822	5.69681	3.50689	3.24998	4.80229	8.73648	6.38888	9.43532	4.30005	6.51228	5.18032
hsa-miR-1296-3p	0.0386809	0.016337	0.0390189	0.0172141	0.0519498	0.0179782	0.0402454	0.0140831	0.0430545	0.019992	0.0481004	0.0128829	0.031192	0.0147615	0.0228761	0.0215065	0.0149994	0.0149956	0.018105	0.0144355	0.0132147	0.0110458	0.00801267	0.00743127	0.0211535	0.0155862	0.016247	0.0149537	0.030335	0.0339556	0.00685707	0.0305691	0.0330268	0.0146027
hsa-miR-7151-5p	0.0480989	0.0812587	0.0583163	0.121846	0.0336617	0.0820994	0.0566112	0.121238	0.0352993	0.131735	0.0460091	0.120147	0.0410242	0.132725	0.134936	0.10444	0.0679101	0.0855304	0.0848575	0.0872077	0.085733	0.0724493	0.0783461	0.0631373	0.0847152	0.115008	0.0987939	0.0878649	0.139805	0.169892	0.167253	0.177877	0.169442	0.226977
hsa-miR-7151-3p	0.0243137	0.0556235	0.0459866	0.0721351	0.0316008	0.0461743	0.0396818	0.0430318	0.0386611	0.0325796	0.0377932	0.0528609	0.0347196	0.0309289	0.0559194	0.0797238	0.049236	0.0337467	0.0379343	0.0294499	0.0246783	0.0330622	0.0298461	0.0174021	0.0231349	0.0209936	0.0346492	0.0380456	0.0548919	0.0300998	0.10057	0.069387	0.106944	0.0344207
hsa-miR-7152-5p	0.00193405	0.000816848	0.00975473	0	0	0	0	0	0	0.00111067	0.00200419	0.00107358	0.0019495	0	0	0.00330869	0.00149994	0.000555392	0	0	0	0.00157797	0	0	0.00255702	0	0.00058025	0	0	0	0	0	0	0
hsa-miR-7152-3p	0.00212745	0.00179707	0.0053651	0.00378709	0.00368676	0.00127587	0.00781235	0.00258191	0.00225523	0.00122173	0	0.00708561	0	0.00324754	0.00419396	0.00181978	0.00109995	0.00183279	0	0.00167148	0.000632006	0	0.000979326	0.00192339	0.000767106	0.00244925	0.0025531	0	0.006067	0	0	0	0	0
hsa-miR-4676-5p	0.00607843	0.00171149	0.0102192	0	0.0035112	0.00486045	0	0.00245896	0.00214784	0	0.00419925	0.0022494	0.0142963	0.00618578	0.00798849	0	0.00209515	0.00349104	0	0.00318377	0.00180573	0.00330622	0	0.000457949	0.00146115	0.00466525	0.00303941	0.00223798	0	0.00273635	0	0.00266873	0	0.00382452
hsa-miR-4676-3p	0.0116043	0.0171538	0.0292642	0.0172141	0.0134064	0.00579941	0.0426128	0.00821517	0.0102511	0.00444267	0.0140293	0.00644146	0.035091	0.00295231	0.0305015	0.0132348	0.00949959	0.0149956	0.010863	0.0174746	0.00402186	0.0220916	0.00801267	0.00743127	0.00929826	0.0133596	0.00290125	0.0117494	0.0110309	0.0104479	0.0102856	0.0101897	0.0150122	0
hsa-miR-606	0	0	0	0	0	0	0	0	0	0	0	0	0	0	0	0	0	0	0	0.00159189	0	0	0	0	0	0	0	0	0	0	0	0	0	0
hsa-miR-346	2.82304	1.2517	4.27109	1.66961	3.052	1.1566	3.22684	1.09338	2.57097	1.06131	3.20722	1.10186	2.73743	1.09004	1.57912	2.07772	1.14204	1.01308	0.940359	0.958558	1.03979	0.796943	0.949521	0.648934	1.04237	1.08406	1.12447	1.14429	2.16566	1.34914	2.37105	1.10381	1.9414	1.32345
hsa-miR-4678	0.00193405	0	0	0	0	0.000579941	0	0	0	0.00222133	0	0	0.0019495	0	0	0	0.00199991	0	0	0.000759764	0.000574551	0.00157797	0.00178059	0	0.000232456	0.00222659	0	0	0	0	0	0	0	0.00365068
hsa-miR-4679	0.000967024	0.000408424	0	0	0.0008379	0.000579941	0.00355107	0	0.00102511	0.000555333	0	0	0.0019495	0	0	0.000827173	0	0.00111078	0.000905251	0.000379882	0.0011491	0	0.00178059	0.000874267	0.000232456	0	0.0011605	0.00160219	0.00413659	0.00261197	0.00342853	0.00127371	0.00150122	0.00182534
hsa-miR-107	39.3986	9.46585	47.6794	12.1648	39.256	9.46029	40.1917	9.9179	31.3144	7.72135	37.9249	8.88679	38.9767	9.03945	12.2828	14.5535	8.32425	7.4098	8.47709	7.23896	6.11122	6.47365	7.5885	5.59706	7.2248	7.82909	9.00301	9.83576	16.4706	12.1897	18.8668	8.12141	14.885	12.3161
hsa-miR-3157-5p	0	0	0	0	0.0016758	0	0	0	0	0	0	0	0	0	0	0	0	0	0	0	0	0	0	0	0	0	0	0	0	0	0	0	0	0
hsa-miR-3157-3p	0	0.000816848	0	0	0	0	0	0	0	0	0	0	0	0	0	0	0	0	0	0	0	0	0	0	0	0	0	0	0	0	0	0	0	0
hsa-miR-607	0.0162092	0.00427873	0.00255481	0	0.0035112	0.0157965	0.00992044	0.00860637	0.00429568	0.00698133	0.00419925	0.0146211	0.0102117	0.0154645	0.0119827	0.0225306	0.0109995	0.00814575	0.00569015	0.00397971	0.00481528	0.00495933	0.00839423	0.00778514	0.00535757	0.0163284	0.00790246	0.00335696	0.00288905	0.0136817	0.0035918	0.0186811	0	0.00764905
hsa-miR-3085-5p	0.384643	0.141609	0.446376	0.227226	0.290517	0.166884	0.366659	0.183832	0.308516	0.205251	0.361555	0.166276	0.207583	0.150686	0.2919	0.215462	0.153113	0.1129	0.24058	0.15177	0.230556	0.152747	0.135539	0.0992468	0.142579	0.16459	0.184334	0.0977548	0.191717	0.160897	0.259471	0.195031	0.153244	0.276284
hsa-miR-3085-3p	4.42105	2.1445	6.21585	1.73846	4.66288	1.10575	5.15119	0.933176	3.66636	0.772601	5.27215	0.871642	4.86279	0.862917	1.36204	1.70193	0.830726	1.75075	0.828865	1.25202	1.38981	1.27289	1.05767	0.804617	1.41074	0.816418	0.881428	1.14249	2.12056	1.41469	1.83541	0.918043	1.67336	1.12441
hsa-miR-1287-5p	1.31902	0.539937	1.79243	0.561178	1.36075	0.474391	1.53169	0.474133	1.11121	0.339864	1.42898	0.449829	1.40754	0.469417	0.667221	0.794086	0.427482	0.412101	0.427279	0.394317	0.29417	0.315594	0.414878	0.340964	0.386575	0.409693	0.423002	0.559697	0.907292	0.600753	0.79542	0.42542	0.729592	0.543952
hsa-miR-1287-3p	0.00580214	0.00653479	0.0219481	0	0.0134064	0.0028997	0.0142043	0.0105624	0.0102511	0.006664	0.0100209	0.00751504	0.00974749	0.0147615	0.00381269	0.00827173	0.00649972	0.00555392	0.00362101	0.00455858	0.00746916	0.00473391	0.00534178	0.00480847	0.0037193	0.00222659	0.002321	0.0042725	0	0.00522394	0.0102856	0.00509485	0.00900731	0.00730136
hsa-miR-4685-5p	0	0	0	0	0	0	0	0	0	0	0.00169585	0	0	0	0	0	0	0	0	0.000642877	0	0	0	0	0	0	0	0	0	0	0	0	0	0
hsa-miR-4685-3p	0.0193405	0.0122527	0.0365802	0.0137712	0.0184338	0.00869911	0.0118369	0.0105624	0.0102511	0.006664	0.0260544	0.00966219	0.011697	0.0147615	0.0152508	0.0215065	0.00749968	0.00499853	0.0162945	0.00379882	0.00517096	0.00315594	0.00534178	0.00611987	0.00604387	0.0155862	0.00406175	0.0117494	0.00827318	0	0.0102856	0.0101897	0.00600487	0.00730136
hsa-miR-6507-5p	0.00202614	0.00342298	0	0.00360676	0	0.00850579	0	0.00122948	0.00429568	0.00116356	0	0.0033741	0	0.00309289	0.00399425	0	0.000523787	0.00116368	0	0	0.000601911	0.00330622	0.00279808	0.00228975	0.00121763	0	0.00182364	0	0.0057781	0	0.0035918	0.00533746	0.00629082	0.00382452
hsa-miR-6507-3p	0	0	0	0	0	0	0	0	0	0	0	0.00214715	0.003899	0	0	0	0	0	0	0.000759764	0	0.00157797	0	0	0.000697369	0	0.00058025	0.00213625	0	0	0	0.00254742	0	0
hsa-miR-608	0	0	0	0	0	0	0	0	0	0	0	0	0	0	0	0	0	0	0	0	0	0	0	0	0	0	0	0	0	0	0	0	0	0
hsa-miR-3158-3p	0.515424	1.56018	0.72063	1.40295	0.460845	1.27094	0.462822	1.5691	0.572009	0.982385	0.369772	1.58514	0.654057	1.2134	1.50601	2.34173	1.04271	1.27046	0.717864	1.05607	0.556165	0.863938	0.731379	0.568055	1.06546	1.64545	0.896487	2.18004	2.01452	2.04517	1.67312	1.79339	2.36892	2.0024
hsa-miR-3158-5p	0.539968	1.63447	0.754946	1.46975	0.48279	1.33146	0.484862	1.64382	0.599248	1.02916	0.38738	1.66062	0.685202	1.27118	1.57773	2.45324	1.09236	1.33096	0.752048	1.10636	0.582649	0.905078	0.766206	0.595105	1.1162	1.72381	0.939176	2.28385	2.11045	2.14256	1.7528	1.87879	2.48173	2.09775
hsa-miR-146b-5p	13.8284	15.9947	14.859	21.9915	12.1327	13.9014	17.0649	16.971	14.7845	17.0586	13.7797	14.9096	12.1954	15.8423	21.8232	20.4955	13.2023	13.2641	15.0146	14.9198	13.3117	12.8643	12.3191	9.00438	13.3476	14.6593	14.5283	11.8873	19.1585	18.5132	19.7096	21.8179	22.6765	19.9042
hsa-miR-146b-3p	0.15279	0.0677984	0.187778	0.0654134	0.125685	0.0771321	0.19886	0.0821517	0.127113	0.0877427	0.130272	0.0815918	0.15401	0.0915215	0.133444	0.181978	0.069497	0.0921951	0.105009	0.0653397	0.0591788	0.0741645	0.0667722	0.0581387	0.0688071	0.0846106	0.083556	0.0737006	0.165464	0.117539	0.119999	0.0891599	0.153124	0.0839657
hsa-miR-1307-3p	54.9424	39.1246	58.7356	47.6485	50.3008	34.4479	59.0613	31.4547	49.0882	26.5483	58.3879	32.1021	53.1921	33.8128	42.664	49.46	27.9058	29.8184	25.3869	27.059	21.1147	23.1819	27.3802	16.8178	33.2661	31.5286	29.3775	33.9589	65.3361	39.6053	57.3217	36.5887	56.9892	38.0401
hsa-miR-1307-5p	3.42621	1.65672	4.2512	1.13252	4.63479	1.12276	4.50388	1.01309	2.90173	0.783073	5.42752	1.04035	3.27386	1.09179	1.08244	2.00523	0.829155	1.90203	0.680921	1.04269	1.05695	1.20346	0.748019	0.86415	0.86062	1.18497	0.730065	1.89557	2.44702	1.28608	1.97549	0.875344	1.94386	1.03262
hsa-miR-936	0	0	0	0	0	0	0	0	0	0	0	0	0	0	0	0	0	0	0	0	0	0	0	0	0	0	0	0	0	0	0	0	0	0
hsa-miR-609	0.0106373	0	0.00268255	0	0.00368676	0	0	0.00129096	0	0	0	0	0	0	0	0	0	0	0	0	0	0	0	0.000961694	0	0.00734776	0	0.00117494	0	0	0	0	0	0
hsa-miR-4482-3p	0.0232086	0.0187875	0.0170708	0.0309853	0.0150822	0.0162383	0.0213064	0.011736	0.0164017	0.0211027	0.0120251	0.0214715	0.0175455	0.0118092	0.0343142	0.0215065	0.0129994	0.0166618	0.010863	0.0197539	0.0149383	0.0126237	0.0169156	0.0113655	0.0176667	0.0356255	0.0104445	0.0138856	0.0358505	0.0182838	0.0274283	0.0305691	0.0420341	0.010952
hsa-miR-4482-5p	0.0270767	0.0302234	0.0219481	0.0309853	0.025137	0.0179782	0.0426128	0.0187775	0.0307532	0.0211027	0.0280586	0.0289866	0.015596	0.0118092	0.0305015	0.0281239	0.0199991	0.0316573	0.0199155	0.0182343	0.0172365	0.0252475	0.0178059	0.0100541	0.0185965	0.0267191	0.0110248	0.0267031	0.0248195	0.0156718	0.0137141	0.0636856	0.0630511	0.0182534
hsa-miR-4680-5p	0	0	0	0	0	0	0	0	0	0	0	0	0	0	0	0	0	0	0	0	0	0	0	0.000418128	0	0	0	0	0.0131891	0	0	0	0	0
hsa-miR-4680-3p	0	0.000855746	0	0	0	0	0	0	0.00429568	0	0	0	0.00816933	0	0	0.00173313	0	0.00116368	0	0	0	0.00165311	0	0	0	0	0.000607881	0	0	0	0	0	0	0.00764905
hsa-miR-548e-3p	0.667246	0.820933	0.863293	0.840046	0.737352	0.635035	0.880665	0.785135	0.748327	0.787463	0.829733	0.776196	0.81684	0.885692	0.880731	0.92478	0.584975	0.653141	0.555824	0.67391	0.499859	0.593316	0.596499	0.382492	0.568821	0.616767	0.609843	0.695349	0.871442	0.953369	0.634279	1.12851	1.1109	0.814102
hsa-miR-548e-5p	0.00386809	0.0016337	0.00731604	0.0103284	0.0150822	0	0.00710213	0	0.00205021	0	0.0120251	0.00107358	0.00584849	0.00295231	0	0.00165435	0.00449981	0	0.00362101	0	0	0.00157797	0	0	0.00278948	0	0.00058025	0.00213625	0.00275773	0	0	0	0	0
hsa-miR-6715b-5p	0.00202614	0.000855746	0.00255481	0.00721351	0.0017556	0.000607557	0	0.00122948	0	0	0.00209962	0	0.00816933	0.00309289	0.00399425	0.00173313	0.00157136	0.00116368	0	0.000795943	0	0.00165311	0.000932692	0.000915899	0.000243526	0	0.000607881	0	0.00288905	0	0	0.00800619	0.0125816	0.00382452
hsa-miR-6715b-3p	0	0.0016337	0.00487736	0	0	0.00347964	0.00236738	0	0.00615064	0	0	0	0	0	0	0.00165435	0	0	0	0.000759764	0.00172365	0.00157797	0	0.000874267	0.00209211	0	0	0.00106812	0	0.00261197	0.00342853	0	0	0
hsa-miR-6715a-3p	0.00202614	0.000855746	0.00255481	0.00721351	0.0017556	0.000607557	0	0.00122948	0	0	0.00209962	0	0.00816933	0.00309289	0.00399425	0.00173313	0.00157136	0.00116368	0	0.000795943	0	0.00165311	0.000932692	0.000915899	0.000243526	0	0.000607881	0	0.00288905	0	0	0.00800619	0.0125816	0.00382452
hsa-miR-4295	0	0	0	0	0	0	0	0	0	0	0	0	0	0	0	0	0	0	0	0	0	0	0	0	0	0	0	0	0	0	0	0	0	0
hsa-miR-4483	0	0	0	0	0	0.000750511	0	0	0	0	0	0	0	0	0	0	0	0	0	0	0	0	0	0	0	0	0	0	0	0	0	0	0	0
hsa-miR-2110	1.57625	1.23998	2.69474	1.51828	1.79478	1.22077	1.71872	1.08088	1.62787	1.1873	1.78372	1.07143	1.43483	1.05988	1.52126	1.52365	1.01296	0.860858	1.00302	0.780277	0.85091	0.744801	0.846672	0.588382	0.984685	1.10216	1.22027	0.973062	2.03796	1.27725	2.27312	1.26862	1.74742	1.37996
hsa-miR-9851-5p	0	0	0	0	0	0	0	0	0	0	0.00200419	0	0	0	0	0	0	0	0	0	0	0	0	0	0	0	0	0	0	0	0	0	0	0
hsa-miR-9851-3p	0	0	0	0	0	0	0	0	0	0	0	0	0	0	0	0	0	0	0	0	0	0	0	0	0	0	0	0	0	0	0	0	0	0
hsa-miR-3663-5p	0.00607843	0.00941321	0	0.00721351	0.0052668	0.00911335	0.00496022	0.00368844	0.012887	0.00581778	0	0.0056235	0.00612699	0.00618578	0	0.00519938	0.0041903	0.00407288	0.013277	0.0055716	0.00300955	0.00661244	0.00559615	0.000915899	0.00633167	0.00233262	0.00364729	0.0134279	0.00866714	0.0109454	0.0143672	0.00533746	0.0251633	0.0114736
hsa-miR-3663-3p	0.00184996	0.002344	0.0116633	0.00329312	0.0112206	0.00443781	0.0135867	0.00449028	0.00784429	0.00318713	0.00575114	0.0041076	0.00372948	0.00282395	0.00364692	0.0158242	0.00334768	0.00212498	0.00346357	0.00654058	0.00384699	0.00150936	0.00255476	0.00167251	0.00311289	0	0.00111004	0.00102168	0.00527565	0.0199872	0.00327947	0.00974667	0	0.00349196
hsa-miR-4681	0.00386809	0.000816848	0.00243868	0	0.0016758	0.00173982	0.00236738	0.0011736	0	0.00222133	0	0.00107358	0	0.00295231	0	0	0.000499979	0.000555392	0.0018105	0.000759764	0	0	0	0.000874267	0.000232456	0.00222659	0.002321	0.0042725	0.00275773	0.00261197	0.00342853	0.00764227	0	0
hsa-miR-4682	0.0110997	0.00390667	0.00933061	0	0.00961764	0.00499253	0.0113222	0.00224514	0.00196107	0.00106238	0.00575114	0.0030807	0.00559421	0.00564789	0.00729384	0	0.0023912	0.00318747	0	0.00145346	0.00219828	0.00603745	0.000851588	0.00125438	0.0022235	0.00212979	0.00444018	0.00102168	0.00791348	0	0.00327947	0	0.00574379	0.00349196
hsa-miR-3941	0.0290107	0.0571794	0.0560897	0.055085	0.0284886	0.0475551	0.0307759	0.0586798	0.028703	0.0277667	0.022046	0.0730032	0.0409395	0.0324754	0.049565	0.0909891	0.0579975	0.0383221	0.0416416	0.0402675	0.0201093	0.0473391	0.0320507	0.0345335	0.0302193	0.0378521	0.0359755	0.0737006	0.0827318	0.0261197	0.0445709	0.0254742	0.0840682	0.0766643
hsa-miR-4296	0	0	0	0	0	0	0	0	0	0	0	0	0	0	0	0	0	0	0	0	0	0	0	0	0	0	0	0	0	0	0	0	0	0
hsa-miR-4484	0.00638236	0	0.00804765	0	0.00184338	0	0	0	0.00902093	0	0	0.0035428	0.00643334	0	0	0.00181978	0	0.00122186	0.00398311	0.00083574	0	0	0	0	0.000511404	0	0	0.00117494	0	0	0	0	0.00330268	0
hsa-miR-4297	0	0	0	0	0	0	0	0	0	0	0	0	0	0	0	0	0	0	0	0	0	0	0	0	0.000319628	0	0	0	0	0	0	0	0	0
hsa-miR-378c	1.00416	0.371633	1.68679	0.321145	1.35968	0.356223	1.11456	0.356304	0.802863	0.233595	0.913588	0.376009	1.05507	0.433871	0.59722	0.741015	0.449221	0.311331	0.251732	0.263425	0.192635	0.205515	0.274211	0.270428	0.236882	0.387962	0.293096	0.649505	0.837246	0.537857	0.766346	0.587334	0.694884	0.459402
hsa-miR-202-5p	0.0270767	0.0138864	0.0731604	0.0103284	0.0653562	0.00927905	0.0497149	0.0129096	0.038954	0.006664	0.0280586	0.0118093	0.031192	0.0147615	0.0305015	0.0264695	0.0179992	0.0149956	0.014484	0.0113965	0.00976737	0.00788984	0.0133544	0.0144254	0.0113904	0.0222659	0.0127655	0.0245669	0.0193041	0.0208957	0.0239997	0.00509485	0.0330268	0.010952
hsa-miR-202-3p	0	0	0	0	0	0	0	0	0	0.00122173	0	0	0	0.00324754	0	0	0	0	0	0	0	0	0	0	0	0	0	0	0	0	0	0	0	0
hsa-miR-3944-3p	0.0184996	0.00546933	0.0233265	0.0230519	0.0160294	0.00610198	0.0226445	0.00336771	0.00588322	0.00849901	0.00958523	0	0.00932369	0.00564789	0.00364692	0.00949451	0.00526065	0.00531245	0.0138543	0.00799404	0.0093427	0.00603745	0.00766429	0.00167251	0.0106728	0.00425957	0.00166507	0.0112385	0.00527565	0.00499681	0.0098384	0	0.00574379	0.0139678
hsa-miR-3944-5p	0.0344445	0.0162592	0.0332125	0.0108203	0.0122892	0.0103285	0.0148807	0.0110653	0.0365133	0.00465422	0.0146974	0.0157458	0.0265503	0.0216502	0.031954	0.0190644	0.0083806	0.00756391	0.0113803	0.00477566	0.00421337	0.00495933	0.00559615	0.00457949	0.0121763	0.00233262	0.00607881	0.0201418	0.0173343	0.0109454	0.017959	0	0.015727	0.00382452
hsa-miR-6743-5p	0	0	0	0	0	0	0	0	0.00205021	0	0	0	0	0	0	0	0	0.000555392	0	0.000759764	0	0	0	0	0	0	0	0.00106812	0	0	0	0.00254742	0	0
hsa-miR-6743-3p	0.0166496	0.016408	0.0606489	0.0131725	0.0208382	0.0338383	0.0317023	0.0224514	0.0333382	0.0297466	0.0364239	0.0297801	0.0205121	0.0141197	0.0255284	0.049055	0.0200861	0.0159373	0.0190496	0.0225286	0.0181358	0.0135843	0.0119222	0.0100351	0.0191221	0.0212979	0.0160956	0.0143036	0.0527565	0.0274825	0.0459125	0.0194933	0.054566	0.0139678
hsa-miR-210-3p	10.4361	4.87413	16.8098	5.52916	13.7265	2.86491	12.4216	3.17575	8.39152	3.16873	15.8752	2.91905	10.0848	3.07335	3.85082	4.62555	2.3984	3.41511	2.6723	3.44705	3.00375	3.21274	2.79909	2.37014	3.74325	2.72535	2.66335	2.7846	4.81499	4.32542	5.27651	4.04276	4.23043	4.37352
hsa-miR-210-5p	0.203075	0.0988387	0.382873	0.0998415	0.269804	0.0690129	0.208329	0.0668949	0.153766	0.0877427	0.216452	0.0730032	0.183253	0.0974261	0.0648157	0.143928	0.0624973	0.0855304	0.0687991	0.0516639	0.0540078	0.0552289	0.0614305	0.0603244	0.0711317	0.0601181	0.0591855	0.0918587	0.132371	0.120151	0.154284	0.0713279	0.117095	0.10952
hsa-miR-6744-5p	0	0	0	0	0	0	0	0	0	0	0	0	0	0	0	0	0	0	0	0	0	0	0	0	0	0	0	0	0	0	0	0	0	0
hsa-miR-6744-3p	0	0	0	0	0	0	0	0	0	0	0	0	0	0	0	0	0	0	0	0	0	0	0	0	0	0	0	0	0	0	0	0	0	0
hsa-miR-4298	0	0	0	0	0	0	0	0	0	0	0	0	0	0	0	0	0	0	0	0	0	0	0	0	0	0	0	0	0	0	0	0	0	0
hsa-miR-7847-3p	0	0	0	0	0	0	0	0	0	0	0	0	0	0	0	0	0	0	0	0	0	0	0	0	0	0	0	0	0	0	0	0	0	0
hsa-miR-675-5p	0	0	0	0.00329312	0	0.00110945	0	0	0	0	0	0	0	0	0	0	0.00047824	0	0	0	0	0	0	0	0	0	0.000555022	0	0	0.0024984	0	0	0	0
hsa-miR-675-3p	0	0.000898533	0	0	0	0	0	0	0	0	0	0	0	0	0	0	0	0	0	0	0	0	0	0	0	0	0.00127655	0	0.006067	0	0	0	0.00330268	0.00401575
hsa-miR-483-5p	0.446765	0.325106	0.8511	0.509536	0.591558	0.383341	0.471108	0.427189	0.352636	0.364299	0.370774	0.391855	0.368455	0.360181	0.568091	0.633615	0.350985	0.276585	0.305975	0.250722	0.187304	0.233539	0.248393	0.235178	0.285921	0.30059	0.361496	0.348209	0.639793	0.410079	0.634279	0.328618	0.627509	0.434431
hsa-miR-483-3p	0.218824	0.101834	0.508407	0.115416	0.384477	0.122119	0.322414	0.0749983	0.225523	0.0593413	0.386331	0.0877265	0.396212	0.0680436	0.143793	0.195843	0.08852	0.0709844	0.0682818	0.0724308	0.0481528	0.044634	0.0699519	0.0563278	0.0681872	0.107301	0.111242	0.0749722	0.216679	0.0492543	0.24065	0.0747245	0.166707	0.0764905
hsa-miR-4686	0	0.000781333	0.0046653	0.0164656	0.00160294	0.00166418	0.00679334	0	0.00196107	0	0.00191705	0.0010269	0.00186474	0	0	0.00158242	0.000956481	0	0	0.000726731	0	0.00150936	0.00340635	0	0	0	0.00111004	0.00204337	0	0.0024984	0.00655893	0.00487333	0	0.00349196
hsa-miR-4687-5p	0.00193405	0.000816848	0	0	0	0.00231976	0.00236738	0	0.00410042	0.00111067	0.00801674	0.00107358	0.003899	0	0.00381269	0.00330869	0.00249989	0	0	0.00151953	0.000574551	0.00157797	0.000890297	0.00437133	0.00255702	0	0.00290125	0.00106812	0	0	0	0	0	0
hsa-miR-4687-3p	0.0182353	0.0128362	0.0383221	0.0180338	0.0280896	0.0145814	0.0248011	0.0184422	0.0236263	0.00930844	0.0272951	0.0078729	0.0285926	0.0185574	0.015977	0.0155981	0.0109995	0.00523655	0.00758687	0.0119391	0.00601911	0.00661244	0.00746153	0.00503744	0.0129069	0.0116631	0.00668669	0.00783292	0.0173343	0.0164181	0.017959	0.00266873	0.0125816	0.0152981
hsa-miR-302e	1.10127	0.595146	1.42964	0.708409	1.02362	0.491585	1.05084	0.473856	0.841069	0.367957	0.95187	0.473763	1.0142	0.397346	0.967077	1.00409	0.50339	0.531151	0.447514	0.492595	0.447609	0.400247	0.463164	0.374495	0.490045	0.469681	0.437782	0.702198	1.01711	0.581394	0.789773	0.537357	0.823727	0.647244
hsa-miR-5691	0	0	0	0	0	0	0	0	0	0	0	0	0	0	0	0	0	0	0	0	0	0	0.000890297	0	0	0	0	0	0	0	0	0	0	0
hsa-miR-4485-3p	0.0553138	0.0449267	0.0616986	0.0302967	0.0626749	0.0338105	0.0312494	0.0206553	0.0563808	0.0109956	0.0330691	0.0389708	0.0600445	0.0129901	0.0461335	0.0818902	0.046748	0.0329903	0.0278817	0.022565	0.0202242	0.0277722	0.0117519	0.0225998	0.02915	0.029391	0.0178717	0.0540471	0.097072	0.0430975	0.0754277	0.0364282	0.0627509	0.048189
hsa-miR-4485-5p	0.106373	0.0235865	0.184425	0.0189355	0.138254	0.02472	0.117185	0.0145232	0.0732951	0.0167988	0.146055	0.0162378	0.117945	0.0568319	0.0262122	0.0614176	0.0288738	0.0343649	0.0398311	0.0313403	0.0292303	0.0260365	0.0159141	0.0126222	0.0182188	0.0459235	0.0159569	0.0337795	0.030335	0.039506	0.0282854	0.024519	0.0330268	0.0200788
hsa-miR-4299	0	0	0	0	0	0	0	0	0	0	0	0	0	0	0	0	0	0	0	0	0	0	0	0	0	0	0	0	0	0	0	0	0	0
hsa-miR-8070	0	0	0	0	0	0	0	0	0	0	0	0	0	0	0	0	0	0	0	0	0	0	0	0	0	0	0	0	0	0	0	0	0	0
hsa-miR-6124	0	0	0	0	0	0	0	0	0	0	0	0	0	0	0	0	0	0	0	0	0	0	0	0	0	0	0	0	0	0	0	0	0	0
hsa-miR-6073	0	0	0	0	0	0	0	0	0	0	0	0	0	0	0	0	0	0	0	0	0	0	0	0	0	0	0	0	0	0	0	0	0	0
hsa-miR-3159	0.00193405	0.00490109	0.00243868	0.00688562	0	0.00463952	0.00946951	0.00352079	0.00205021	0.003332	0.00601256	0.00536788	0.011697	0.00590461	0.00762538	0.00496304	0.00349985	0.00499853	0	0.00151953	0.0022982	0	0.00712237	0.0026228	0.00232456	0.00222659	0.0034815	0.00534062	0.00551545	0.00522394	0.00685707	0.00254742	0.0240195	0
hsa-miR-4486	0	0	0	0	0	0	0	0	0	0	0	0	0.00252288	0	0	0	0	0	0	0	0	0	0	0	0	0	0	0	0	0	0	0	0	0
hsa-miR-4694-5p	0	0.000816848	0	0	0	0.00173982	0.00473476	0.00352079	0	0.00111067	0.00200419	0	0.0019495	0	0.00381269	0.00661739	0.000499979	0.00166618	0	0	0.0011491	0	0.000890297	0.0013114	0.000697369	0.00222659	0	0.00106812	0	0.00261197	0.0102856	0.00254742	0	0
hsa-miR-4694-3p	0.00202614	0.00256724	0.00766443	0.00721351	0.0070224	0.00182267	0.0148807	0.00122948	0.00214784	0	0	0.0011247	0	0.00309289	0	0.00173313	0.00157136	0	0.00189672	0	0.000601911	0	0.000932692	0.000457949	0.000974103	0.00233262	0.00243152	0.00447595	0.00866714	0.00273635	0	0	0	0.0114736
hsa-miR-8054	0	0	0	0	0	0	0	0	0	0	0	0	0	0	0	0	0	0	0	0.00159189	0	0.00165311	0	0	0.000730577	0	0	0	0	0	0	0	0	0
hsa-miR-8087	0	0	0	0	0	0	0	0	0	0	0	0	0	0	0	0	0	0	0	0	0	0	0	0	0	0	0	0	0	0	0	0	0	0
hsa-miR-610	0	0	0.00255481	0	0	0.000607557	0	0	0.00429568	0	0	0	0.00204233	0	0	0.0103988	0.00157136	0	0.00189672	0.000795943	0.00180573	0	0	0	0.00121763	0	0.000607881	0	0.00288905	0	0	0	0	0.00382452
hsa-miR-8068	0	0	0	0	0	0	0	0	0	0	0	0	0	0	0	0	0	0	0	0	0	0	0	0	0	0	0	0	0	0	0	0	0	0
hsa-miR-1343-3p	0.692389	0.454985	1.09009	0.44068	0.697133	0.352024	0.729152	0.356773	0.57816	0.2499	0.703469	0.387561	0.838284	0.339515	0.518526	0.673319	0.317986	0.277141	0.266144	0.25604	0.21718	0.260365	0.274211	0.217692	0.304518	0.351802	0.351632	0.438999	0.664612	0.527618	0.67885	0.42542	0.576468	0.503794
hsa-miR-1343-5p	0.00193405	0.00326739	0.00731604	0	0	0.000579941	0	0	0.00205021	0.00111067	0	0	0	0	0	0.00330869	0	0.000555392	0.0018105	0.000759764	0.000574551	0.00157797	0.00178059	0	0.000929826	0	0.00058025	0.00213625	0	0	0	0.00254742	0.00600487	0
hsa-miR-3973	0	0	0	0	0	0	0	0	0	0	0	0	0	0	0	0	0	0	0	0	0	0	0	0	0	0	0	0	0	0	0	0	0	0
hsa-miR-670-5p	0.0531863	0.0260575	0.0670637	0.041658	0.0663617	0.0204139	0.0546864	0.0258191	0.0563808	0.0268781	0.0639335	0.0259806	0.0664779	0.0324754	0.0545215	0.0309363	0.023099	0.0207717	0.00995776	0.0142076	0.0170642	0.0173577	0.0146899	0.0129829	0.0225018	0.019594	0.0197865	0.0234987	0.024268	0.034478	0.0527994	0.0364282	0.0528429	0.032126
hsa-miR-670-3p	0.338366	0.060758	0.449646	0.13345	0.410811	0.0613632	0.510903	0.0577856	0.283515	0.0779582	0.718071	0.0809784	0.277757	0.0618578	0.0838792	0.0571931	0.0534263	0.068657	0.0644884	0.0923294	0.0818598	0.0479402	0.0764807	0.054038	0.0728142	0.0256589	0.0656512	0.0469975	0.101117	0.054727	0.0826113	0.0800619	0.103798	0.0917886
hsa-miR-129-5p	18.3427	26.8888	19.8917	27.1444	16.119	23.377	22.1697	24.8281	17.9141	18.9229	16.5566	24.208	21.8989	23.6111	27.4345	32.2587	19.086	23.3917	16.3355	18.715	14.8515	16.3319	16.4158	16.5485	20.9972	22.8305	19.4318	25.6853	38.485	27.0078	33.4091	22.3026	32.6698	23.7006
hsa-miR-129-2-3p	7.56599	3.6072	7.7672	4.39647	5.92396	3.39439	7.36018	3.72617	6.2798	3.29424	6.66392	3.20248	5.60481	3.35382	6.65314	6.40398	3.32736	3.50841	3.66446	3.30649	3.4203	3.21432	2.79375	2.46062	3.15769	3.74068	3.12581	3.93604	4.41512	4.3855	4.23081	4.18797	4.54569	3.90623
hsa-miR-7154-5p	0	0	0	0	0	0	0	0	0	0	0	0	0	0	0	0	0	0	0	0	0	0	0	0	0	0	0	0	0	0	0	0	0	0
hsa-miR-7154-3p	0	0	0	0	0	0	0	0	0	0	0	0	0	0	0	0	0	0	0	0	0	0	0	0	0	0	0	0	0	0	0	0	0	0
hsa-miR-4688	0.00386809	0.00735164	0.00731604	0.00344281	0.0067032	0.00463952	0.00473476	0.0105624	0.00615064	0.00222133	0.0140293	0	0.0136465	0.0118092	0.0114381	0.00992608	0.00649972	0.00833088	0.00543151	0.00227929	0.00517096	0.0110458	0.00267089	0.00305993	0.00348685	0.00445319	0.0081235	0.0042725	0.0193041	0.00783591	0.0102856	0.0127371	0.0120097	0.0182534
hsa-miR-3160-3p	0.00290107	0.00122527	0.0060967	0	0.0058653	0.00260973	0.00236738	0.000586798	0	0.000555333	0	0.00214715	0.0019495	0	0	0	0.000749968	0.000833088	0.000905251	0.00227929	0.000861827	0.00157797	0.00133544	0.000437133	0.00151097	0.00333989	0.00203088	0.00106812	0.00137886	0	0.00342853	0.00254742	0.00300244	0
hsa-miR-3160-5p	0.00290107	0.00122527	0.0060967	0	0.0058653	0.00260973	0.00236738	0.000586798	0	0.000555333	0	0.00214715	0.0019495	0	0	0	0.000749968	0.000833088	0.000905251	0.00227929	0.000861827	0.00157797	0.00133544	0.000437133	0.00151097	0.00333989	0.00203088	0.00106812	0.00137886	0	0.00342853	0.00254742	0.00300244	0
hsa-miR-5582-5p	0	0	0	0	0	0	0.00236738	0	0	0	0	0	0	0	0	0	0	0	0	0	0	0	0	0	0	0	0	0.00106812	0	0	0	0	0	0
hsa-miR-5582-3p	0.0270767	0.0138864	0.0170708	0.00688562	0.0385434	0.0226177	0.0307759	0.0269927	0.0184519	0.00888533	0.0340712	0.0193244	0.0292425	0.0206661	0.00762538	0.0181978	0.00649972	0.0138848	0.0199155	0.0106367	0.00517096	0.0110458	0.0106836	0.0109283	0.00929826	0.0178128	0.0179878	0.0202944	0.0193041	0.00783591	0.0205712	0.017832	0.021017	0.00365068
hsa-miR-6745	0	0	0	0	0	0	0	0	0	0	0	0	0	0	0	0	0	0	0	0	0	0	0	0.00137385	0	0	0	0	0	0	0	0	0	0
hsa-miR-4487	0	0	0.00282374	0	0	0	0	0	0	0	0	0	0	0.00341846	0	0.00191556	0	0	0	0	0.00066527	0	0	0.000506155	0	0	0.000671869	0	0	0	0.00396988	0.00294965	0	0
hsa-miR-3161	0	0	0	0	0	0	0	0	0	0	0	0	0	0	0	0	0	0	0	0	0	0.00452808	0.000851588	0	0	0	0	0	0	0	0	0	0	0
hsa-miR-6128	0	0	0	0	0	0	0	0	0	0	0	0	0	0	0	0	0	0.000643086	0	0	0	0	0	0.000506155	0	0	0.000671869	0	0	0	0	0	0	0
hsa-miR-130a-5p	3.14476	0.781724	4.49449	1.04661	3.303	0.912246	3.41613	0.986994	2.46846	0.753032	2.89805	0.718223	1.65707	0.741029	1.56702	1.58652	0.70547	0.788657	1.00302	0.741529	0.728531	0.654857	0.675735	0.781157	0.67761	0.730323	0.567485	1.18241	1.67394	0.987324	1.82398	0.891599	1.03284	1.03679
hsa-miR-130a-3p	17.7391	4.32276	32.3784	4.88191	24.9275	5.0275	19.5616	4.98661	15.4299	3.94842	21.6652	4.6035	21.5556	4.39303	5.14332	7.17159	4.28682	3.35068	3.7061	3.22748	2.51998	2.80878	3.39381	3.63127	3.33017	4.12588	4.25265	4.63032	8.6179	5.02543	7.6902	4.18287	7.35597	6.50186
hsa-miR-3162-5p	0.00184996	0.000781333	0.00233265	0	0	0.00277363	0.0045289	0	0.00392214	0.00318713	0	0	0	0	0	0.00158242	0.00047824	0.000531245	0.00173179	0.00145346	0.00109914	0.00150936	0	0.000418128	0.000444699	0	0.000555022	0.00306505	0.00527565	0	0	0	0	0.00349196
hsa-miR-3162-3p	0	0.000855746	0	0	0	0	0	0	0	0	0	0	0.00204233	0	0	0	0	0	0	0	0.000601911	0	0	0	0	0	0.000607881	0	0	0	0	0	0	0
hsa-miR-6503-5p	0	0	0.0046653	0	0	0.000554726	0	0	0.00196107	0	0	0	0.00186474	0	0	0	0	0.000531245	0	0	0	0.00150936	0.00170318	0.000836255	0	0.00212979	0	0	0.00527565	0	0	0.00243667	0	0
hsa-miR-6503-3p	0.0121569	0.0282396	0.00766443	0.014427	0.0105336	0.0212645	0.0173608	0.0209012	0.012887	0.0197804	0.00839849	0.0191199	0.00408466	0.00927868	0.0359482	0.0485275	0.0162374	0.0162915	0.0246573	0.014327	0.00963057	0.0115718	0.0111923	0.0132805	0.0150986	0.018661	0.00851034	0.0111899	0.0317795	0.0191544	0.017959	0.0213498	0.00943623	0.0344207
hsa-miR-4488	0.0118192	0.0239609	0.0178837	0.0126236	0.0143374	0.0184292	0.0260412	0.0215159	0.0150349	0.00542993	0.00489912	0.0249308	0.0119136	0.0144335	0.0186398	0.0444835	0.0177215	0.0162915	0.00885135	0.0074288	0.00702229	0.00964314	0.0108814	0.011754	0.0130692	0.0299353	0.00921953	0.0626633	0.0572994	0.0127696	0.0460947	0.0124541	0.051375	0.00892389
hsa-miR-611	0.00184996	0.000781333	0	0	0	0.00110945	0.0045289	0	0.00196107	0.00106238	0	0	0	0	0	0	0.00047824	0	0	0.00145346	0	0.00150936	0	0	0	0	0	0	0	0	0	0	0	0
hsa-miR-1908-5p	0.743595	0.578484	0.661696	0.584294	0.719796	0.4824	0.726672	0.384828	0.625022	0.251328	0.577396	0.384647	0.694393	0.41754	0.615114	0.798971	0.439457	0.368304	0.276921	0.32952	0.219095	0.218211	0.330173	0.186385	0.361636	0.389548	0.406672	0.585231	1.1874	0.62936	0.955418	0.306904	0.896441	0.48189
hsa-miR-1908-3p	0.0587582	0.0641809	0.0715347	0.0541013	0.0632016	0.0522499	0.0396818	0.0565561	0.0622874	0.0302524	0.033594	0.0798537	0.0571853	0.0649507	0.0718964	0.116119	0.0455695	0.0587658	0.0436245	0.0477566	0.033707	0.0429809	0.0382404	0.0398416	0.0384771	0.0349893	0.0395123	0.0760912	0.106895	0.131345	0.114938	0.0800619	0.0754898	0.103262
hsa-miR-6746-5p	0.00580214	0	0.00487736	0	0.0100548	0.000579941	0.00236738	0	0.00410042	0	0.00801674	0.00107358	0.0019495	0.00590461	0	0.00496304	0.000999957	0	0	0	0.0011491	0	0.000890297	0.000874267	0.000929826	0	0	0.00213625	0.00275773	0	0.0102856	0	0	0
hsa-miR-6746-3p	0.00386809	0.00653479	0.00243868	0.00688562	0.0033516	0.00463952	0.0118369	0	0.00410042	0.003332	0.0140293	0.00322073	0.003899	0	0.00381269	0.00992608	0.00249989	0.00277696	0.00362101	0.00151953	0.00172365	0.00315594	0.000890297	0.0039342	0.00348685	0.00222659	0.002321	0.00106812	0	0.00261197	0.00342853	0	0.00300244	0.00730136
hsa-miR-6747-5p	0.00177288	0.00374389	0	0	0	0	0	0.0010758	0.00187936	0	0	0.00196822	0	0	0.00349497	0.00303297	0.00137494	0.00101822	0.00165963	0	0	0	0.000816105	0.000801411	0.00085234	0.00408209	0	0	0.00252792	0	0	0	0.00275223	0
hsa-miR-6747-3p	0.265425	0.175428	0.27081	0.313788	0.352876	0.190165	0.23065	0.156144	0.210488	0.144281	0.394729	0.228314	0.30635	0.197945	0.231666	0.327561	0.196944	0.155351	0.125183	0.156005	0.109548	0.150433	0.124981	0.119983	0.14295	0.128294	0.172638	0.18799	0.3958	0.262689	0.348404	0.176136	0.355431	0.313611
hsa-miR-6748-5p	0	0	0.00243868	0.00344281	0.0033516	0.00405958	0.00236738	0.00234719	0.00205021	0	0	0	0	0.00590461	0.00762538	0.00330869	0.00199991	0.00111078	0.0018105	0.00151953	0.0022982	0	0.00267089	0	0.00255702	0	0.002321	0	0.00551545	0	0	0.00509485	0.00300244	0
hsa-miR-6748-3p	0.0101307	0.00427873	0.0204385	0.0108203	0.0193116	0.00243023	0.0248011	0.00368844	0.0107392	0.00698133	0.0125977	0.0044988	0.0142963	0.00927868	0	0.00866563	0.0083806	0.00349104	0.00189672	0.00318377	0.00421337	0.00330622	0.00652884	0.00595334	0.00608814	0.00233262	0.00911822	0.00223798	0.0115562	0.0136817	0	0.00533746	0.00314541	0.00382452
hsa-miR-6514-5p	0.118397	0.183613	0.109635	0.191001	0.112206	0.155878	0.117751	0.158282	0.111781	0.15192	0.126525	0.200245	0.0801837	0.192028	0.280813	0.210462	0.16308	0.150342	0.0952482	0.125724	0.122554	0.125277	0.124332	0.0936606	0.148974	0.189551	0.163176	0.174708	0.234767	0.28232	0.223004	0.280217	0.229752	0.226977
hsa-miR-6514-3p	0.113464	0.0522005	0.120076	0.0468878	0.0860244	0.0558952	0.104165	0.0467203	0.0773223	0.031416	0.0671879	0.0461127	0.132752	0.027836	0.0399425	0.08319	0.03457	0.0465471	0.0417278	0.0366134	0.0319013	0.029756	0.0345096	0.03572	0.0394512	0.0349893	0.0437674	0.0559494	0.0808933	0.0656724	0.0718359	0.0560433	0.0943623	0.0650169
hsa-miR-7155-5p	0.00223942	0.00283747	0	0	0.0038808	0.00268604	0.00274117	0	0.00237393	0	0.00928254	0.00248618	0.00451463	0	0.00441469	0	0.00347354	0.00192926	0.00209637	0	0.00133054	0.00182712	0	0.00151846	0.0013458	0	0.00335934	0	0	0	0	0.0117986	0.013906	0.00845421
hsa-miR-7155-3p	0.0201548	0.0245914	0.00847121	0.0239185	0.0155232	0.0261889	0.0137059	0.0163068	0.0213654	0.0180045	0.0116032	0.0310772	0.0112866	0.0102554	0.0441469	0.0440579	0.0167888	0.0180064	0.0104819	0.0211134	0.0153012	0.014617	0.0195865	0.0156908	0.021802	0.0180471	0.0167967	0.0346297	0.0383179	0.0211707	0.0198494	0.0147482	0.0660536	0.0338168
hsa-miR-1237-3p	0.0121569	0.0273839	0.0689798	0.0360676	0.04389	0.0267325	0.0372017	0.0344255	0.0257741	0.0174533	0.033594	0.0303669	0.024508	0.0340218	0.0679022	0.02773	0.0272369	0.0221099	0.0284508	0.0151229	0.0168535	0.0115718	0.012125	0.0160282	0.0316583	0.0326567	0.0291783	0.0335696	0.0780043	0.054727	0.0502852	0.0213498	0.0503265	0.0382452
hsa-miR-1237-5p	0	0	0	0	0	0	0	0.00245896	0	0	0	0.0011247	0	0	0	0	0	0.00116368	0	0	0.000601911	0	0	0.000457949	0	0	0.000607881	0	0.00288905	0	0	0	0	0
hsa-miR-10392-5p	0.00554987	0.009376	0.00233265	0	0.0112206	0.00499253	0.00905779	0.00673542	0	0.00424951	0	0.0071883	0.00186474	0.00282395	0	0.0142418	0.00669537	0.00531245	0.00346357	0.00654058	0.00439656	0	0.00255476	0.00250877	0.00244585	0	0.00166507	0.00919516	0.00791348	0.00499681	0.0131179	0.00731	0.0258471	0.00698391
hsa-miR-10392-3p	0	0	0	0	0	0	0	0	0	0	0	0	0	0	0	0	0	0.000509109	0	0	0	0	0	0	0	0	0	0	0	0	0	0	0.00275223	0
hsa-miR-192-5p	40.8673	64.3444	46.8373	76.6724	38.718	58.4731	46.0135	66.3502	41.1312	58.3581	38.3895	65.1145	41.3225	62.5445	76.9492	85.8157	48.5849	57.303	48.3871	53.9235	43.479	46.6689	43.4541	54.5802	54.0269	62.7989	54.9725	68.4127	93.4058	77.9394	83.5919	79.1972	94.6925	81.9404
hsa-miR-192-3p	0.0116043	0.00980218	0.0341415	0.00344281	0.0217854	0.00637935	0.0165716	0.00234719	0.0164017	0.00444267	0.0280586	0.00858861	0.011697	0.0147615	0.00762538	0.0165435	0.00499979	0.00999706	0.00362101	0.00227929	0.0022982	0.00473391	0.00356119	0.00480847	0.00255702	0.011133	0.004642	0.0042725	0.0220618	0.00522394	0.00342853	0	0	0.00730136
hsa-miR-194-3p	0.127647	0.108641	0.139005	0.113613	0.102224	0.088151	0.0899604	0.0739365	0.135314	0.0444267	0.0921925	0.0858861	0.103323	0.0826646	0.114381	0.105878	0.0604974	0.0894181	0.0525046	0.0630604	0.044815	0.0773205	0.0738946	0.0507075	0.071829	0.0868372	0.0644078	0.0651556	0.126855	0.114927	0.137141	0.0917073	0.102083	0.0949177
hsa-miR-6750-5p	0.00354575	0.000748778	0.00223546	0	0.00153615	0	0.00651029	0.00430318	0.00375872	0.00101811	0.00551151	0.000984112	0.00178704	0	0.00698993	0.00151648	0.000458314	0.000509109	0	0.00348225	0.00316003	0.00144647	0.00244832	0	0.00106543	0.00204105	0.00106379	0.00195823	0.00505583	0.0023943	0.00628564	0	0	0.0100394
hsa-miR-6750-3p	0.0202614	0.00599022	0.012774	0.00721351	0.0140448	0.00729068	0.00496022	0.00614741	0.00859136	0.00465422	0.00839849	0.0022494	0.00816933	0.0123716	0.0119827	0.00866563	0.00157136	0.00407288	0.00379343	0	0.00180573	0.00165311	0.00466346	0.00320565	0.00389641	0.00699787	0.00486305	0.00671393	0.0057781	0.00273635	0	0.0133437	0.00943623	0
hsa-miR-6749-5p	0	0.0016337	0	0	0	0	0	0	0	0	0	0	0	0	0	0	0	0	0	0	0	0.00315594	0.00178059	0.000874267	0.000929826	0	0	0	0	0	0	0	0	0.00730136
hsa-miR-6749-3p	0.014183	0.00513448	0.0204385	0.0108203	0.0070224	0.00303778	0.00496022	0.00122948	0.00644352	0.00232711	0.0125977	0.0022494	0.0102117	0.00618578	0	0.013865	0.00523787	0.00523655	0	0.00238783	0.00361146	0.00661244	0.00373077	0.00778514	0.00438346	0.00233262	0.00425517	0.00447595	0.0144452	0.00820904	0	0.00266873	0.00943623	0.00764905
hsa-miR-6879-5p	0	0	0	0	0.0016758	0.0028997	0	0	0	0.00111067	0	0	0	0	0	0	0	0	0	0	0.000574551	0	0	0	0	0	0.0011605	0.00213625	0	0	0	0	0	0
hsa-miR-6879-3p	0.0364706	0.0179707	0.0459866	0.00721351	0.0368676	0.00911335	0.0496022	0.0122948	0.0257741	0.010472	0.0293947	0.0134964	0.0408466	0.00618578	0.0359482	0.0155981	0.00471408	0.0110549	0.00758687	0.00477566	0.0120382	0.0115718	0.0177211	0.00412154	0.0131504	0.018661	0.015197	0.0134279	0.0202233	0.0136817	0.0287344	0.00800619	0.0220179	0.0152981
hsa-miR-6751-5p	0.00924979	0.00781333	0.0163286	0.0164656	0.0192353	0.00943034	0.0113222	0.0101031	0.00980536	0.00956139	0.0134193	0.0112959	0.0149179	0.00282395	0.0145877	0.0158242	0.0143472	0.00531245	0.00692714	0.0094475	0.00164871	0.00754681	0.00510953	0.00501753	0.00733754	0.00425957	0.00999039	0.0102168	0.00791348	0.0199872	0.0229563	0.00731	0.00574379	0.0104759
hsa-miR-6751-3p	0.0222876	0.00684597	0.0408769	0.0108203	0.0228228	0.00850579	0.0148807	0.00860637	0.0236263	0.00465422	0.00839849	0.011247	0.0163387	0.00927868	0.00399425	0.0121319	0.00576166	0.00930943	0.013277	0.0151229	0.00782484	0.00330622	0.00839423	0.00503744	0.00681872	0.00933049	0.00486305	0.0179038	0.0231124	0.0109454	0.0143672	0.0320248	0.00629082	0.0114736
hsa-miR-612	0	0	0	0	0.0014747	0	0.00208329	0	0	0	0	0	0	0	0	0	0	0	0	0.000668592	0	0	0	0	0	0	0	0	0	0	0	0	0	0
hsa-miR-4690-5p	0.00580214	0.00490109	0.00243868	0.0137712	0.0016758	0.00463952	0.00236738	0	0.00410042	0.00444267	0.00200419	0.00214715	0.0019495	0	0.00381269	0	0.00549977	0.00277696	0.0018105	0.00303906	0.0011491	0.00157797	0.00356119	0.00349707	0.00232456	0.011133	0.00058025	0.0042725	0.00827318	0.00783591	0.00342853	0	0.00300244	0.00730136
hsa-miR-4690-3p	0.0405229	0.0316626	0.0919731	0.014427	0.04389	0.0249098	0.0496022	0.033196	0.053696	0.0127991	0.0629887	0.0157458	0.036762	0.0185574	0.0439367	0.0311963	0.0199039	0.0238554	0.0284508	0.0206945	0.0192611	0.0198373	0.0223846	0.0196918	0.0150986	0.0326567	0.0224916	0.0469975	0.0231124	0.054727	0.0610606	0.0346935	0.0503265	0.0344207
hsa-miR-4489	0	0.000855746	0	0	0	0	0	0	0	0.00116356	0	0	0	0	0	0.00346625	0.00157136	0	0.00189672	0.00159189	0	0	0	0	0	0	0	0	0	0	0	0	0	0
hsa-miR-3163	0.00386809	0.000816848	0.00975473	0.0137712	0	0	0.00236738	0.00234719	0.00410042	0	0	0.00751504	0.0019495	0.00295231	0.00762538	0.00496304	0.00349985	0.00499853	0	0.00151953	0.00172365	0.00315594	0.00445148	0.000437133	0.00162719	0.011133	0.002321	0.00106812	0	0	0.0171427	0	0.00300244	0
hsa-miR-6860	0	0.000816848	0.00243868	0	0.0016758	0.0028997	0.00236738	0.0011736	0.00410042	0.00111067	0	0	0.0019495	0	0.00381269	0	0.00249989	0	0	0	0	0	0.000890297	0.00174853	0.000232456	0	0.00290125	0.0042725	0	0.00783591	0	0	0.00600487	0
hsa-miR-6752-5p	0	0	0	0	0	0	0	0.0011736	0	0	0	0	0	0	0	0	0	0	0	0	0	0	0	0.000437133	0	0	0.00058025	0	0.00275773	0	0	0	0	0
hsa-miR-6752-3p	0.00607843	0.00171149	0.00510962	0	0.008778	0.00364534	0.00496022	0.00122948	0.00214784	0	0.00209962	0.0033741	0.012254	0	0	0.013865	0.00261894	0.0029092	0.00569015	0.0055716	0.00481528	0	0.000932692	0.00228975	0.00243526	0.00233262	0.00425517	0.00111899	0	0	0.0143672	0.00800619	0.00314541	0
hsa-miR-7113-5p	0.0222876	0.0290954	0.0332125	0.0541013	0.0316008	0.0394912	0.00992044	0.0295075	0.0193306	0.0477058	0.0209962	0.0303669	0.0102117	0.0340218	0.0279597	0.0519938	0.0219991	0.0267646	0.0246573	0.0270621	0.0282898	0.0181842	0.0251827	0.0215236	0.032876	0.0396546	0.0334335	0.0469975	0.0317795	0.062936	0.035918	0.0453684	0.0440357	0.0382452
hsa-miR-7113-3p	0.00369992	0	0	0	0.00320588	0.000554726	0.00226445	0	0	0.00106238	0.00191705	0.0020538	0.00186474	0	0.00364692	0	0.000956481	0	0	0.000726731	0.00109914	0	0	0	0.000444699	0	0	0	0.00791348	0.0024984	0	0	0	0
hsa-miR-4691-5p	0	0	0.00233265	0	0	0.000554726	0	0	0	0	0	0	0	0	0.00364692	0.00158242	0	0.000531245	0	0	0	0.00150936	0	0	0.00022235	0	0	0	0	0	0.00327947	0	0.0143595	0
hsa-miR-4691-3p	0.0536488	0.030472	0.0326571	0.0230519	0.0384706	0.0227438	0.0339667	0.031432	0.0372604	0.0180604	0.0287557	0.0318339	0.03543	0.0225916	0.0255284	0.0284835	0.0191296	0.021781	0.0207814	0.0181683	0.0170367	0.0196217	0.0187349	0.0133801	0.0166762	0.0191681	0.0238659	0.0296289	0.0290161	0.024984	0.0360741	0.0268033	0.0402065	0.0453954
hsa-miR-6753-5p	0	0	0	0	0	0	0	0	0	0	0	0	0	0	0	0	0	0	0	0	0	0	0	0	0	0	0	0	0	0	0	0	0	0
hsa-miR-6753-3p	0	0	0	0	0	0.00463952	0	0.0011736	0	0.00111067	0.00200419	0.00107358	0	0	0	0.00330869	0.000999957	0.00111078	0	0.000759764	0.000574551	0	0	0.000437133	0.000464913	0.00222659	0	0	0.00827318	0	0	0	0	0
hsa-miR-3164	0.0773619	0.080868	0.0829152	0.148041	0.0603288	0.0823516	0.0662866	0.0915405	0.0717574	0.096628	0.08618	0.0998426	0.0448385	0.0885692	0.118193	0.0992608	0.093496	0.0855304	0.0452626	0.0759764	0.0660734	0.0710086	0.072114	0.0686299	0.0867062	0.0912904	0.0916795	0.0790412	0.143402	0.114927	0.0959989	0.119729	0.162132	0.10587
hsa-miR-548k	1.14689	0.245871	1.55588	0.382152	1.08089	0.258074	1.25708	0.305135	1.03126	0.274335	1.30472	0.260879	0.994244	0.245041	0.362206	0.413587	0.23749	0.240485	0.327701	0.239326	0.196496	0.219338	0.257296	0.173979	0.206886	0.30059	0.262273	0.234987	0.493633	0.321272	0.651421	0.282764	0.423343	0.339513
hsa-miR-3664-5p	0.00193405	0.00245055	0.00487736	0.00344281	0	0.00985899	0.00473476	0.00352079	0	0.00111067	0.00200419	0.00214715	0.00779799	0.00590461	0	0.0148891	0.00199991	0.00499853	0.00362101	0.00151953	0.0011491	0.00315594	0.00445148	0.0052456	0.00255702	0	0.00174075	0.00534062	0.0220618	0.0156718	0.0102856	0	0.00600487	0.0146027
hsa-miR-3664-3p	0.0290107	0.00898533	0.0390189	0.0137712	0.0217854	0.00985899	0.0213064	0.0140831	0.0184519	0.006664	0.0160335	0.0161036	0.0136465	0.0147615	0.0152508	0.0215065	0.0114995	0.0166618	0.00543151	0.0083574	0.00632006	0.00946781	0.00979326	0.0109283	0.00767106	0.0133596	0.013926	0.0128175	0.0110309	0.0104479	0.0102856	0.0203794	0.0240195	0.0182534
hsa-miR-6754-5p	0.00386809	0	0	0	0	0	0.00236738	0	0.00205021	0	0.00200419	0.00107358	0.0019495	0.00590461	0	0	0.000499979	0.00111078	0	0.000759764	0.00287276	0.00157797	0	0.00174853	0.00116228	0.00445319	0.0011605	0.00320437	0.00275773	0	0	0	0	0
hsa-miR-6754-3p	0.00580214	0.000816848	0	0.00344281	0.0033516	0.000579941	0	0	0.00615064	0	0	0.00429431	0.00584849	0.00295231	0.00762538	0.00496304	0	0	0.00362101	0.00151953	0.0011491	0.00157797	0.00178059	0.000437133	0.000464913	0.00222659	0	0.00213625	0	0.00261197	0	0.00509485	0	0
hsa-miR-3165	0.0116043	0.00490109	0.00975473	0.00688562	0.0033516	0	0.0142043	0	0.00410042	0.00111067	0.00601256	0.00322073	0.00779799	0	0.00762538	0	0.00199991	0.00222157	0	0.00607811	0	0.00788984	0.00267089	0.00218567	0.00325439	0.00222659	0.004642	0.00534062	0	0.00522394	0.00342853	0	0.00300244	0.00365068
hsa-miR-139-5p	21.3541	30.5384	25.5752	38.793	18.6326	32.9535	23.6137	36.3039	22.2935	32.2102	19.0401	35.4198	22.4309	34.8588	42.0271	48.6008	26.5409	27.502	28.2333	25.602	23.3331	22.7249	22.8949	22.7169	26.1436	29.7744	30.7882	32.7389	58.5096	39.3074	52.0845	38.4067	46.9727	50.6299
hsa-miR-139-3p	1.09888	1.35249	1.22464	1.72889	0.944131	0.969106	1.12317	1.04174	0.862872	0.883898	0.803243	1.09365	0.919316	1.05051	1.88181	1.95112	1.04735	1.12518	0.852038	1.06466	0.889205	0.907126	0.955482	0.491718	1.13354	1.15008	1.17387	1.31899	2.03376	1.52153	1.79387	1.19884	2.38367	1.15933
hsa-miR-4692	0	0	0	0	0	0	0	0	0	0.00111067	0	0	0	0	0	0	0.000499979	0	0	0	0	0	0	0	0	0	0	0	0	0	0	0	0	0
hsa-miR-548al	0.0715597	0.0253223	0.124373	0.0240997	0.105575	0.0365363	0.101797	0.0375551	0.0820085	0.0177707	0.122255	0.027913	0.0662829	0.0177138	0.0305015	0.0512848	0.0279988	0.0305466	0.0271575	0.0402675	0.0235566	0.0142017	0.024038	0.0205453	0.0225483	0.0445319	0.016247	0.0160219	0.0358505	0.0548513	0.0479995	0.0254742	0.0300244	0.0438082
hsa-miR-4696	0	0	0	0	0	0	0	0	0	0	0	0	0	0	0	0	0	0	0	0	0	0	0	0	0	0	0	0	0	0	0	0	0	0
hsa-miR-326	3.26989	1.06566	7.71501	0.821799	6.33201	0.77828	4.43481	0.605458	2.57999	0.425163	5.2668	0.59401	3.47186	0.555329	0.809434	1.23381	0.519728	0.942056	0.513821	0.512309	0.625686	0.572803	0.526878	0.485174	0.614452	0.546184	0.467217	0.900002	1.55922	0.721165	1.55381	0.451149	0.77613	0.690709
hsa-miR-708-5p	108.548	33.0699	120.269	43.6504	111.882	27.3946	113.768	29.5629	92.0802	27.455	115.149	25.7834	91.2267	30.1569	39.2518	44.0055	24.5916	24.7231	26.8825	28.5452	22.6192	25.5716	28.2106	17.0793	27.9725	24.8227	27.3887	25.4165	38.1139	36.0895	40.0587	39.1767	42.9578	36.4421
hsa-miR-708-3p	14.1978	29.2236	18.773	25.6421	15.6218	24.6788	16.761	29.3082	14.9891	17.5452	14.1976	28.9007	17.9139	25.6467	26.8833	41.4976	19.3302	26.9076	14.6723	19.8709	11.175	17.7001	16.3272	21.7277	21.9457	28.5071	18.4508	42.8745	46.3574	33.4541	32.5951	25.2781	42.1362	26.7485
hsa-miR-5579-5p	0.139804	0.0684597	0.148179	0.0541013	0.121136	0.0400987	0.0992044	0.0319665	0.122427	0.0232711	0.102882	0.0179952	0.163387	0.0154645	0.0439367	0.0606594	0.0303797	0.0494563	0.0227606	0.0366134	0.0216688	0.0198373	0.036375	0.0228975	0.0413994	0.0326567	0.0322177	0.0503545	0.0404467	0.0410452	0.0646523	0.0266873	0.0660536	0.00764905
hsa-miR-5579-3p	0.0348129	0.0359413	0.0829152	0.055085	0.050274	0.0405958	0.0473476	0.0375551	0.0410042	0.023324	0.0420879	0.0311337	0.054586	0.0236184	0.0915045	0.0562478	0.0254989	0.025548	0.014484	0.0265917	0.0189602	0.0236695	0.0311604	0.0249166	0.0262676	0.0645712	0.0406175	0.025635	0.0413659	0.0417915	0.051428	0.0280217	0.0390317	0.0438082
hsa-miR-4300	0	0	0	0	0	0	0	0	0	0	0	0	0	0	0	0	0	0	0	0	0	0	0	0	0	0	0	0	0	0	0	0	0	0
hsa-miR-6755-5p	0.0928343	0.070249	0.0853538	0.148041	0.0737352	0.0933704	0.0994299	0.0821517	0.0697072	0.0810787	0.076159	0.0772975	0.0721314	0.0649507	0.0991299	0.100915	0.0754968	0.0794211	0.0579361	0.0759764	0.0499859	0.0552289	0.048076	0.0673185	0.082522	0.0667978	0.062667	0.0833137	0.173737	0.0783591	0.0822848	0.0917073	0.120097	0.124123
hsa-miR-6755-3p	0.040615	0.0196044	0.0341415	0.00344281	0.0217854	0.0185581	0.0449802	0.0234719	0.0410042	0.0188813	0.0180377	0.0107358	0.023394	0.0265708	0.0686284	0.0297782	0.0164993	0.0149956	0.014484	0.0174746	0.016662	0.00631187	0.0106836	0.00568273	0.010693	0.00890638	0.018568	0.00961312	0.00827318	0.0208957	0.0274283	0.0152845	0.0360292	0.0292055
hsa-miR-3166	0.00184996	0.000781333	0	0	0.00320588	0	0	0	0.00392214	0	0	0.0020538	0	0	0	0	0	0.000531245	0	0.000726731	0.000549571	0	0	0.00125438	0.00111175	0	0.00111004	0	0.00263783	0	0	0	0	0
hsa-miR-4490	0	0	0	0	0	0	0	0	0	0	0	0	0	0	0	0	0	0	0	0	0	0	0	0	0.000232456	0	0	0	0	0	0	0	0	0
hsa-miR-1261	0	0.000945824	0	0	0	0.00268604	0.00274117	0.0013589	0.00237393	0.00128604	0	0.00248618	0.00451463	0	0	0.00191556	0.00173677	0.000643086	0	0.00175945	0.00066527	0	0	0.000506155	0.00026916	0	0.000671869	0.00123678	0.00319316	0.00604877	0	0	0.0034765	0
hsa-miR-1304-5p	0.261096	0.148666	0.27801	0.175583	0.249694	0.19312	0.260412	0.146699	0.264477	0.131059	0.276578	0.154595	0.230041	0.156472	0.25545	0.272967	0.181992	0.148845	0.14484	0.131439	0.103994	0.149907	0.144228	0.0799954	0.147842	0.204847	0.188001	0.179445	0.32817	0.203734	0.226283	0.129919	0.321261	0.240945
hsa-miR-1304-3p	0.201141	0.422311	0.502368	0.344281	0.336836	0.205879	0.291187	0.193643	0.276779	0.172153	0.248519	0.256585	0.343112	0.236184	0.29739	0.395389	0.206491	0.310464	0.157514	0.281872	0.163172	0.284034	0.199426	0.163925	0.258259	0.29391	0.225137	0.339664	0.455025	0.410079	0.356567	0.219079	0.495402	0.229993
hsa-miR-548l	0.0734938	0.0825017	0.12925	0.141155	0.092169	0.0846713	0.132573	0.0950612	0.114812	0.089964	0.0941967	0.10199	0.11697	0.0826646	0.171571	0.162126	0.0979958	0.0877519	0.0869041	0.083574	0.0689461	0.0646967	0.0694431	0.0550788	0.0750834	0.093517	0.099803	0.123902	0.165464	0.130598	0.143998	0.084065	0.165134	0.131425
hsa-miR-1260b	4.63113	2.90084	7.46031	2.63901	5.87941	3.62884	4.07887	2.68519	3.89562	1.5381	3.49024	2.9685	5.79001	2.25277	2.58701	5.64707	2.55073	2.12668	1.35845	1.64685	0.900775	1.25706	1.24014	1.94718	1.78642	3.30778	1.79926	5.35153	7.91265	3.13931	4.97426	1.20936	4.82191	2.32491
hsa-miR-3920	0	0.000816848	0	0	0	0	0	0.0011736	0	0	0	0	0	0	0	0	0	0.000555392	0	0.000759764	0	0	0	0.000437133	0.000232456	0	0	0.00106812	0	0	0	0	0.00600487	0
hsa-miR-4693-5p	0	0	0	0	0	0	0	0	0	0	0	0	0	0	0	0	0	0	0	0	0	0	0.000851588	0	0	0	0	0	0	0	0	0	0	0
hsa-miR-4693-3p	0	0	0	0	0.00160294	0	0.00226445	0	0	0.00106238	0	0	0	0	0	0.00316484	0.00047824	0.000531245	0	0.000726731	0	0	0	0	0	0	0	0.00102168	0	0	0	0	0	0
hsa-miR-4491	0	0	0	0	0	0	0	0	0	0	0	0	0	0	0	0	0	0	0	0	0	0	0	0	0	0	0	0	0	0	0	0	0	0
hsa-miR-34b-5p	0.0166496	0.004688	0.0116633	0.0131725	0.025647	0.00388308	0.02038	0.00336771	0.0117664	0.00106238	0.0134193	0.0020538	0.0111884	0.00282395	0	0.00474726	0.00382592	0.0047812	0.00519536	0.00290692	0.00384699	0.00603745	0.00255476	0.00334502	0.00266819	0	0.00555022	0.00408674	0.00527565	0	0.0131179	0.00487333	0.00861568	0.0104759
hsa-miR-34b-3p	0.0754278	0.0849522	0.224359	0.0860703	0.149146	0.104969	0.149145	0.123228	0.102511	0.0833	0.128268	0.0976955	0.169606	0.11514	0.114381	0.168743	0.0849964	0.0738671	0.0687991	0.0638202	0.0465386	0.0568069	0.0507469	0.0944208	0.0618334	0.0534383	0.0771733	0.138856	0.132371	0.0940309	0.14057	0.0636856	0.138112	0.135075
hsa-miR-34c-5p	3.40577	1.89551	5.18082	2.16358	3.73004	1.67361	3.2676	2.04532	2.65921	1.83366	3.02318	1.8515	2.87915	1.64636	2.28662	2.74233	1.42229	1.55973	1.63654	1.61625	1.17773	1.36446	1.40001	1.1649	1.53821	1.84227	1.6412	1.85129	2.7196	2.47092	3.01055	2.15889	3.03559	2.04629
hsa-miR-34c-3p	0.106373	0.0596299	0.146321	0.0344281	0.11563	0.0376961	0.118369	0.0387287	0.0758578	0.026656	0.08618	0.0386488	0.113071	0.0501892	0.0533777	0.0678282	0.0349985	0.041099	0.0343996	0.0250722	0.0235566	0.0252475	0.0293798	0.0646957	0.0443992	0.0423053	0.0400373	0.0437931	0.102036	0.0391795	0.0548565	0.0764227	0.0570463	0.0766643
hsa-miR-4301	0	0	0	0	0	0	0.00520823	0	0	0.00122173	0	0.00118093	0.00214445	0	0	0	0	0	0	0	0	0	0	0	0	0	0	0	0	0	0.00377139	0	0	0
hsa-miR-6716-5p	0	0.000898533	0.00268255	0	0	0.0019138	0.00260412	0	0	0	0.0022046	0.00118093	0	0	0.00419396	0	0	0.000610931	0	0.00083574	0	0	0.000979326	0	0	0.00244925	0	0	0	0	0.0113142	0	0	0
hsa-miR-6716-3p	0.083164	0.151934	0.117057	0.223783	0.0737352	0.153684	0.0473476	0.235893	0.0615064	0.163268	0.0561172	0.172846	0.0760304	0.215518	0.118193	0.177015	0.104996	0.139403	0.0923356	0.117004	0.101121	0.0867883	0.0908103	0.0979179	0.121807	0.158088	0.120692	0.11963	0.168221	0.206346	0.191998	0.239458	0.168136	0.2665
hsa-miR-4492	0.00250288	0.00317129	0	0	0.00216868	0	0.00306367	0	0	0	0	0.00138933	0.00252288	0	0	0.00428184	0.00129406	0.000718743	0	0.000983224	0	0	0	0	0.000601652	0	0.000750912	0.00138228	0.0107065	0	0	0	0	0.00472441
hsa-miR-6756-5p	0	0	0.0046653	0	0	0.000554726	0	0	0	0	0.00191705	0	0.00186474	0	0	0	0.00047824	0	0	0.000726731	0	0	0	0.000418128	0.000667049	0	0	0	0	0	0	0	0	0
hsa-miR-6756-3p	0	0.0026956	0.00804765	0	0.00368676	0.000637935	0.00260412	0.00129096	0.00451047	0.00244347	0.00881842	0.00118093	0	0.00649507	0	0.00363956	0.00219991	0.00244373	0	0.00083574	0	0	0.00489663	0.000961694	0.000767106	0	0.00127655	0	0.006067	0.00287317	0	0.00280217	0	0
hsa-miR-125b-5p	81.4843	38.0206	105.716	42.2536	80.8901	30.9711	85.3617	29.7307	69.9901	24.8662	83.9563	28.6312	109.664	31.0169	45.0507	54.1774	28.4838	29.5196	25.2049	25.767	20.4506	23.7177	28.3755	19.1261	29.0769	31.0309	29.6783	34.1795	57.7289	37.7599	52.5166	33.7725	58.7126	36.7478
hsa-miR-125b-1-3p	6.44425	9.00902	7.48431	10.8827	6.78532	8.07393	7.16132	7.55326	5.67909	6.07868	6.26508	7.9187	6.27738	7.82361	9.59273	10.702	6.9892	7.41559	5.86603	6.60007	5.91558	5.40612	5.92938	4.5628	7.78031	8.00238	7.73299	9.49777	14.3402	9.57025	11.8182	8.59756	12.8594	10.6454
hsa-let-7a-5p	1.79028	1.48312	1.93875	2.10012	1.55235	1.70367	1.85681	1.71541	1.62718	1.52865	1.51249	1.70198	1.38934	1.37774	2.54306	2.42582	1.48177	1.16947	1.27821	1.1285	0.913536	0.922586	1.00455	0.915212	1.16321	1.57866	1.65584	1.6855	2.40566	2.14704	2.25255	1.86217	2.47801	1.90444
hsa-let-7a-2-3p	0	0.000816848	0	0	0	0	0	0.00234719	0.00205021	0.00111067	0	0	0	0.00295231	0	0	0.000999957	0.000555392	0	0	0.000574551	0.00157797	0	0.000437133	0.000464913	0.00222659	0.00058025	0	0	0	0	0	0.00300244	0
hsa-miR-10526-3p	0	0	0	0	0	0	0	0	0	0	0.0022046	0	0	0	0	0	0	0	0	0.00083574	0	0	0	0	0.000255702	0	0	0	0	0	0	0	0	0
hsa-miR-100-5p	5.48496	7.7813	6.65516	7.52943	5.74632	4.94457	5.7551	5.88676	5.07427	4.38491	4.29497	5.22402	5.77441	4.69417	6.49682	9.76892	5.18728	5.74942	4.05915	4.91871	3.0365	3.65931	3.96093	3.75804	4.66726	6.58404	5.15842	6.31903	8.48277	7.3971	8.72219	7.91485	9.69186	6.76836
hsa-miR-100-3p	0	0.0016337	0	0	0	0	0	0.0011736	0	0	0	0	0.0019495	0	0	0	0.000499979	0	0	0	0	0	0	0.000437133	0.000232456	0	0	0	0	0	0	0	0	0
hsa-miR-4493	0	0	0	0	0	0	0	0	0	0	0	0	0	0	0	0	0	0	0	0	0	0	0	0	0	0	0.00182364	0	0	0	0	0	0	0
hsa-miR-3167	0.145054	0.0694321	0.0755991	0.123941	0.107251	0.0707527	0.125471	0.0915405	0.104561	0.0877427	0.100209	0.0622674	0.0740809	0.0797123	0.106755	0.0942978	0.0539977	0.0638701	0.0543151	0.0866131	0.0603279	0.0457611	0.0641014	0.0389049	0.0643904	0.0801574	0.0644078	0.0747687	0.132371	0.109703	0.0754277	0.127371	0.114093	0.102219
hsa-miR-6090	0	0	0	0	0	0	0	0	0	0	0	0	0	0	0	0	0	0	0	0	0	0	0	0	0	0	0	0	0	0	0	0	0	0
hsa-miR-8052	0	0	0	0	0	0	0	0	0	0	0	0	0	0	0	0	0	0	0	0	0	0	0	0	0	0	0	0	0	0	0	0	0	0
hsa-miR-4697-5p	0	0	0	0	0	0	0	0	0	0	0	0	0	0	0	0	0	0	0	0	0	0	0.000890297	0	0	0	0	0	0	0	0	0	0	0
hsa-miR-4697-3p	0	0	0	0.00315591	0	0	0	0.0010758	0	0	0	0	0	0	0	0	0	0	0.00165963	0.00069645	0	0	0	0	0	0	0	0	0	0.0023943	0	0	0	0
hsa-miR-3649	0	0	0	0	0	0	0	0	0	0	0	0	0	0	0	0	0	0	0	0	0	0	0	0	0	0	0	0	0	0	0.00396988	0	0	0
hsa-miR-200c-5p	0.00193405	0.000816848	0.00487736	0	0.0050274	0.00579941	0.00236738	0	0.00205021	0.00222133	0.00200419	0.00107358	0.00584849	0	0	0	0.000499979	0.00388774	0	0.00227929	0.0011491	0.00157797	0	0.0026228	0.00116228	0.00667978	0.0011605	0.00106812	0	0.00261197	0.00342853	0.00254742	0.00300244	0.00730136
hsa-miR-200c-3p	5.95132	4.9599	5.78498	6.62247	4.99636	4.22646	6.32234	4.49028	5.78124	3.95629	5.55368	4.59743	6.26179	4.74988	7.35949	7.92475	5.86897	4.15274	3.85149	4.07841	3.14135	4.07678	4.07996	2.94571	4.10435	4.76646	4.68883	5.10127	6.22791	6.19355	5.42752	7.15162	8.94882	5.48586
hsa-miR-141-5p	0.0212745	0.0114359	0.0219481	0.0172141	0.0201096	0.0173982	0.0165716	0.0234719	0.0123013	0.00555333	0.00801674	0.0225451	0.011697	0.00885692	0.0228761	0.0397043	0.0119995	0.00944167	0.010863	0.0121562	0.0103419	0.00631187	0.00801267	0.0183596	0.0109254	0.0133596	0.013926	0.0245669	0.0248195	0.0235077	0.0239997	0.0331165	0.0270219	0.0365068
hsa-miR-141-3p	0.408084	0.206663	0.473104	0.192797	0.509443	0.186741	0.404822	0.187775	0.360837	0.148829	0.442925	0.195391	0.575102	0.194852	0.202073	0.317635	0.165493	0.161619	0.121304	0.171707	0.08963	0.151485	0.154021	0.204141	0.146448	0.21598	0.153766	0.296939	0.297835	0.297764	0.195426	0.216531	0.339275	0.2665
hsa-miR-1244	0.000409125	0	0	0	0	0	0	0	0	0.000234949	0	0	0	0.000624526	0	0	0.000105765	0	0	0	0	0	0	0	0	0	0	0.00338924	0	0	0	0	0	0
hsa-miR-613	0	0	0	0	0	0	0	0	0	0	0	0	0	0	0	0	0	0	0	0	0	0	0	0	0	0	0	0	0	0	0	0	0	0
hsa-miR-614	0	0	0	0	0	0	0	0	0	0	0	0	0	0	0	0	0	0	0	0	0	0	0	0	0	0	0	0	0	0	0	0	0	0
hsa-miR-3974	0	0	0	0	0	0	0	0	0	0	0	0	0	0	0	0	0	0	0	0	0	0	0	0	0	0	0	0	0	0	0	0	0	0
hsa-miR-920	0	0	0	0	0	0	0	0	0	0	0	0	0	0	0	0	0	0	0	0	0	0	0	0	0	0	0	0	0	0	0	0	0	0
hsa-miR-4302	0	0	0	0	0	0	0	0	0	0	0	0	0	0	0	0	0	0	0	0	0	0	0	0	0	0	0	0	0	0	0	0	0	0
hsa-miR-7851-3p	0.0464171	0.0187875	0.060967	0.0172141	0.0469224	0.0260973	0.0449802	0.0340343	0.0307532	0.0244347	0.0621297	0.0343545	0.046788	0.0236184	0.0343142	0.0231609	0.0254989	0.0199941	0.010863	0.0151953	0.0206838	0.0157797	0.024038	0.0126769	0.0134825	0.0178128	0.0168273	0.0106812	0.0413659	0.0391795	0.0479995	0.0280217	0.0420341	0.0146027
hsa-miR-4698	0	0.00156267	0	0	0	0.00110945	0.00226445	0	0	0	0	0	0	0	0	0	0	0	0	0	0	0	0	0	0	0	0	0	0	0	0	0	0	0
hsa-miR-4494	0	0	0	0	0	0	0	0	0	0	0	0	0	0	0	0	0	0	0	0	0	0	0	0	0	0	0	0	0	0	0	0	0	0
hsa-miR-6505-5p	0.193405	0.250772	0.265816	0.285753	0.194393	0.240675	0.24384	0.266406	0.184519	0.231019	0.174364	0.23404	0.191051	0.283421	0.305015	0.360648	0.23849	0.194387	0.188292	0.213494	0.168343	0.184622	0.186962	0.107972	0.200145	0.220433	0.204248	0.215761	0.42469	0.29254	0.425138	0.287859	0.384312	0.397924
hsa-miR-6505-3p	0.0992811	0.142054	0.0766443	0.15509	0.0544236	0.145814	0.0719232	0.148767	0.0902093	0.122173	0.0440921	0.156333	0.118455	0.194852	0.179741	0.265168	0.142994	0.115204	0.0948359	0.114616	0.0788503	0.104146	0.126846	0.112198	0.114701	0.153953	0.119145	0.156658	0.199344	0.177863	0.222691	0.202824	0.270505	0.248594
hsa-miR-1291	0.157786	0.0786217	0.277197	0.160951	0.172049	0.0792102	0.199649	0.0817605	0.178539	0.0834851	0.180043	0.0885701	0.173343	0.0811884	0.129314	0.11222	0.0783717	0.0722935	0.058087	0.0640734	0.0458204	0.0621983	0.0644723	0.0508896	0.0530582	0.0510261	0.0553172	0.0979115	0.0758375	0.129292	0.150855	0.0537082	0.140364	0.227559
hsa-miR-4701-5p	0.00193405	0.000816848	0.0146321	0.00344281	0.0033516	0.0028997	0.0165716	0	0.00410042	0	0.00801674	0	0.003899	0	0.0190634	0.00661739	0.000999957	0.00444314	0	0.000759764	0.00287276	0.00315594	0.00267089	0.0013114	0.00209211	0	0.00174075	0.00106812	0.00551545	0.00783591	0	0	0	0
hsa-miR-4701-3p	0.0127647	0.00359413	0.00804765	0	0.00368676	0.00510348	0.00260412	0	0.00451047	0	0.00440921	0.00472374	0.00643334	0.00324754	0.00419396	0	0.00109995	0.00244373	0.00199155	0.00083574	0.00126401	0	0.000979326	0.00288508	0.00153421	0.00244925	0.0051062	0.00234987	0	0	0.0113142	0	0	0.0080315
hsa-miR-1293	0.00193405	0.016337	0.00975473	0.0172141	0.0050274	0.0168183	0.00946951	0.0187775	0.0102511	0.0255453	0.00601256	0.0300601	0.003899	0.0177138	0.0152508	0.0215065	0.0164993	0.0199941	0.018105	0.0167148	0.0155129	0.0142017	0.0115739	0.0100541	0.0102281	0.0200394	0.0127655	0.0128175	0.0441236	0.0130598	0.0205712	0.017832	0.0330268	0.0255548
hsa-miR-9898	0	0	0.00731604	0	0.0016758	0.00115988	0.00236738	0	0	0	0	0	0.0019495	0	0	0.00330869	0	0	0.0018105	0	0	0	0.000890297	0	0	0	0	0	0	0	0	0	0	0
hsa-miR-6757-5p	0.00193405	0	0.00243868	0.00344281	0	0	0	0.00234719	0	0	0.00200419	0.00322073	0	0	0	0	0.000499979	0	0	0.000759764	0	0	0	0.0013114	0.000232456	0	0	0.00106812	0	0	0	0	0	0.010952
hsa-miR-6757-3p	0	0	0	0	0	0	0.00236738	0	0	0	0	0	0.0019495	0	0	0	0.000999957	0	0	0	0	0	0	0.000874267	0	0	0	0	0	0	0	0	0	0.00365068
hsa-miR-196a-5p	0.00193405	0.00245055	0	0.00688562	0.0008379	0.00115988	0	0	0	0	0	0	0.0019495	0.00147615	0.00190634	0.000827173	0.000749968	0.000555392	0.000905251	0.000759764	0	0.000788984	0	0.00284137	0.000697369	0.0011133	0.00058025	0.00267031	0.00551545	0.00522394	0	0.00509485	0.00150122	0.00182534
hsa-miR-196a-3p	0	0	0	0	0	0	0	0	0	0	0	0	0	0	0	0	0	0	0	0	0	0	0	0	0	0	0	0	0	0	0	0	0	0
hsa-miR-615-5p	0	0	0.00243868	0	0	0	0	0	0	0	0	0	0	0	0	0	0	0	0	0	0	0	0	0	0	0	0.00058025	0.00106812	0	0	0	0	0	0
hsa-miR-615-3p	0.00580214	0.00980218	0.00975473	0.0206569	0.0067032	0.0104389	0.018939	0.011736	0.00820085	0.006664	0.0100209	0.00966219	0.011697	0.00885692	0.0114381	0.00827173	0.00999957	0.00388774	0.00905251	0.00303906	0.00632006	0.00631187	0.00534178	0.0135511	0.00697369	0.0133596	0.0150865	0.0181581	0.030335	0.00783591	0.0137141	0.0203794	0.021017	0.0365068
hsa-miR-3198	0.00386809	0.00408424	0.00853538	0.00344281	0.0075411	0.00724926	0.00946951	0.00586798	0.00820085	0.00444267	0.011023	0.00644146	0.003899	0.00442846	0.00953172	0.0124076	0.00899962	0.0066647	0.00362101	0.00189941	0.000861827	0.00315594	0.00267089	0.00371563	0.00523027	0.00667978	0.00551238	0.00587469	0.00965205	0.0117539	0.00857133	0.00764227	0.00600487	0.00912671
hsa-miR-148b-5p	1.36157	0.842988	1.70464	0.877917	1.32053	0.613577	1.50802	0.654866	1.13582	0.593096	1.26865	0.630189	1.21649	0.617032	0.80829	1.01742	0.522978	0.774217	0.46892	0.649598	0.509052	0.635921	0.634782	0.494398	0.708992	0.705831	0.572707	0.770118	0.981751	0.87501	0.932561	0.855935	1.228	0.814102
hsa-miR-148b-3p	325.237	218.656	535.486	260.466	368.106	189.37	401.37	250.664	387.541	159.119	304.762	200.182	479.054	198.386	356.689	373.004	218.599	222.312	197.651	180.369	124.017	162.627	136.029	145.353	142.171	233.723	214.158	290.95	252.167	301.964	357.877	213.798	351.399	210.604
hsa-miR-1228-5p	0.0891504	0.0889976	0.0868635	0.0685283	0.0772464	0.0887033	0.109125	0.066392	0.0687309	0.0546871	0.0566898	0.0697314	0.100074	0.0711365	0.0798849	0.135184	0.0508074	0.0663297	0.0322442	0.042185	0.0445414	0.029756	0.0457019	0.044879	0.0762236	0.0863071	0.066259	0.0816861	0.132896	0.0985085	0.14008	0.0773932	0.160416	0.0688414
hsa-miR-1228-3p	0.0829706	0.0745783	0.139493	0.0681677	0.101386	0.0440175	0.0937482	0.0335648	0.0428494	0.0256564	0.0859796	0.0460564	0.105078	0.0487131	0.0545215	0.0855297	0.0269489	0.0421543	0.0278817	0.0317581	0.0271763	0.0277722	0.0264418	0.0302933	0.0368211	0.0318403	0.0408496	0.0387729	0.0940385	0.0430975	0.0791991	0.0252195	0.0891723	0.0562205
hsa-miR-6758-5p	0.0221995	0.014064	0.0349898	0.0164656	0.0208382	0.0227438	0.02038	0.0392899	0.0137275	0.0361208	0.0230046	0.0133497	0.00932369	0.0169437	0.00729384	0.0316484	0.00717361	0.0154061	0.0259768	0.0159881	0.0109914	0.0196217	0.00596112	0.0137982	0.0153421	0.0170383	0.0227559	0.0102168	0.0290161	0.0024984	0.0557509	0.02193	0.0258471	0.0244437
hsa-miR-6758-3p	0.0595687	0.0359413	0.0938892	0.0302967	0.0829521	0.0452934	0.0963523	0.0374377	0.0608913	0.0232129	0.0683427	0.036609	0.0943557	0.0357229	0.0503275	0.0564132	0.0291488	0.0452089	0.0278817	0.022565	0.0233842	0.0260365	0.0205659	0.02837	0.0296614	0.0342896	0.0287224	0.0352481	0.100105	0.0402243	0.0942847	0.0364282	0.0693563	0.0281103
hsa-miR-616-5p	0.0154724	0.0122527	0.0292642	0.00344281	0.0150822	0.00811917	0.0213064	0.00234719	0.0225523	0.00555333	0.0260544	0.0128829	0.019495	0.00885692	0.0114381	0.00992608	0.00449981	0.00444314	0.00724201	0.00911717	0.00804371	0.00473391	0.00623208	0.00611987	0.00581141	0.00445319	0.00638275	0.00534062	0.00827318	0.00261197	0.0171427	0.00509485	0.0150122	0.00365068
hsa-miR-616-3p	0.00773619	0.00490109	0.00975473	0.00688562	0.008379	0.00927905	0.00236738	0.00704157	0.0123013	0.00888533	0.00801674	0.00858861	0	0.0147615	0.0152508	0.00992608	0.00399983	0.00444314	0.00905251	0.00303906	0.00344731	0.00315594	0.00801267	0.00174853	0.00418421	0.00445319	0.00754325	0.008545	0.00551545	0.0104479	0.00685707	0.0101897	0	0.010952
hsa-miR-6759-5p	0.0135383	0.0122527	0.0317029	0.0344281	0.0217854	0.0127587	0.0165716	0.00821517	0.0184519	0.00777467	0.0200419	0.0118093	0.0136465	0.0118092	0.00762538	0.0181978	0.0129994	0.0144402	0.00724201	0.0083574	0.00976737	0.00946781	0.0186962	0.0052456	0.0111579	0.00445319	0.0133458	0.0149537	0.0137886	0.0130598	0.0102856	0.00764227	0.021017	0.00730136
hsa-miR-6759-3p	0.00580214	0.00490109	0.00243868	0.00344281	0.0016758	0.00579941	0.00236738	0	0.00820085	0.00111067	0.00801674	0.00214715	0	0	0.00381269	0.00165435	0.000999957	0.00222157	0.00362101	0.00379882	0.0022982	0.00157797	0.00356119	0.0013114	0.00232456	0.00222659	0.00058025	0.00106812	0.00275773	0	0.00342853	0	0	0
hsa-miR-26a-5p	816.613	603.221	958.597	798.2	778.234	603.418	958.928	621.497	780.822	512.257	807.505	599.934	852.112	602.285	842.519	937.805	589.51	523.915	489.265	487.268	427.857	418.621	428.343	395.432	494.607	596.284	616.586	651.101	1069.64	720.984	1059.51	655.278	1032.28	705.909
hsa-miR-26a-2-3p	0.139251	0.154384	0.460911	0.127384	0.313375	0.133966	0.300657	0.2089	0.205021	0.143276	0.276578	0.120241	0.280728	0.126949	0.190634	0.301091	0.124495	0.169395	0.101388	0.114724	0.0936518	0.110458	0.101494	0.108846	0.093215	0.162541	0.135198	0.169832	0.204072	0.120151	0.209141	0.127371	0.225183	0.175233
hsa-miR-6125	0.00638236	0.0215648	0	0	0.014747	0.0146725	0.00520823	0.00516382	0.00225523	0.0109956	0.00881842	0.0118093	0.00643334	0.0194852	0.00838792	0.016378	0.0104496	0.0103858	0.00199155	0.0100289	0.00568805	0.0104146	0.00587596	0.0081744	0.00843817	0.019594	0.00893585	0.0234987	0.0394355	0.034478	0.0150855	0.0112087	0.0429348	0.0120473
hsa-let-7i-5p	4.27231	4.19697	4.0287	5.72884	3.70352	4.41045	4.94782	4.31296	4.23369	4.62593	3.81797	4.61101	3.94578	3.49553	7.64063	7.14182	3.70734	3.50508	3.62101	3.28598	2.63661	2.73935	2.9451	3.24615	3.56914	4.75601	4.4453	4.61323	7.30246	6.415	7.20678	6.47555	7.72527	6.04918
hsa-let-7i-3p	0.00386809	0.00326739	0.00731604	0	0	0.00115988	0	0	0	0.00111067	0.00601256	0.00429431	0	0	0	0	0.000499979	0	0	0.00151953	0.00172365	0	0	0.0013114	0.000929826	0.00222659	0	0.00106812	0.00275773	0	0	0	0	0
hsa-miR-10527-5p	0.0776982	0.0929787	0.123631	0.0955006	0.113809	0.0593557	0.120016	0.0909281	0.082365	0.110487	0.101603	0.0698292	0.0764542	0.0931902	0.171405	0.109187	0.0927787	0.0727805	0.0796621	0.064679	0.0752912	0.0739587	0.0757913	0.0480847	0.0796011	0.110749	0.0932437	0.0786697	0.0923239	0.0674569	0.101663	0.08772	0.123491	0.115235
hsa-miR-548c-5p	0	0	0	0	0	0	0	0	0	0	0	0	0	0	0	0	0	0	0	0	0	0	0	0	0	0	0	0	0	0	0	0	0	0
hsa-miR-548c-3p	0	0	0	0	0	0	0	0	0	0	0	0	0	0	0	0	0	0	0	0	0	0	0	0	0	0	0	0	0	0	0.00342853	0	0	0
hsa-miR-548z	0	0	0	0	0	0	0	0	0	0	0	0	0	0	0	0	0	0	0	0	0	0	0	0	0	0	0	0	0	0	0	0	0	0
hsa-miR-6074	0	0	0	0	0	0	0	0	0	0	0	0	0	0	0	0	0	0	0	0	0	0	0	0	0	0	0	0	0	0	0	0	0	0
hsa-miR-6502-5p	0	0	0	0	0	0	0	0	0	0	0	0	0	0	0	0	0	0	0	0	0	0	0	0	0	0	0	0	0	0	0	0	0	0
hsa-miR-6502-3p	0	0	0	0	0	0	0	0	0	0	0	0	0	0	0	0	0	0	0	0	0	0	0	0	0	0	0	0	0	0	0	0	0	0
hsa-miR-1279	0	0	0	0	0	0	0	0	0	0	0	0	0	0	0	0	0	0	0	0	0	0	0	0	0	0	0	0	0	0	0	0	0	0
hsa-miR-3913-5p	0.186636	0.199311	0.253623	0.197962	0.222881	0.146145	0.226085	0.188362	0.176318	0.116065	0.188393	0.165868	0.193	0.157948	0.190634	0.286202	0.143244	0.164118	0.121304	0.150813	0.108303	0.12466	0.115739	0.0957322	0.149469	0.230453	0.13926	0.237658	0.259226	0.249443	0.209141	0.192331	0.243197	0.206264
hsa-miR-3913-3p	0.186636	0.199311	0.253623	0.197962	0.222881	0.146145	0.226085	0.188362	0.176318	0.116065	0.188393	0.165868	0.193	0.157948	0.190634	0.286202	0.143244	0.164118	0.121304	0.150813	0.108303	0.12466	0.115739	0.0957322	0.149469	0.230453	0.13926	0.237658	0.259226	0.249443	0.209141	0.192331	0.243197	0.206264
hsa-miR-1252-5p	0.64017	0.711475	0.853538	0.719548	0.85801	0.598499	0.797806	0.721761	0.729875	0.505353	0.82372	0.703193	0.939658	0.746933	0.682471	0.828828	0.584975	0.606488	0.427279	0.551588	0.421146	0.514418	0.551094	0.482158	0.58579	0.505437	0.555299	0.663306	0.799741	0.754859	0.77142	0.647046	1.06286	0.715534
hsa-miR-1252-3p	0.0870321	0.0285897	0.0975473	0.0172141	0.0988722	0.019718	0.0852256	0.0199511	0.0574059	0.0211027	0.0681423	0.00966219	0.050687	0.0147615	0.0343142	0.0330869	0.0204991	0.0111078	0.0126735	0.0121562	0.0195347	0.00631187	0.015135	0.0157368	0.00999562	0.0178128	0.0121853	0.01709	0.0248195	0.0261197	0.0274283	0.0152845	0.0390317	0.0146027
hsa-miR-617	0	0	0	0	0	0.000579941	0	0	0	0	0	0	0	0	0	0	0	0	0	0	0	0	0	0	0.000232456	0	0	0	0	0	0	0	0	0
hsa-miR-618	4.05141	1.74081	4.85891	2.3941	3.92881	2.09853	5.09501	2.134	3.86331	1.75823	4.51465	1.74984	4.19379	1.92311	2.65496	2.81987	1.59732	1.61498	1.88938	1.56247	1.39426	1.38107	1.48432	1.59725	1.65095	1.67401	1.65008	1.99842	3.16012	2.20109	2.51207	2.03949	2.65363	2.46183
hsa-miR-4699-5p	0.00193405	0.0016337	0	0.00344281	0.0016758	0	0	0.0011736	0.00410042	0.003332	0.00601256	0.00429431	0.00584849	0.00295231	0.0114381	0.00661739	0.000999957	0.00333235	0.0018105	0.00227929	0.00402186	0.00157797	0	0.0013114	0.00209211	0.00890638	0.0011605	0.00213625	0.00275773	0	0	0.00254742	0.00900731	0
hsa-miR-4699-3p	0.0116043	0.00816848	0.00487736	0	0.0033516	0.00173982	0.00946951	0.00352079	0.00205021	0.00111067	0.00601256	0.0128829	0.00779799	0.00590461	0.0190634	0.0215065	0.00549977	0.00166618	0.010863	0.00455858	0.00574551	0.00946781	0.00801267	0.0091798	0.00162719	0.0155862	0.0081235	0.00640875	0.00827318	0.0130598	0.0102856	0	0.0120097	0.00730136
hsa-miR-3059-5p	0.576185	0.491198	0.867358	0.615403	0.646719	0.558724	0.68575	0.52714	0.516824	0.504983	0.641172	0.484183	0.664779	0.584557	0.636084	0.796154	0.403774	0.47449	0.438142	0.410209	0.38447	0.305205	0.394995	0.468024	0.453658	0.436784	0.504769	0.540471	0.904994	0.553084	0.90199	0.518401	0.668793	0.739567
hsa-miR-3059-3p	0.00773619	0	0.0146321	0	0.0016758	0.00405958	0.00473476	0.00234719	0.0102511	0.00444267	0.00400837	0.00429431	0.003899	0	0	0.00165435	0.00299987	0.00111078	0	0.00151953	0.0022982	0.00157797	0.000890297	0.00305993	0.00185965	0	0.004642	0.00213625	0	0.00261197	0	0	0.00300244	0.00365068
hsa-miR-5700	0	0	0	0	0	0	0	0	0	0	0	0	0	0	0	0	0	0	0	0	0	0	0	0	0	0	0	0	0	0	0	0	0	0
hsa-miR-7844-5p	0	0	0	0	0	0	0	0	0	0	0	0	0	0	0	0	0	0	0	0	0	0	0	0	0	0	0	0.00213625	0	0	0	0	0	0
hsa-miR-492	0	0	0	0	0	0	0	0	0	0	0	0	0	0	0	0	0	0	0	0	0	0	0	0	0	0	0	0	0	0	0	0	0	0
hsa-miR-331-5p	6.84459	6.85499	8.31346	8.15946	6.80207	6.56957	7.47855	6.95825	6.31465	5.89875	6.7541	7.34756	7.09227	6.96744	7.94183	9.68455	5.45377	5.62279	4.93	5.09953	3.88741	4.54928	4.58592	4.551	5.90765	7.00264	5.80192	7.60932	11.6376	8.65606	10.0079	7.15062	10.0702	9.36765
hsa-miR-331-3p	26.2041	14.2944	46.1194	13.7093	33.8848	10.4816	26.6736	11.0063	19.7322	8.70689	27.4358	10.9951	20.1619	10.1571	14.4552	20.4179	9.06885	11.5152	8.52764	8.5548	8.24076	8.05726	8.00623	8.27835	9.04601	9.44013	8.46778	14.8479	21.4945	13.1454	22.2871	10.5922	15.3936	12.1429
hsa-miR-3685	0.0599555	0.0865859	0.102425	0.0963987	0.0720594	0.0835114	0.101797	0.0774573	0.0697072	0.0677507	0.0781632	0.0869597	0.0779799	0.0944738	0.133444	0.0976065	0.093496	0.0899735	0.0488836	0.0698983	0.0632006	0.0457611	0.0596499	0.0498332	0.0604387	0.0757042	0.0823955	0.0982675	0.143402	0.13321	0.113142	0.0942547	0.0990804	0.10587
hsa-miR-1251-5p	33.1822	40.5444	48.4213	47.4505	38.6373	47.5346	37.5588	54.739	32.1833	38.566	28.9979	51.6957	44.3574	44.7263	54.7971	88.4102	37.5671	44.744	32.8492	36.7248	26.2764	29.8072	32.4232	47.4591	37.3739	53.1745	38.9141	79.6059	80.9338	64.6955	66.732	62.6458	76.4397	70.2527
hsa-miR-1251-3p	1.27445	0.306357	1.89822	0.335428	1.54317	0.37547	1.51535	0.362697	1.30159	0.249001	1.25557	0.345283	1.71964	0.309289	0.351494	0.571931	0.274464	0.269392	0.299681	0.207741	0.192611	0.198373	0.237836	0.251872	0.219904	0.279915	0.25531	0.313317	0.612478	0.352989	0.7004	0.306904	0.474957	0.382452
hsa-miR-135a-5p	87.133	35.3409	121.882	46.5302	104.042	39.1473	110.02	45.2738	82.8416	46.3164	124.221	38.1776	98.0712	43.3137	49.3027	65.1055	34.1368	29.9309	37.3295	28.9577	30.76	28.0002	30.0555	31.416	30.777	34.5654	42.3873	29.3913	54.2759	37.8396	63.502	48.6834	51.1456	59.138
hsa-miR-135a-2-3p	23.5161	43.3795	31.5322	45.7274	21.4117	43.0281	25.3073	49.9165	23.1735	37.1496	20.0038	58.9222	26.2208	51.4321	62.4824	72.5266	79.4581	41.911	26.6289	29.6862	19.5399	28.91	28.7503	29.9148	29.7612	52.8594	42.8439	56.1033	87.9467	64.1291	61.1205	48.6278	122.286	60.1048
hsa-miR-4495	0.00405229	0	0	0	0.0017556	0	0	0	0.00214784	0.00116356	0	0	0	0	0	0	0	0.00116368	0	0	0	0	0	0	0.000243526	0	0	0	0	0	0	0	0	0
hsa-miR-4303	0	0	0	0	0	0	0	0	0	0	0	0	0	0	0	0	0	0	0	0	0	0	0	0	0	0	0	0	0	0	0	0	0	0
hsa-miR-1827	0	0	0	0	0	0	0	0.00143439	0	0	0	0	0	0	0	0	0	0	0	0	0	0	0	0	0	0	0	0.00130549	0	0	0	0	0.00366964	0
hsa-miR-3652	0.00945534	0.00399348	0.00894183	0.00841576	0.0040964	0.00354408	0	0.00143439	0	0	0.00979824	0.0052486	0.00714816	0	0.0186398	0.00606594	0.00611085	0.00814575	0.00663851	0.0037144	0.00210669	0.00578589	0.00435256	0.00641129	0.00142057	0.00816418	0.00567356	0.00783292	0.0134822	0.00319241	0.0125713	0.00311352	0.0110089	0.00446194
hsa-miR-3922-3p	0.0909002	0.0996555	0.16583	0.113613	0.113954	0.0643734	0.120736	0.0774573	0.112762	0.0855213	0.116243	0.0740768	0.132566	0.0560938	0.0953172	0.137311	0.0729969	0.0888627	0.0470731	0.0592616	0.0528587	0.0678527	0.0587596	0.0629472	0.0904255	0.0623447	0.0638275	0.0929269	0.176495	0.117539	0.106285	0.0891599	0.129105	0.069363
hsa-miR-3922-5p	0.00184996	0.000781333	0.00233265	0	0.00160294	0	0	0	0	0.00106238	0.00191705	0	0.00186474	0	0	0.00158242	0	0	0	0	0.000549571	0	0	0.00209064	0.000444699	0	0	0.00102168	0	0	0.00327947	0	0.00287189	0
hsa-miR-4496	0	0	0	0	0	0	0	0	0	0	0	0	0	0	0	0	0	0	0	0	0	0	0	0	0	0	0	0	0	0	0	0	0	0
hsa-miR-619-3p	0	0	0	0	0	0	0	0	0	0	0	0	0	0	0	0	0	0	0	0	0	0	0	0	0	0	0	0	0	0	0	0	0	0
hsa-miR-619-5p	0	0	0	0	0	0	0	0	0	0	0	0	0	0	0	0	0	0	0	0	0	0	0	0	0	0	0	0	0	0	0	0	0	0
hsa-miR-4497	0.0300346	0.0137423	0.0220916	0.00891081	0.0260242	0.0187628	0.027573	0.00607508	0.0132661	0.004312	0.0129683	0.0180613	0.0479347	0.0152825	0.00493407	0.0321138	0.0161758	0.0100624	0.002343	0.00884901	0.00371768	0	0.00921719	0.00791983	0.00511404	0.0316962	0.00450547	0.0953773	0.0785141	0.00676039	0.0266216	0.01978	0.0271985	0.00944882
hsa-miR-6760-5p	0.00554987	0.00156267	0.0046653	0.00658625	0.00641176	0.00499253	0.0045289	0.00785799	0.00392214	0.00849901	0.00191705	0.0020538	0.00186474	0.0141197	0.00364692	0.00474726	0.00191296	0	0.00173179	0.00581384	0.00824356	0.00301872	0.00425794	0.00334502	0.00578109	0.00212979	0.0049952	0.00102168	0.00263783	0	0.0163973	0	0.0143595	0
hsa-miR-6760-3p	0.0648366	0.0248166	0.112412	0.028854	0.0737352	0.0236947	0.0545624	0.0258191	0.0279219	0.0151262	0.0797857	0.0146211	0.0755663	0.0123716	0.031954	0.0346625	0.0193801	0.0168733	0.0189672	0.00955132	0.0150478	0.00991866	0.0233173	0.0123646	0.0175339	0.018661	0.0170207	0.0313317	0.0231124	0.0109454	0.0826113	0.0213498	0.0534719	0.0229471
hsa-miR-6761-5p	0.0182353	0.0385086	0.0434318	0.0360676	0.0122892	0.0328081	0.0272812	0.0454908	0.0386611	0.0360702	0.016797	0.0348657	0.00612699	0.0618578	0.0519252	0.0571931	0.0371889	0.0413106	0.0322442	0.0350215	0.0210669	0.029756	0.0298461	0.0169441	0.0399382	0.0489851	0.0382965	0.0514734	0.0664481	0.0574633	0.0431016	0.0373622	0.069199	0.0879641
hsa-miR-6761-3p	0.00580214	0	0.00487736	0	0.0050274	0.00115988	0.00236738	0.0011736	0.00205021	0.00222133	0.00200419	0.00214715	0.0019495	0	0.00381269	0.00330869	0.00149994	0.00333235	0	0.00227929	0.000574551	0	0	0.000437133	0.000232456	0	0.002321	0.00106812	0.0137886	0	0	0	0.00300244	0
hsa-miR-3657	0	0	0	0	0	0	0	0	0	0	0	0	0	0	0	0	0	0	0	0	0	0	0	0	0	0	0	0	0	0	0	0	0	0
hsa-miR-6861-5p	0.0174064	0.00571794	0.00975473	0.00688562	0.016758	0.0104389	0.0142043	0.00938876	0.0143515	0.00444267	0.0120251	0.00322073	0.011697	0.00295231	0.0114381	0.0148891	0.00749968	0.00555392	0.00362101	0.00531835	0.00574551	0.00631187	0.0106836	0.000874267	0.0118553	0.0200394	0.009284	0.00747687	0.0193041	0.00261197	0.0171427	0.00764227	0.0270219	0.0219041
hsa-miR-6861-3p	0.0212745	0.00399348	0.0149031	0.00841576	0.0020482	0.0042529	0.0231477	0.00860637	0.0125291	0.00271496	0.0195965	0.0026243	0.00953088	0.00721675	0.0139799	0.0101099	0.00672194	0.0054305	0.00885135	0.0037144	0.00280892	0.00578589	0.00435256	0.00480847	0.00596638	0.00544279	0	0.00783292	0.0134822	0.00638481	0	0.0155676	0.0183482	0
hsa-miR-7106-5p	0	0.00179707	0	0	0.00553014	0.00127587	0	0.00129096	0	0	0.00440921	0	0.00214445	0.00324754	0.00419396	0.00181978	0.00109995	0.000610931	0	0	0.00316003	0.00173577	0.00293798	0.000961694	0.00281272	0	0.00127655	0.00352481	0.0030335	0.00287317	0.0113142	0	0	0.00401575
hsa-miR-7106-3p	0.00184996	0	0.00233265	0	0	0	0.00226445	0.00112257	0	0	0.00575114	0	0.00372948	0.00282395	0.00729384	0.00158242	0.00047824	0	0	0	0	0	0	0.000836255	0.00111175	0	0	0.00102168	0	0	0	0	0.00574379	0
hsa-miR-6762-5p	0.00184996	0	0	0	0.00320588	0	0.00226445	0	0	0	0.00191705	0.0010269	0.00186474	0	0	0	0	0.000531245	0	0.000726731	0	0	0	0	0	0	0.00166507	0	0	0	0	0	0	0
hsa-miR-6762-3p	0.00739983	0.00312533	0.0139959	0.00658625	0.00320588	0.00277363	0.0045289	0.00673542	0.0156886	0.00106238	0.00575114	0	0.00372948	0	0.00364692	0.00474726	0.00191296	0.00424996	0.00346357	0.00581384	0	0.00150936	0	0	0.00644814	0	0.00222009	0.00102168	0	0.00749521	0	0.00243667	0.00574379	0.00698391
hsa-miR-620	0	0	0	0	0	0	0	0	0	0	0	0	0	0	0	0	0	0	0	0	0	0	0	0	0	0	0	0	0	0	0	0	0	0
hsa-miR-4472	0	0	0	0	0	0	0	0	0	0	0	0.000656075	0	0	0	0	0	0	0	0	0	0	0	0	0	0	0	0	0	0	0.00209521	0	0	0
hsa-miR-1178-3p	0.00202614	0.00599022	0	0	0	0.00546801	0	0.00368844	0	0.00349067	0	0.0044988	0	0.00309289	0.00399425	0.00866563	0.00261894	0.0029092	0	0.00159189	0.00120382	0.00165311	0.00186538	0.00137385	0.00413994	0.00233262	0	0	0.0173343	0.00820904	0.0035918	0.00266873	0.00943623	0
hsa-miR-1178-5p	0	0	0	0	0	0	0	0	0	0	0	0	0	0	0	0	0	0	0	0	0	0	0	0	0	0	0	0	0	0	0	0	0	0
hsa-miR-4498	0.0193405	0.0392087	0.0317029	0.0378709	0.0217854	0.0307368	0.018939	0.0269927	0.0266528	0.0177707	0.0160335	0.020398	0.0136465	0.0324754	0.049565	0.0281239	0.024499	0.028325	0.0235365	0.0243124	0.0201093	0.0157797	0.0160253	0.0100541	0.0248728	0.0356255	0.0272718	0.0267031	0.0634277	0.0417915	0.0308568	0.0280217	0.048039	0.0365068
hsa-miR-4700-5p	0	0	0	0	0	0	0.00236738	0	0.00205021	0	0	0	0.003899	0	0	0	0.000499979	0	0	0.000759764	0	0	0	0	0.000232456	0	0	0.00961312	0	0	0	0	0	0
hsa-miR-4700-3p	0	0	0	0	0	0	0.00200317	0	0.00173479	0	0	0	0	0	0	0	0.000423059	0	0	0.000642877	0	0	0	0	0.000196694	0	0	0.00813418	0	0	0	0	0	0
hsa-miR-7107-5p	0	0	0	0.00344281	0	0.00115988	0	0	0	0	0	0	0	0	0	0	0	0.000555392	0	0.000759764	0	0	0	0	0	0	0	0	0	0	0	0	0	0
hsa-miR-7107-3p	0	0.00066558	0	0	0	0.000945088	0	0.000956263	0.00167054	0	0	0.000874766	0	0	0	0.00134799	0.00081478	0.000452542	0	0.00123813	0.000468153	0	0	0.000712366	0.000568227	0	0.000472796	0.00174065	0	0.00425654	0.00279362	0	0	0.00297463
hsa-miR-9902	0	0	0	0	0	0	0	0	0	0	0	0	0	0	0	0	0	0	0	0	0	0	0	0	0	0	0	0	0	0	0	0	0	0
hsa-miR-4304	0	0	0	0	0	0	0	0	0	0	0	0	0	0	0	0	0	0	0	0	0	0	0	0	0	0	0	0	0	0	0	0	0	0
hsa-miR-8072	0.00638236	0.000898533	0.0107302	0.00757419	0.00553014	0.0019138	0.00260412	0.00129096	0.00451047	0.0036652	0.0022046	0.00590467	0.00214445	0.00974261	0.00838792	0.00727913	0.00329986	0.00244373	0.00199155	0.00250722	0.00126401	0.00347153	0.00391731	0.00144254	0.00230132	0.00489851	0.0025531	0.00469975	0	0	0	0.00280217	0.0264214	0
hsa-miR-3908	0	0	0	0	0	0	0	0	0	0	0	0	0.00779799	0	0	0	0	0	0	0	0.000574551	0	0	0	0	0	0	0	0	0	0	0	0	0
hsa-miR-6880-5p	0	0	0	0	0	0.000579941	0.00236738	0	0	0	0	0	0	0	0	0.00330869	0	0.000555392	0	0	0	0	0	0	0.000464913	0	0.00058025	0	0.00551545	0	0.00342853	0	0	0
hsa-miR-6880-3p	0.00202614	0.000855746	0.0102192	0.00360676	0.0035112	0.00364534	0.00248011	0.00122948	0.00644352	0.00465422	0.00419925	0.0011247	0.00816933	0	0	0.00519938	0.000523787	0.0029092	0.00379343	0.0055716	0.00180573	0.00165311	0.000932692	0.000915899	0.000487051	0	0.00182364	0.00111899	0.0202233	0.00820904	0	0	0.00314541	0.00382452
hsa-miR-5188	0	0.000781333	0.0046653	0.0164656	0.00320588	0.00554726	0	0.00561285	0.00392214	0.00531188	0.00575114	0.0020538	0.00932369	0.00564789	0.00729384	0.00316484	0.0047824	0.00212498	0.00346357	0.00363365	0.00109914	0	0.00170318	0.00167251	0.000444699	0	0.00388515	0.00306505	0.00263783	0.0024984	0.00327947	0	0	0
hsa-miR-3612	0.00773619	0.00245055	0	0.00688562	0.0033516	0.00173982	0	0.00234719	0.00205021	0.00111067	0.00400837	0.00322073	0.00584849	0.00590461	0	0.00496304	0.00849964	0.00277696	0.00362101	0.00227929	0.0011491	0	0	0.000437133	0.00278948	0	0.00290125	0.00106812	0.00551545	0.00261197	0.00685707	0.00509485	0.00600487	0
hsa-miR-6763-5p	0.0246337	0.021754	0.0282374	0.0119592	0.0174636	0.0214883	0.0219294	0.013589	0.0213654	0.0141464	0.0185651	0.0124309	0.0180585	0.0239292	0.0176588	0.01724	0.0133152	0.0186495	0.00838549	0.00615809	0.00931377	0.0109627	0.00721609	0.0106292	0.0113047	0.0309379	0.0167967	0.0160781	0.00957947	0.0272195	0.0238193	0.0147482	0.0173825	0.00845421
hsa-miR-6763-3p	0.00202614	0.000855746	0	0.0108203	0.0052668	0.000607557	0.00248011	0.00368844	0.00429568	0.00232711	0	0.0022494	0	0.00309289	0	0	0.00104757	0.00116368	0.00189672	0.00318377	0.00120382	0	0.00186538	0	0.00194821	0	0.000607881	0.00223798	0.00288905	0	0	0.00266873	0	0
hsa-miR-4499	0	0	0	0	0	0	0	0	0	0	0	0	0	0	0	0	0	0	0	0	0	0	0	0	0	0	0	0	0	0	0	0	0	0
hsa-miR-2276-3p	0.083164	0.064531	0.0731604	0.0585278	0.0854658	0.067853	0.0781235	0.0809781	0.0840587	0.04998	0.076159	0.0815918	0.0935759	0.0590461	0.110568	0.0794086	0.0574975	0.0477637	0.0506941	0.0425468	0.0413677	0.0331373	0.0409536	0.0319107	0.0595088	0.0400787	0.0632473	0.0630194	0.118582	0.083583	0.0925704	0.0789702	0.0900731	0.0876164
hsa-miR-2276-5p	0.0154724	0.00898533	0.0170708	0.00688562	0.016758	0.0133386	0.018939	0.00821517	0.00820085	0.0111067	0.0300628	0.0118093	0.00779799	0.00295231	0.0266888	0.0165435	0.00649972	0.00888627	0.00724201	0.00607811	0.00804371	0.0110458	0.00356119	0.0052456	0.00627632	0.0133596	0.0104445	0.0128175	0.00827318	0.00783591	0.00685707	0	0.00900731	0.00365068
hsa-miR-4305	0	0	0	0	0	0	0	0	0	0	0	0	0	0	0	0	0	0	0	0	0	0	0	0	0	0	0	0	0	0	0	0	0	0
hsa-miR-320d	0.23178	0.177342	0.314847	0.163443	0.268745	0.181979	0.260412	0.137928	0.193475	0.0829493	0.177529	0.171546	0.223474	0.182888	0.225149	0.363956	0.17715	0.154662	0.0964331	0.107327	0.0528889	0.0940968	0.0963863	0.0976878	0.116277	0.220433	0.1206	0.355573	0.400741	0.243463	0.242163	0.160756	0.401536	0.194447
hsa-miR-621	0	0	0	0	0	0.000607557	0	0	0	0	0	0	0	0	0	0	0	0	0	0	0	0	0	0	0	0	0	0.00111899	0	0	0	0	0	0
hsa-miR-3168	0.0100115	0.0010571	0.00946782	0	0.0130121	0.0112577	0.0122547	0.00151877	0.037145	0	0.00259365	0.00972534	0.0504576	0.0114619	0.00986814	0.0149864	0.00970547	0.00574994	0.00702901	0.00294967	0.000743537	0.00204208	0	0.00678843	0.00571569	0.00576295	0.00525638	0.0138228	0.0356882	0.00676039	0.0399323	0.00659333	0.0427406	0.00944882
hsa-miR-5006-5p	0	0	0	0	0	0	0	0.00122948	0	0.00349067	0	0	0.00204233	0	0	0.00173313	0.000523787	0	0.00189672	0.000795943	0	0	0.000932692	0.00228975	0.000730577	0	0.00303941	0	0	0	0	0	0	0
hsa-miR-5006-3p	0.0749674	0.0273839	0.122631	0.028854	0.0983136	0.0364534	0.0694431	0.0233601	0.0687309	0.0186169	0.0734868	0.0247434	0.102117	0.0154645	0.0519252	0.041595	0.0178088	0.0273464	0.0170705	0.0254702	0.019863	0.0247967	0.012125	0.01786	0.0267878	0.0489851	0.0230995	0.0223798	0.0722262	0.0410452	0.0897949	0.0426997	0.0377449	0.0191226
hsa-miR-8079	0	0	0	0	0	0	0	0	0	0	0	0	0	0	0	0	0	0	0	0	0	0	0	0	0	0	0	0	0	0	0	0	0	0
hsa-miR-3613-5p	4.38062	2.50201	5.52117	2.38587	4.61013	2.49084	5.2319	3.06426	4.56172	2.56231	4.44528	2.47674	5.36697	2.84307	4.01857	4.88859	2.59939	2.19158	2.24321	2.06656	1.52084	1.85411	2.20972	1.48188	1.92288	2.91907	2.84961	3.15845	3.44716	2.89406	2.7634	3.12314	4.08631	3.32942
hsa-miR-3613-3p	0.0478677	0.0531632	0.0983601	0.0252473	0.0599099	0.0180748	0.0846338	0.0161369	0.0714157	0.0325796	0.0808355	0.0246028	0.0965002	0.0243565	0.0838792	0.0576264	0.0270405	0.0341103	0.0116174	0.0229829	0.0294936	0.0433941	0.0269315	0.0252445	0.0266356	0.0346978	0.020212	0.0283943	0.0202233	0.0526747	0.0188569	0.0537082	0.0192656	0.043504
hsa-miR-16-5p	21.1952	5.20373	31.0444	5.92852	28.0445	4.21704	23.6963	4.52362	17.516	3.78737	25.7337	3.87346	21.1296	3.97676	6.7904	9.73749	4.34406	4.43897	4.02746	3.92912	3.76762	3.77056	3.87146	2.91852	3.75487	4.471	4.44588	5.76467	6.04907	5.81424	5.57651	5.24642	7.57064	4.7897
hsa-miR-16-1-3p	0.0251426	0.016337	0.0414576	0.0103284	0.0368676	0.00695929	0.0331433	0.00469438	0.0246025	0.00777467	0.032067	0.00751504	0.0331415	0.00590461	0	0.00661739	0.00649972	0.00833088	0	0.0113965	0.00689461	0.00473391	0.00534178	0.00830554	0.00627632	0	0.006963	0.0117494	0.0248195	0.0104479	0.0239997	0.00509485	0.0180146	0.0182534
hsa-miR-15a-5p	1.3461	0.219732	2.55574	0.309853	2.13497	0.169923	1.74712	0.172519	1.13172	0.168821	1.84786	0.158889	1.58104	0.135806	0.175384	0.410278	0.143494	0.165507	0.135788	0.146634	0.136743	0.171999	0.160253	0.110595	0.152026	0.140275	0.171174	0.233919	0.30335	0.214181	0.23314	0.193604	0.288234	0.197137
hsa-miR-15a-3p	0.00386809	0.000816848	0.00487736	0.00344281	0.0067032	0	0.00473476	0.0011736	0	0.00222133	0.0180377	0	0.0019495	0.00295231	0	0.00165435	0.00149994	0.00111078	0	0	0	0.00157797	0	0.00305993	0	0	0.00058025	0.00106812	0.00551545	0.00522394	0.00685707	0	0.00600487	0
hsa-miR-5693	0	0	0	0.00688562	0	0.00115988	0	0	0.00205021	0.00222133	0.00200419	0	0	0.00295231	0.00762538	0.00661739	0	0.00166618	0.00362101	0.00227929	0.000574551	0.00157797	0	0.0013114	0	0	0.00174075	0	0	0	0	0	0.00600487	0
hsa-miR-4703-5p	0.00184996	0.00156267	0	0	0	0.00166418	0	0	0	0	0	0	0	0	0	0	0.000956481	0	0.00173179	0.000726731	0.000549571	0	0.00170318	0.000418128	0	0	0	0.00204337	0	0	0	0	0	0
hsa-miR-4703-3p	0	0	0	0	0	0	0	0	0	0	0.00200419	0	0	0	0	0	0	0	0	0	0	0	0.000890297	0	0	0	0	0	0	0	0	0	0	0
hsa-miR-759	0	0	0	0	0	0	0	0	0	0	0	0	0	0	0	0	0	0	0	0	0	0	0	0	0	0	0	0	0	0	0	0	0	0
hsa-miR-1297	0.00250288	0.0021142	0.00631188	0	0.00650605	0.00450307	0.009191	0	0	0	0.00259365	0.00555734	0.00504576	0	0	0.00214092	0.00129406	0	0.002343	0	0.000743537	0	0.0023043	0.00169711	0.000300826	0	0.000750912	0.00414684	0.00713765	0	0	0.00329667	0	0
hsa-miR-5007-5p	0	0	0	0	0	0	0	0	0	0	0	0	0	0	0	0	0	0	0	0	0	0	0	0	0	0	0	0	0	0	0	0	0	0
hsa-miR-5007-3p	0	0	0	0	0	0	0	0	0	0	0	0	0	0	0	0	0	0	0	0	0	0	0	0	0	0	0	0	0	0	0	0	0	0
hsa-miR-3169	0	0	0	0	0	0	0	0	0	0	0	0	0	0	0	0	0	0.000555392	0	0	0	0	0	0	0	0	0	0.00106812	0	0	0	0	0	0
hsa-miR-548x-3p	0.00212745	0.000449267	0.00670637	0	0.00184338	0.0019138	0.00390617	0.00129096	0.00225523	0	0.0022046	0.00118093	0	0.00162377	0	0.00181978	0	0.000305466	0	0.00125361	0.00126401	0	0	0.00120212	0.00102281	0.00244925	0	0.000587469	0	0	0	0.00280217	0.00495402	0
hsa-miR-4704-5p	0	0	0	0	0	0	0	0	0	0	0	0	0	0	0	0	0	0	0	0	0	0	0	0	0	0	0	0	0	0	0	0	0	0
hsa-miR-4704-3p	0	0	0	0	0	0	0	0	0	0	0	0.00107358	0	0	0	0.00330869	0	0.000555392	0	0	0	0	0	0	0.000697369	0	0	0	0	0	0	0	0	0.00365068
hsa-miR-3665	0	0	0	0.00420788	0	0	0	0	0	0	0	0	0	0	0	0	0	0.000678813	0	0	0	0.00192863	0	0	0	0	0	0	0	0	0	0	0	0
hsa-miR-4500	0	0	0	0	0	0	0	0	0	0	0	0	0	0	0	0	0	0	0	0	0	0	0	0	0	0	0	0	0	0	0	0	0	0
hsa-miR-622	0	0	0	0	0	0	0	0	0	0	0	0	0	0	0	0	0	0	0	0	0	0	0	0	0.000243526	0.00233262	0	0	0	0	0	0	0	0
hsa-miR-17-5p	182.896	34.9717	258.63	41.7041	202.83	32.3477	198.166	39.547	154.583	36.6212	219.222	34.4823	187.432	39.8148	45.7141	52.5664	30.407	24.8282	33.685	27.1434	22.1922	25.389	30.9859	24.3643	25.6736	30.211	35.3127	30.0569	50.9153	41.0813	55.2885	49.1695	52.2455	48.9887
hsa-miR-17-3p	0.632433	0.258124	0.999859	0.340838	0.931745	0.254594	0.807276	0.231198	0.649917	0.206584	0.93395	0.239408	0.645284	0.221423	0.285952	0.357339	0.188992	0.238263	0.197345	0.211974	0.191325	0.160953	0.193194	0.177476	0.22711	0.169221	0.202507	0.247805	0.38884	0.216793	0.455995	0.203794	0.384312	0.277452
hsa-miR-18a-5p	5.49808	1.22357	10.9588	1.1987	9.13034	0.986857	6.00532	1.15063	4.12414	0.933829	8.16854	1.00636	6.53031	1.00815	1.10866	1.76123	0.82353	0.831929	0.867624	0.787049	0.622663	0.686759	0.875433	0.75263	0.871388	0.843395	0.923001	1.0697	1.67766	1.0918	1.78075	1.16229	1.56805	1.2571
hsa-miR-18a-3p	2.99878	1.04933	4.19877	1.10978	3.00551	1.02347	3.54386	0.982248	2.82198	0.945515	3.17271	0.931398	3.15141	0.960141	1.54994	1.49855	0.932091	0.841491	0.957677	0.841554	0.709496	0.753171	0.79368	0.697437	0.780669	0.868953	0.846963	0.903169	1.66447	1.2467	2.23332	0.918623	1.3383	1.3025
hsa-miR-19a-5p	0.00773619	0.00653479	0.0195095	0	0.0201096	0.00521946	0.00473476	0.0129096	0.00615064	0.0111067	0.0140293	0.0150301	0.011697	0.0147615	0	0.0215065	0.00399983	0.00888627	0.0162945	0.00987693	0.00746916	0.00788984	0.00712237	0.00699413	0.00813597	0.0155862	0.011605	0.00961312	0.00275773	0.0104479	0.00685707	0.0101897	0.00600487	0.0219041
hsa-miR-19a-3p	3.08203	1.67596	3.82555	2.80574	3.30526	1.78122	3.75446	2.25524	3.14556	2.53589	4.79262	1.98397	2.20598	2.05018	2.80083	1.93213	1.55428	1.48642	2.2721	1.82337	2.35051	1.68596	1.64697	1.44965	1.74367	1.6804	1.85877	1.04621	1.98365	2.0312	2.6039	2.63404	1.69729	3.16022
hsa-miR-20a-5p	308.897	76.566	426.236	96.1032	340.538	71.7299	351.336	92.081	274.197	89.3438	366.785	79.1462	314.971	93.6477	100.502	116.893	71.9699	50.8938	74.8668	60.9473	46.1595	55.9807	71.8229	52.0013	56.4574	74.2997	87.477	63.7981	106.626	94.8045	112.154	137.613	134.752	112.319
hsa-miR-20a-3p	0.437095	0.0661647	0.75843	0.117056	0.566421	0.0574141	0.518456	0.0563326	0.344436	0.063308	0.611277	0.0536788	0.415243	0.0590461	0.15632	0.127385	0.0564976	0.0599823	0.0651781	0.0767361	0.0471132	0.0662747	0.0516372	0.0389049	0.0595088	0.0578915	0.0562843	0.0694281	0.0937627	0.0652992	0.102856	0.0636856	0.0960779	0.0766643
hsa-miR-19b-1-5p	0.116547	0.0335973	0.200608	0.0131725	0.139456	0.0227438	0.124545	0.0258191	0.101976	0.0361208	0.11694	0.0184842	0.0876427	0.0282395	0.043763	0.0348132	0.0167384	0.026031	0.0207814	0.0327029	0.0241811	0.0135843	0.0212897	0.0255058	0.0175656	0.0149085	0.0216459	0.0337156	0.0211026	0.0349777	0.0262357	0.0316767	0.0315908	0.0558713
hsa-miR-19b-3p	6.01884	1.83105	8.18994	2.44185	6.60571	1.62202	6.37329	1.96843	4.6899	2.26233	9.30918	1.64458	4.64879	1.85674	2.34132	2.1687	1.3331	1.44339	2.05996	1.61116	2.01005	1.60521	1.57288	1.39529	1.59525	1.29917	1.50661	1.05234	1.89528	1.99747	2.70228	2.61089	1.74755	2.58929
hsa-miR-92a-1-5p	0.266394	0.346131	0.3429	0.418227	0.28372	0.298442	0.339667	0.298604	0.313772	0.301715	0.25305	0.223864	0.242416	0.285218	0.328223	0.344967	0.269728	0.227904	0.245913	0.2311	0.227522	0.178105	0.233335	0.12962	0.227241	0.274742	0.348554	0.262573	0.548668	0.242345	0.587025	0.236357	0.48535	0.384115
hsa-miR-92a-3p	257.544	149.162	330.594	169.07	252.624	119.96	299.525	116.587	237.451	92.1365	257.429	109.173	257.948	107.818	184.344	219.399	121.69	112.248	93.5469	103.43	82.7477	86.5516	91.981	63.861	98.9001	131.038	120.873	137.2	220.534	157.768	206.859	126.356	235.613	138.341
hsa-miR-548as-5p	0.00193405	0	0	0	0	0	0	0	0	0	0	0	0	0	0	0	0.000999957	0	0	0.000759764	0	0	0	0.000437133	0.000232456	0	0.00058025	0	0.00275773	0	0	0	0	0.00365068
hsa-miR-548as-3p	0.00386809	0	0	0	0.0016758	0.00173982	0	0	0.00205021	0.00222133	0.00400837	0	0.003899	0	0	0	0	0.00277696	0.0018105	0.000759764	0	0	0	0	0.000929826	0	0.00058025	0.00213625	0	0	0	0	0	0
hsa-miR-4501	0.014183	0.0222494	0.00510962	0.0396743	0.026334	0.0188343	0.022321	0.0245896	0.0193306	0.0127991	0.0104981	0.0281175	0.0388043	0.0123716	0.0279597	0.0381288	0.0162374	0.0273464	0.00948359	0.0167148	0.00782484	0.0198373	0.00746153	0.0146544	0.0170468	0.0139957	0.0121576	0.0212608	0.0260014	0.0328362	0.0323262	0.0186811	0.0660536	0.0267717
hsa-miR-3170	0.0270767	0.0351245	0.0463349	0.0860703	0.0351918	0.0492949	0.0544497	0.0316871	0.0451047	0.0288773	0.0481004	0.0397223	0.0448385	0.0324754	0.0266888	0.0711369	0.0429982	0.0377667	0.0398311	0.0281113	0.0316003	0.0220916	0.0320507	0.0266651	0.0341711	0.0400787	0.0319138	0.0480656	0.0744586	0.0574633	0.0788563	0.0560433	0.0600487	0.0438082
hsa-miR-623	0	0	0	0	0	0	0	0	0	0	0	0	0	0	0	0	0	0	0	0	0	0	0	0	0	0	0	0	0	0	0	0	0	0
hsa-miR-4306	0	0	0	0	0	0	0	0	0	0	0	0	0	0	0	0	0	0	0	0	0	0	0.00115215	0	0	0	0	0	0	0	0	0	0	0
hsa-miR-2681-5p	0.454501	0.529318	0.526755	0.709219	0.408895	0.437275	0.416658	0.491737	0.348536	0.506464	0.342716	0.42621	0.391849	0.504844	0.697722	0.635269	0.365484	0.426541	0.443573	0.452059	0.430339	0.443409	0.321397	0.365881	0.432369	0.463132	0.422422	0.509496	0.697705	0.449259	0.603422	0.67252	0.630511	0.500143
hsa-miR-2681-3p	0.0928343	0.0473772	0.102425	0.0860703	0.0904932	0.0330566	0.0899604	0.0352079	0.0635566	0.0288773	0.0921925	0.0536788	0.107222	0.0501892	0.0457523	0.0496304	0.0284988	0.0449868	0.025347	0.0281113	0.033324	0.0252475	0.0347216	0.0279765	0.0374255	0.0423053	0.0382965	0.0363162	0.0496391	0.0339556	0.0548565	0.0534959	0.0840682	0.0547602
hsa-miR-4705	1.11014	0.24097	1.56076	0.265097	1.49649	0.239515	1.61929	0.235893	1.10916	0.239904	1.64544	0.241555	1.52061	0.239137	0.381269	0.410278	0.22799	0.194943	0.25347	0.19146	0.17926	0.181466	0.227026	0.212884	0.189684	0.191487	0.242545	0.29053	0.534999	0.250749	0.500566	0.234363	0.300244	0.240945
hsa-miR-1267	0.11549	0.104401	0.120076	0.0685283	0.0912912	0.0419214	0.114085	0.0504087	0.100949	0.0337431	0.117579	0.056235	0.14909	0.0494863	0.0798849	0.11092	0.0466171	0.0645842	0.026554	0.0604917	0.0421337	0.0611651	0.0466346	0.0302247	0.0545498	0.0699787	0.0504541	0.124208	0.0895605	0.0793541	0.0790195	0.0667183	0.15727	0.0458943
hsa-miR-8073	0	0	0	0	0	0	0	0	0	0	0	0	0	0	0	0	0	0	0	0	0	0	0	0	0	0	0	0	0	0	0	0	0	0
hsa-miR-8075	0	0	0	0	0	0	0	0	0	0	0	0	0	0	0	0	0	0	0	0	0	0	0	0	0	0	0	0	0	0	0	0	0	0
hsa-miR-548ar-5p	0	0	0	0	0	0	0	0	0	0	0	0	0	0	0	0	0	0.000581839	0	0	0	0	0	0.000457949	0	0	0	0	0	0	0	0	0	0
hsa-miR-548ar-3p	0.0911765	0.107824	0.107302	0.162304	0.0579348	0.105715	0.0967243	0.121719	0.0687309	0.159407	0.0545902	0.119218	0.0919049	0.185574	0.139799	0.140383	0.0827584	0.0965853	0.134667	0.0931253	0.0890828	0.0942273	0.0802115	0.0984591	0.099115	0.123629	0.102124	0.0850431	0.118451	0.131345	0.154447	0.170799	0.154125	0.195051
hsa-miR-4502	0	0	0	0	0	0	0	0	0	0	0	0	0	0	0	0	0	0	0	0	0	0	0	0	0	0	0	0	0	0	0	0	0	0
hsa-miR-6717-5p	0	0	0	0	0	0.000579941	0	0	0.00410042	0	0	0.00322073	0	0	0	0	0.00199991	0.000555392	0	0.000759764	0.0011491	0.00157797	0.00178059	0	0	0	0.0011605	0.00213625	0	0.00261197	0.0102856	0	0.00300244	0
hsa-miR-4707-5p	0	0	0	0	0	0	0	0	0	0	0	0	0	0	0	0	0	0	0	0	0	0	0.000851588	0	0.00022235	0	0	0	0	0	0	0	0	0
hsa-miR-4707-3p	0.00386809	0	0.00487736	0	0	0	0.00236738	0	0	0	0	0	0	0	0	0	0	0	0	0	0	0	0	0	0.000929826	0	0.00058025	0	0	0	0	0	0	0
hsa-miR-208a-3p	0	0	0	0	0.0016758	0.00173982	0	0	0	0.00111067	0	0	0	0	0	0	0	0	0	0	0	0	0	0	0	0	0	0	0	0	0	0.00509485	0	0
hsa-miR-208a-5p	0	0	0	0	0	0	0	0	0	0	0	0	0	0	0	0	0	0	0	0	0	0	0	0	0	0	0	0	0	0	0	0	0	0
hsa-miR-208b-3p	0.00386809	0	0.00243868	0	0.0100548	0.000579941	0.00710213	0	0.00205021	0	0.00400837	0	0	0	0	0	0.000499979	0.00111078	0	0	0.000574551	0.00157797	0.000890297	0	0.000464913	0	0	0	0	0	0	0	0	0
hsa-miR-208b-5p	0	0	0	0	0	0	0	0	0	0	0	0	0	0	0	0	0	0	0	0	0	0	0	0	0	0	0	0	0	0	0	0	0	0
hsa-miR-7703	0.00554987	0.00546933	0.0163286	0.00329312	0.02725	0.0022189	0.00905779	0.00112257	0.0137275	0.00531188	0.0268387	0.0010269	0.0167826	0.00564789	0.00364692	0.00316484	0.000956481	0.00265622	0.00173179	0.00145346	0.00219828	0	0.00596112	0.00376315	0.00533639	0	0.00277511	0.00306505	0.00527565	0.00749521	0.0098384	0.00243667	0.00861568	0.00349196
hsa-miR-4307	0	0	0	0	0	0	0	0	0	0	0	0	0	0	0	0	0	0	0	0	0	0	0	0	0	0	0	0	0	0	0	0	0	0
hsa-miR-3171	0	0	0	0	0	0	0	0	0	0	0	0	0	0	0	0	0.000458314	0	0	0	0	0	0	0	0	0	0	0	0	0	0.00628564	0	0	0
hsa-miR-624-5p	0.187603	0.0236886	0.243868	0.0137712	0.196069	0.0313168	0.151512	0.0293399	0.127113	0.026656	0.156326	0.0257658	0.177404	0.0177138	0.0228761	0.0678282	0.0299987	0.031102	0.0307785	0.0167148	0.016662	0.0142017	0.0195865	0.0152997	0.0237106	0.0244925	0.037136	0.0395206	0.06067	0.0574633	0.0445709	0.0280217	0.0810658	0.0182534
hsa-miR-624-3p	0.00607843	0	0.00255481	0.00360676	0.017556	0.00121511	0.00248011	0.00491792	0.00859136	0	0.0125977	0.0011247	0.00612699	0.00309289	0.00399425	0.0069325	0.00314272	0	0.00379343	0.00159189	0.00180573	0	0.000932692	0.00228975	0.00121763	0	0.00243152	0.00111899	0.00288905	0	0	0.00266873	0.00629082	0
hsa-miR-4503	0	0	0	0	0	0	0	0	0	0.003332	0	0.00429431	0	0.00295231	0	0.00165435	0.000499979	0	0	0.000759764	0	0.00157797	0.000890297	0.00305993	0.000232456	0.00445319	0.00058025	0	0	0	0	0.00254742	0.00300244	0
hsa-miR-548y	0.00386809	0.00571794	0.00731604	0.0103284	0.0100548	0.00231976	0.00710213	0.00234719	0.00205021	0.00222133	0.0160335	0.00322073	0.00779799	0	0	0.00330869	0.00199991	0.00277696	0	0.00303906	0.00459641	0.00157797	0.000890297	0.00174853	0.00232456	0	0.00058025	0	0.0110309	0	0	0	0.00300244	0
hsa-miR-6076	0	0	0	0	0	0	0	0	0	0	0	0	0	0	0	0	0	0	0	0	0	0	0	0	0	0	0	0	0	0	0	0	0	0
hsa-miR-4504	0.0773619	0.182157	0.0780378	0.206569	0.0687078	0.165283	0.0923277	0.240587	0.0902093	0.194367	0.08618	0.200759	0.0643334	0.203709	0.221136	0.26635	0.134494	0.192166	0.133977	0.16183	0.110314	0.167265	0.129093	0.169171	0.185035	0.171448	0.174075	0.255282	0.209587	0.310824	0.219426	0.348997	0.429348	0.317609
hsa-miR-5580-5p	0	0	0	0	0	0	0	0	0	0	0	0.00107358	0	0	0	0	0	0.000555392	0	0.000759764	0.00172365	0	0	0.000874267	0.000232456	0	0.00174075	0.00106812	0.00275773	0	0	0	0	0
hsa-miR-5580-3p	0	0.000816848	0	0	0	0	0	0	0.00205021	0	0	0	0	0	0	0	0	0	0	0	0	0	0	0.000437133	0.000232456	0	0	0.00106812	0	0.00261197	0	0	0	0
hsa-miR-4308	0	0	0	0	0	0	0	0	0	0	0	0	0	0	0	0	0	0	0	0	0	0	0	0	0	0	0	0	0	0	0	0	0	0
hsa-miR-5586-5p	0.0676917	0.0473772	0.0780378	0.0895131	0.0485982	0.0556743	0.0307759	0.0868461	0.067657	0.0510907	0.0501046	0.0483109	0.0604344	0.0826646	0.0648157	0.0926434	0.047498	0.0499853	0.0434521	0.0501444	0.0425168	0.0394492	0.024038	0.052456	0.0497457	0.0356255	0.0458398	0.0694281	0.102036	0.0574633	0.0994275	0.066233	0.0990804	0.0328561
hsa-miR-5586-3p	0.00967024	0.0171538	0.0243868	0.0137712	0.025137	0.00753923	0.0284085	0.0164303	0.0246025	0.0155493	0.0200419	0.00966219	0.03899	0.0118092	0.0190634	0.0115804	0.00799966	0.0116632	0.00362101	0.00531835	0.011491	0.00315594	0.00712237	0.00961694	0.00860089	0.00667978	0.00522225	0.0149537	0.0248195	0.0130598	0.00342853	0.017832	0.021017	0.010952
hsa-miR-9718	0	0	0	0	0	0	0	0	0	0	0	0	0	0	0	0	0	0	0	0	0	0	0	0	0	0	0	0	0	0	0	0	0	0
hsa-miR-548h-5p	0.0174064	0.0124161	0.0336538	0.0130827	0.0244667	0.0110189	0.0246207	0.0119707	0.0180419	0.0182149	0.0228477	0.0165331	0.0198849	0.0141711	0.0251638	0.0221682	0.0142994	0.0134405	0.0130356	0.0121562	0.00907791	0.00852103	0.00890297	0.00769355	0.0114833	0.0146955	0.0124174	0.0149537	0.0226134	0.0177614	0.0219426	0.017832	0.0186151	0.0189835
hsa-miR-7855-5p	0	0.000816848	0	0	0	0.00115988	0.00473476	0	0	0	0	0	0	0	0.00381269	0	0	0.000555392	0	0.00303906	0	0	0	0	0	0	0	0	0	0	0	0	0.00300244	0.00365068
hsa-miR-4706	0.00170196	0.00503179	0.0107302	0.0242374	0.00442411	0.00459313	0.00416658	0.00103276	0.00180419	0.00195477	0.00176368	0.00283424	0.00171556	0.0103921	0.00671033	0.0145583	0.00307987	0.00195498	0.00318648	0.00200578	0.00657286	0.00138861	0.000783461	0.000384677	0.00409123	0.0137158	0.0025531	0.0037598	0.012134	0.00229853	0.00905133	0.00448347	0	0.0096378
hsa-miR-4708-5p	0	0	0.00255481	0.00360676	0	0	0	0	0	0	0	0	0	0	0	0	0	0	0	0	0	0	0	0	0	0	0	0	0	0	0	0	0	0
hsa-miR-4708-3p	0	0.0016337	0.00243868	0	0	0.00347964	0	0	0.00205021	0.00222133	0	0	0.0019495	0	0	0	0.000999957	0.000555392	0	0.00151953	0.0011491	0	0.000890297	0.000437133	0.000464913	0.00222659	0.00174075	0	0.00551545	0	0	0	0	0
hsa-miR-625-5p	2.66641	4.80758	3.48476	5.94033	2.70011	4.42362	3.00093	5.01628	2.51727	4.72054	2.83029	4.90594	2.8756	4.55892	5.86755	5.95848	3.77389	3.72901	3.72136	3.57458	3.32194	3.11446	3.16462	3.20473	3.92637	4.24771	4.31535	4.03507	8.38691	5.25105	8.11028	5.3508	6.69343	5.3964
hsa-miR-625-3p	2.42723	4.78346	3.32392	5.58768	2.57068	4.34897	2.85506	4.59463	2.64272	4.46488	2.64753	4.49936	2.74294	3.94723	5.44071	5.52552	3.57185	3.5845	3.5504	3.39083	3.11866	2.9792	2.91572	2.98431	3.7637	4.11252	3.99676	3.81748	7.75197	5.21349	7.41249	5.36742	6.58734	5.0927
hsa-miR-5694	0	0	0	0	0	0	0	0	0	0	0	0.0022494	0	0	0	0	0	0	0	0	0	0	0	0	0	0	0	0	0	0	0	0	0	0
hsa-miR-7843-5p	0	0	0	0	0.0016758	0	0	0	0.00205021	0	0	0	0	0	0	0	0	0	0	0	0	0.00157797	0	0	0.000697369	0	0	0	0	0	0	0	0	0
hsa-miR-7843-3p	0	0	0	0	0	0.00173982	0	0	0.00205021	0	0.00601256	0	0	0	0	0.00165435	0	0	0.00362101	0.000759764	0.000574551	0	0	0.000874267	0.000929826	0	0	0	0	0	0	0	0	0
hsa-miR-4505	0	0	0	0	0	0	0	0	0	0	0	0	0	0	0	0	0	0	0	0	0	0	0	0	0	0	0	0	0	0	0	0	0	0
hsa-miR-4709-5p	0.00967024	0.00980218	0.00975473	0.00688562	0.0033516	0.00463952	0.00710213	0.0152567	0.00410042	0.00222133	0.00601256	0.00751504	0.019495	0.0118092	0.0228761	0.0198522	0.00949959	0.00888627	0.0126735	0.0106367	0.00861827	0.00788984	0.00534178	0.00830554	0.00650878	0.0133596	0.006963	0.0224306	0.0248195	0.0156718	0.0274283	0.0101897	0.00600487	0.00730136
hsa-miR-4709-3p	0.00739983	0.004688	0.0046653	0.0164656	0.00480882	0.00499253	0.0045289	0.00561285	0.00196107	0.00637426	0	0.0051345	0.00932369	0.00282395	0	0.00316484	0.00765185	0.00371871	0.00173179	0.00581384	0.00164871	0.00301872	0.00170318	0.00250877	0.00311289	0.00212979	0.00555022	0.00613011	0.00527565	0.00499681	0.00327947	0.00731	0.0114876	0.00349196
hsa-miR-1260a	1.9478	1.53749	3.21906	1.38018	2.75688	2.36815	2.037	1.72845	1.724	0.871503	1.45014	1.88425	3.12613	1.32788	1.22557	3.37468	1.41588	1.20761	0.860793	0.884956	0.379204	0.657662	0.805224	1.27798	0.973088	2.0356	0.968051	3.39165	5.52771	1.62493	3.0632	0.632044	3.13388	1.19134
hsa-miR-4506	0	0.0026956	0	0	0	0	0	0	0.00451047	0	0	0.0035428	0	0	0	0.00363956	0	0	0.00199155	0	0.000632006	0	0.000979326	0	0	0	0.00191483	0	0.0091005	0	0	0	0	0
hsa-miR-3173-3p	0.00193405	0.000816848	0.00487736	0.0137712	0.0050274	0.00811917	0.00946951	0.00234719	0.0102511	0.0122173	0	0.00214715	0.003899	0	0.00762538	0.00661739	0.000999957	0.00166618	0.00362101	0.00151953	0.00172365	0.00157797	0.000890297	0.00305993	0.00232456	0.00222659	0.006963	0.0042725	0.00827318	0.00522394	0	0.00509485	0.00300244	0.00730136
hsa-miR-3173-5p	0.0928343	0.053912	0.158514	0.055085	0.08379	0.0649533	0.0757561	0.0563326	0.112762	0.0510907	0.112234	0.0472374	0.144263	0.0531415	0.0419396	0.081063	0.0454981	0.0399882	0.0543151	0.0372284	0.0413677	0.0378712	0.0293798	0.0240423	0.0388202	0.0400787	0.048741	0.0469975	0.113067	0.0574633	0.051428	0.0764227	0.0630511	0.0839657
hsa-miR-151b	0.28366	0.0589038	0.497762	0.0925734	0.401447	0.0815139	0.4427	0.0645478	0.18543	0.0257921	0.320892	0.0669196	0.314519	0.057734	0.0698993	0.119297	0.0586642	0.0468381	0.0663851	0.032501	0.0407293	0.0366439	0.0478782	0.0416734	0.0406282	0.0435423	0.0496436	0.0926895	0.128081	0.0542709	0.125713	0.0622704	0.0990804	0.0624672
hsa-miR-342-5p	3.44647	3.10636	3.88586	4.35335	2.744	3.19818	3.82185	3.36017	3.38715	3.52208	3.22082	3.05693	2.65912	3.25991	5.20051	4.41774	2.85202	2.66773	3.19787	2.64014	2.85968	2.69126	2.56677	1.48605	2.92815	3.08839	3.21326	2.59158	4.78426	3.73238	5.19733	3.38128	4.30292	4.1955
hsa-miR-342-3p	152.067	75.5018	258.927	100.638	178.354	77.5867	205.225	94.4092	172.068	95.9666	192.222	78.7786	163.347	85.718	138.948	145.923	70.1421	75.3464	86.5823	72.7261	88.1247	69.9664	64.0965	64.5033	66.0609	76.5339	74	75.3656	110.57	100.596	131.375	104.372	103.52	122.98
hsa-miR-6764-5p	0.0212745	0.00735164	0.0121934	0.0309853	0.0184338	0.0150785	0.0355107	0.00704157	0.0143515	0.00555333	0.0300628	0.00536788	0.0136465	0.00885692	0.00762538	0.0281239	0.0174993	0.0161064	0.010863	0.0113965	0.00804371	0.0189356	0.00801267	0.0052456	0.00976317	0.00890638	0.0127655	0.0128175	0.0523968	0.0208957	0.0171427	0.00509485	0.0630511	0.010952
hsa-miR-6764-3p	0.00607843	0.00342298	0.00255481	0	0.0052668	0.000607557	0.00744033	0.00245896	0.00644352	0	0.00209962	0	0.00204233	0	0.00798849	0.0103988	0.00209515	0.00174552	0	0.00318377	0.000601911	0.00165311	0	0	0.00146115	0.00233262	0.000607881	0.00559494	0.0260014	0	0.0035918	0	0.00943623	0
hsa-miR-345-5p	19.3908	10.3315	28.8398	13.2032	22.5027	9.9019	22.5067	10.553	17.1275	7.94016	23.0902	9.76847	20.8635	9.95518	12.3569	15.3226	8.13215	8.39808	7.73628	8.18721	6.5223	6.62747	7.56663	7.73726	8.77918	9.72577	8.44438	11.195	19.7812	11.921	18.2398	10.0037	14.1265	13.8945
hsa-miR-345-3p	0.0483512	0.0449267	0.0414576	0.0481994	0.0351918	0.00985899	0.0449802	0.0222983	0.0225523	0.0144387	0.0280586	0.0171772	0.027293	0.0177138	0.0457523	0.0231609	0.0269988	0.0177725	0.0235365	0.0167148	0.0172365	0.0173577	0.0213671	0.0122397	0.0127851	0.0155862	0.018568	0.0160219	0.0386082	0.0130598	0.0479995	0.0356639	0.0270219	0.0219041
hsa-miR-2392	0	0	0	0	0.00184338	0.00127587	0.00781235	0.00129096	0.00451047	0	0.0022046	0	0	0.00324754	0	0	0.00219991	0	0.00398311	0	0.00126401	0	0.00195865	0	0.00127851	0.00489851	0	0.00352481	0	0	0.00377139	0	0.00660536	0
hsa-miR-770-5p	0	0	0	0	0	0	0.0045289	0	0	0	0	0	0	0	0	0	0.00143472	0	0	0.000726731	0	0	0	0	0	0	0	0	0	0	0	0	0	0
hsa-miR-493-5p	0.0232086	0.0245055	0.0317029	0.0275425	0.0368676	0.0226177	0.0307759	0.0129096	0.0348536	0.019992	0.0260544	0.0128829	0.027293	0.0118092	0.0648157	0.0545934	0.0199991	0.0188833	0.0126735	0.0174746	0.0137892	0.00157797	0.00712237	0.0135511	0.0137149	0.0222659	0.018568	0.0267031	0.0523968	0.0365676	0.0308568	0.0433062	0.0420341	0.0219041
hsa-miR-493-3p	0.0154724	0.0490109	0.0243868	0.0447566	0.0067032	0.0376961	0.0236738	0.043423	0.0164017	0.0144387	0.0120251	0.0322073	0.019495	0.0265708	0.0533777	0.0413587	0.023999	0.0183279	0.0199155	0.0319101	0.0160874	0.0173577	0.0258186	0.0257909	0.0246404	0.0356255	0.0359755	0.0395206	0.0661855	0.0705232	0.0617136	0.0687805	0.0420341	0.0584109
hsa-miR-337-5p	0	0.00513448	0	0.00360676	0.0017556	0.00364534	0.0173608	0.00122948	0.00214784	0.00232711	0.00419925	0.0033741	0.00204233	0	0	0	0.00209515	0.000581839	0	0.00318377	0.00120382	0	0.000932692	0.0018318	0.000974103	0	0	0.00223798	0.00288905	0	0	0	0.00314541	0
hsa-miR-337-3p	0.0135383	0.00571794	0.0268255	0.0206569	0.0150822	0.00173982	0.018939	0.00352079	0.00410042	0.003332	0.0160335	0.00536788	0.011697	0.00295231	0	0.00165435	0.00199991	0.00277696	0.00724201	0.00379882	0.00172365	0.00157797	0.00801267	0.00305993	0.00255702	0.00445319	0.00754325	0.00640875	0.00275773	0.00783591	0.00685707	0.0101897	0.00900731	0
hsa-miR-665	0	0	0	0	0	0	0	0	0	0	0	0	0	0	0	0	0	0.000610931	0	0	0	0	0	0.000480847	0.000255702	0	0.000638275	0	0	0	0	0	0	0
hsa-miR-431-5p	0.0364706	0.010269	0.0408769	0.0216405	0.0228228	0.00789824	0.0322414	0.0122948	0.012887	0.00465422	0.0125977	0.0134964	0.00816933	0.00618578	0.0119827	0.0225306	0.00471408	0.00349104	0.00758687	0.00397971	0.00300955	0.00495933	0.00559615	0.00595334	0.00292231	0	0.00729457	0.0145468	0.0173343	0.0054727	0.00718359	0.0106749	0.0220179	0.0152981
hsa-miR-431-3p	0.0193405	0.0138864	0.0195095	0.0103284	0.0134064	0.0173982	0.0118369	0.0222983	0.00410042	0.0111067	0.0100209	0.00536788	0.011697	0.00885692	0.0152508	0.0215065	0.0109995	0.0116632	0.00905251	0.0106367	0.00919282	0.00473391	0.00534178	0.0039342	0.0116228	0.0155862	0.009284	0.00534062	0.0248195	0.0104479	0.00342853	0.0254742	0.00900731	0.0182534
hsa-miR-433-3p	0.0290107	0.0261391	0.0243868	0.0172141	0.0201096	0.0110189	0.018939	0.00704157	0.0246025	0.006664	0.0140293	0.0128829	0.0136465	0.0147615	0.0190634	0.0215065	0.00599974	0.0072201	0.010863	0.00987693	0.00861827	0.00788984	0.00623208	0.00480847	0.0090658	0.011133	0.011605	0.0160219	0.0137886	0.0182838	0.0342853	0.00764227	0.0150122	0.0292055
hsa-miR-433-5p	0	0	0	0	0	0	0	0	0	0	0	0	0	0	0	0	0	0	0	0.000759764	0	0	0	0	0.000232456	0	0	0	0	0	0	0	0	0
hsa-miR-127-5p	0.0135383	0.0114359	0.0487736	0	0.0201096	0.0139186	0.018939	0.00352079	0.0205021	0.003332	0.022046	0.00536788	0.0214445	0.00295231	0.00381269	0.00827173	0.00649972	0.00888627	0.00905251	0.00227929	0.00804371	0.00788984	0.00534178	0.00480847	0.00464913	0.00445319	0.004642	0.0106812	0.00827318	0.00783591	0.0137141	0.0127371	0.00600487	0.0146027
hsa-miR-127-3p	0.868387	0.636325	1.09497	0.757419	0.750759	0.785819	0.939849	0.711199	0.742177	0.63308	0.663385	0.676353	0.713516	0.587509	0.659595	0.737839	0.481979	0.444869	0.472541	0.392798	0.32577	0.336107	0.348106	0.423582	0.435391	0.612314	0.497274	0.643011	1.22995	0.679112	0.994275	0.833008	0.741602	0.894417
hsa-miR-432-5p	0.0573487	0.0414107	0.0513183	0.0461037	0.0432794	0.046597	0.0588757	0.0493931	0.0451047	0.0265594	0.0383409	0.0338877	0.0242416	0.0225916	0.0218815	0.0316484	0.0315639	0.0265622	0.0173179	0.0181683	0.0164871	0.0150936	0.0178834	0.0188157	0.0246808	0.0340766	0.0294162	0.0367806	0.0659457	0.0274825	0.0327947	0.0243667	0.0488222	0.0628552
hsa-miR-432-3p	0	0	0	0	0	0	0	0	0.00214784	0	0	0	0	0	0	0	0	0	0	0	0	0	0	0	0	0	0	0	0	0	0	0	0	0
hsa-miR-136-5p	0.00924979	0.01172	0.0163286	0.0131725	0.0176323	0.0149776	0.0113222	0.0112257	0.00784429	0.0106238	0.0153364	0.00924209	0.0149179	0.0169437	0.0109408	0.0221539	0.00813009	0.00903116	0.0121225	0.010901	0.00604528	0.00603745	0.0110706	0.012962	0.00822693	0.0127787	0.0111004	0.0214554	0.0211026	0.0274825	0.00327947	0.0268033	0.0143595	0.0314276
hsa-miR-136-3p	0.0232086	0.00490109	0.0390189	0.00688562	0.0301644	0.00753923	0.018939	0.00704157	0.0246025	0.006664	0.0521088	0.0171772	0.0292425	0.00885692	0.0190634	0.0132348	0.0069997	0.00999706	0.00543151	0.00379882	0.00746916	0.00631187	0.00356119	0.00743127	0.00511404	0.00445319	0.00870375	0.01709	0.00275773	0.00261197	0.0102856	0.00764227	0.00300244	0.0292055
hsa-miR-370-3p	0.373271	0.707391	0.390189	0.716105	0.30332	0.539925	0.466373	0.485869	0.38339	0.365409	0.338707	0.468079	0.347011	0.413323	0.541402	0.481415	0.372984	0.405992	0.336753	0.432306	0.298192	0.304548	0.350777	0.234741	0.443527	0.478718	0.334224	0.516972	0.84938	0.739187	0.785134	0.557886	0.564458	0.664424
hsa-miR-370-5p	0	0.0122527	0.00731604	0.00344281	0.0016758	0.0028997	0.00236738	0.00586798	0	0.00222133	0.00601256	0.00322073	0.011697	0	0	0	0.00199991	0.00111078	0	0.00227929	0.00172365	0	0	0.000874267	0.000464913	0.00667978	0.00058025	0.00640875	0.00275773	0.00522394	0	0.00509485	0	0
hsa-miR-379-5p	2.30981	3.43753	2.23035	3.20641	2.00665	2.52987	2.42059	2.63478	2.04474	1.84656	1.62721	3.15703	2.53045	2.43101	3.15945	4.52692	2.58698	2.33783	1.70136	1.923	1.1328	1.64154	1.87005	1.2328	2.28646	2.86446	2.10692	3.79001	4.15445	3.508	3.29009	3.63481	5.05782	2.35208
hsa-miR-379-3p	0.106373	0.0874028	0.204849	0.113613	0.105575	0.0910507	0.160982	0.0798045	0.176318	0.0588653	0.126264	0.0815918	0.146212	0.0915215	0.0724411	0.157163	0.069997	0.0699794	0.0561256	0.0660994	0.0327494	0.0457611	0.0525275	0.0371563	0.0599737	0.0846106	0.0545435	0.0982675	0.132371	0.0914189	0.102856	0.0382114	0.0900731	0.0839657
hsa-miR-411-5p	0.72536	0.706846	0.978492	0.656429	0.844444	0.485438	0.778755	0.448761	0.605691	0.370011	0.755864	0.442007	0.798552	0.482491	0.5552	0.746977	0.374508	0.513764	0.345203	0.38842	0.275675	0.3455	0.398259	0.351705	0.539166	0.431535	0.406672	0.574041	0.91005	0.56916	0.783012	0.523071	0.754898	0.351856
hsa-miR-411-3p	0.191471	0.120894	0.209727	0.144598	0.164228	0.110189	0.220166	0.107971	0.153766	0.076636	0.130272	0.0966219	0.226142	0.112188	0.114381	0.180324	0.106495	0.116632	0.0543151	0.0896521	0.0666479	0.0946781	0.0836879	0.0424019	0.0864738	0.133596	0.0899388	0.134584	0.148917	0.107091	0.11657	0.0917073	0.159129	0.113171
hsa-miR-299-5p	0.0116043	0.00735164	0.0463349	0.00344281	0.0569772	0.0144985	0.0520823	0.00704157	0.0512553	0.006664	0.0400837	0.0150301	0.0623839	0.0206661	0.0305015	0.0281239	0.0134994	0.012774	0.014484	0.00987693	0.0120656	0.00473391	0.00445148	0.0104912	0.010693	0.011133	0.0104445	0.0202944	0.0275773	0.00261197	0.0171427	0.0203794	0.0150122	0.0146027
hsa-miR-299-3p	0.0270767	0.0236886	0.0560897	0.0275425	0.0301644	0.0104389	0.037878	0.0152567	0.0369038	0.00777467	0.0440921	0.00858861	0.0292425	0.0177138	0.0152508	0.0248152	0.00749968	0.0105524	0.010863	0.00911717	0.00804371	0.00631187	0.0186962	0.00830554	0.0148772	0.011133	0.0133458	0.00534062	0.0110309	0.0156718	0.00685707	0.00764227	0.00900731	0.010952
hsa-miR-380-5p	0.040615	0.0334908	0.0585284	0.0344281	0.050274	0.0278371	0.0307759	0.0410758	0.0307532	0.0211027	0.0340712	0.0246923	0.035091	0.0501892	0.0533777	0.0363956	0.0284988	0.0272142	0.0162945	0.0265917	0.022982	0.0205136	0.0213671	0.0253537	0.0327763	0.0222659	0.016247	0.0331119	0.0496391	0.0287317	0.0479995	0.0764227	0.0240195	0.0328561
hsa-miR-380-3p	0.0676917	0.0114359	0.0585284	0.0172141	0.067032	0.0179782	0.0662866	0.0140831	0.0410042	0.00888533	0.0741549	0.0118093	0.0604344	0.0118092	0.0114381	0.0115804	0.0104996	0.00388774	0.0018105	0.00911717	0.00574551	0.00788984	0.00623208	0.00699413	0.00650878	0	0.0133458	0.008545	0.0220618	0.0104479	0.0137141	0.00764227	0.0150122	0.0182534
hsa-miR-1197	0.617974	0.345721	1.19565	0.27772	1.07092	0.228441	0.927561	0.234831	0.444603	0.169879	0.829351	0.251933	0.669885	0.163923	0.259626	0.331027	0.159231	0.290338	0.159324	0.187047	0.155895	0.150433	0.168817	0.175853	0.207971	0.18661	0.160481	0.262962	0.346686	0.243535	0.334037	0.133437	0.317686	0.126209
hsa-miR-323a-5p	0.00773619	0.00408424	0.0170708	0	0.0117306	0.00579941	0.0165716	0.00821517	0.0205021	0.003332	0.0100209	0.00751504	0.015596	0.00590461	0	0.0181978	0.00499979	0.00888627	0.00543151	0.00683787	0.00517096	0.00315594	0.00890297	0.00305993	0.00557895	0.00667978	0.00522225	0.00320437	0.00827318	0.00522394	0.0205712	0.00254742	0.00900731	0.010952
hsa-miR-323a-3p	4.48994	4.89829	4.568	4.9629	3.72187	3.52018	5.11399	3.0946	3.81457	2.554	3.51687	3.25151	4.23171	2.78051	4.61335	5.20631	2.90388	3.59635	2.28554	3.11532	2.29087	2.56067	2.53506	1.06702	3.03336	3.55725	2.64124	4.61918	6.15945	4.65179	4.87407	3.66417	5.60197	3.41912
hsa-miR-758-3p	0.527995	0.245055	0.770623	0.254768	0.640156	0.176302	0.572905	0.230025	0.434645	0.162157	0.623302	0.213642	0.495173	0.180091	0.175384	0.314326	0.136994	0.187167	0.150272	0.12992	0.0993973	0.126237	0.144228	0.160865	0.17504	0.155862	0.155507	0.206148	0.427448	0.193286	0.342853	0.160488	0.207168	0.186185
hsa-miR-758-5p	0	0	0	0	0.0033516	0.00115988	0.00473476	0	0	0	0.00200419	0	0	0.00295231	0	0	0.000999957	0	0.00724201	0.000759764	0.000574551	0.00157797	0	0	0.000232456	0	0	0	0	0	0	0	0.00300244	0
hsa-miR-329-3p	1.06469	0.283855	1.06327	0.344281	0.996263	0.320997	1.29732	0.333301	1.03433	0.217691	1.03416	0.283424	1.44263	0.289326	0.37555	0.531873	0.272238	0.25187	0.231744	0.207416	0.181558	0.17831	0.202542	0.184689	0.225715	0.251605	0.261403	0.304416	0.466056	0.291235	0.378853	0.240732	0.436854	0.297531
hsa-miR-329-5p	0.00184996	0.00312533	0.0046653	0.00493969	0.00400735	0.00416044	0.00679334	0.00449028	0.00392214	0.00531188	0.00862671	0.00154035	0.00372948	0.00847184	0.00364692	0.00237363	0.00215208	0.00185936	0.00519536	0.00145346	0.00329742	0.00301872	0.00170318	0.00125438	0.00344642	0.00425957	0.00416266	0.00153253	0.00263783	0.0012492	0.0098384	0.003655	0.00430784	0.00872989
hsa-miR-494-3p	0.997968	0.354512	0.997421	0.530193	0.931745	0.29171	1.17185	0.393155	0.910294	0.377627	1.19049	0.346765	0.812941	0.336563	0.587154	0.440056	0.332486	0.31213	0.316838	0.334296	0.359669	0.331373	0.316055	0.216381	0.284759	0.351802	0.337706	0.270236	0.366778	0.457095	0.438852	0.438157	0.447363	0.365068
hsa-miR-494-5p	0.00184996	0.000781333	0.00699796	0	0.00641176	0.00110945	0.0045289	0.00336771	0	0	0.00191705	0	0.00559421	0	0	0.00158242	0.000956481	0.000531245	0.00692714	0.00218019	0.000549571	0	0.00170318	0.000836255	0.000667049	0	0	0.00204337	0	0	0.00327947	0	0.00287189	0
hsa-miR-1193	0.00184996	0.000781333	0.00233265	0	0	0	0.00226445	0	0.00196107	0	0	0.0010269	0.00559421	0	0.00364692	0	0.000956481	0	0	0.000726731	0	0	0	0	0.000667049	0	0.00111004	0	0	0	0	0	0	0
hsa-miR-543	0.879992	1.49075	0.860855	1.55959	0.732325	1.1303	0.951686	0.957654	0.86724	0.695277	0.707477	1.0403	0.994244	1.0835	1.20481	1.18948	0.996957	0.950276	0.722391	0.808389	0.7044	0.68326	0.816402	0.523249	1.08859	1.13779	1.03517	0.954904	1.63809	1.24069	1.16227	0.934905	1.69037	0.992986
hsa-miR-495-3p	0.833574	1.19423	1.15837	1.37712	0.990398	1.12103	1.01324	1.19707	0.797532	0.910747	1.04218	1.02097	0.857779	1.0274	1.56702	1.84791	1.00396	1.0558	0.785758	0.849416	0.931922	0.760581	0.687309	0.672311	0.974922	1.03314	0.937104	1.4377	1.61051	1.25113	1.41256	1.06482	1.3571	1.08425
hsa-miR-495-5p	0	0	0.00243868	0	0.0016758	0.000579941	0.00236738	0	0	0.00222133	0	0	0.00584849	0	0	0	0	0	0.0018105	0	0	0	0	0.000437133	0	0	0	0.00106812	0	0	0	0	0	0
hsa-miR-376c-3p	0.147909	0.0171149	0.229933	0.0396743	0.201894	0.0182267	0.136406	0.0233601	0.10954	0.0174533	0.205763	0.0134964	0.204233	0.0154645	0.0359482	0.0155981	0.014666	0.0116368	0.0227606	0.00795943	0.0150478	0.014878	0.0186538	0.0141964	0.0121763	0	0.0158049	0.0201418	0.0317795	0.00820904	0.0287344	0.00800619	0.0251633	0.0382452
hsa-miR-376c-5p	0.00202614	0.00171149	0.0281029	0.00721351	0.0122892	0.00182267	0.00992044	0.00614741	0.00214784	0.00698133	0.00629887	0.0022494	0.0163387	0.00309289	0.00399425	0.00173313	0.00261894	0.00465471	0.00189672	0	0.00180573	0	0.00279808	0.0027477	0.00292231	0.00933049	0.00425517	0.00559494	0	0	0	0	0.0125816	0
hsa-miR-376a-3p	0.116503	0.0265281	0.16223	0.0216405	0.127281	0.0151889	0.0979643	0.0178275	0.0826919	0.0145444	0.11233	0.0101223	0.0929261	0.0108251	0.0199712	0.02773	0.017285	0.0171643	0.013277	0.0230823	0.0156497	0.0165311	0.0139904	0.00893001	0.0161945	0.0174947	0.0215798	0.0184633	0.0346686	0.023259	0.0215508	0.0226842	0.0172997	0.0210349
hsa-miR-376a-2-5p	0	0.00256724	0.00510962	0	0	0.00182267	0	0.00368844	0	0.00116356	0.00209962	0.0022494	0	0	0.00798849	0.00173313	0.00104757	0.00407288	0	0.000795943	0.00300955	0	0.00373077	0.000457949	0.000974103	0	0.00121576	0.0089519	0	0.00273635	0	0.00533746	0	0
hsa-miR-654-5p	0.230152	0.244238	0.209727	0.302967	0.196069	0.185001	0.215431	0.190122	0.172218	0.135501	0.13428	0.140639	0.169606	0.132854	0.236387	0.185287	0.149994	0.179392	0.155703	0.142836	0.136743	0.130971	0.140667	0.0712527	0.183641	0.19594	0.146223	0.166627	0.344716	0.203734	0.284568	0.135013	0.297241	0.167931
hsa-miR-654-3p	1.65168	1.49728	2.0363	1.40811	1.74786	1.56758	2.0099	1.49047	1.71808	0.940735	1.44101	1.43537	2.3394	1.28721	1.36113	2.16389	1.18395	1.18909	0.975861	0.884365	0.629708	0.721132	0.831537	0.991419	1.0077	1.36268	1.04155	1.84572	2.95353	1.64554	2.12912	0.970569	1.81647	1.16457
hsa-miR-376b-3p	0.0135383	0.00408424	0.0170708	0.00344281	0.0184338	0.00115988	0.0142043	0.00234719	0.0102511	0.00111067	0.00200419	0.00322073	0.011697	0	0	0	0.000999957	0.00222157	0	0	0.00172365	0.00157797	0	0.000437133	0.00185965	0.00222659	0.00174075	0	0	0	0.00342853	0.00254742	0.00600487	0
hsa-miR-376b-5p	0.00580214	0.000816848	0	0.00688562	0.0050274	0.00115988	0.00946951	0	0.00410042	0	0	0	0.00584849	0.00295231	0.00381269	0	0	0.000555392	0.0018105	0	0	0	0.000890297	0	0.000464913	0	0.002321	0.00213625	0	0.00261197	0	0	0.00300244	0
hsa-miR-376a-5p	0.0367469	0	0.0658444	0.00344281	0.0519498	0.00985899	0.0284085	0.00704157	0.0307532	0.003332	0.0420879	0.00322073	0.0214445	0	0.00762538	0.00827173	0.00299987	0.00777549	0.00362101	0.00607811	0.00574551	0.00315594	0.00801267	0.00218567	0.00883334	0.00222659	0.00522225	0.00213625	0.0110309	0.0104479	0.00685707	0.0101897	0.00300244	0.00365068
hsa-miR-300	0	0	0	0	0	0	0	0	0	0	0	0	0	0	0	0	0	0	0	0	0	0	0	0	0	0	0	0	0	0	0	0	0	0
hsa-miR-1185-5p	0.00506536	0.000855746	0.00510962	0	0.0140448	0.000911335	0.00868039	0.00368844	0.00429568	0.00290889	0.00419925	0.0022494	0.00510583	0	0	0.00346625	0.00209515	0.0014546	0.000948359	0	0.00180573	0.000826555	0.000466346	0.00297667	0.000974103	0.00233262	0.00121576	0.00167848	0.0057781	0.00136817	0	0.0040031	0	0.00382452
hsa-miR-1185-1-3p	0.203075	0.105373	0.219481	0.137712	0.197744	0.0690129	0.210697	0.0445966	0.147615	0.043316	0.22046	0.0772975	0.165707	0.0501892	0.049565	0.117459	0.0624973	0.0677578	0.0398311	0.0638202	0.0695207	0.0694306	0.0641014	0.0415277	0.0829869	0.0578915	0.062667	0.0822456	0.0882473	0.104479	0.0822848	0.0917073	0.11109	0.0474589
hsa-miR-1185-2-3p	0.0773619	0.0490109	0.0853538	0.0654134	0.092169	0.029577	0.106532	0.0316871	0.0615064	0.0244347	0.0901883	0.020398	0.0643334	0.00590461	0.0266888	0.03805	0.0274988	0.0188833	0.032589	0.025832	0.0287276	0.0220916	0.0213671	0.0170482	0.0283597	0.0200394	0.0179878	0.03418	0.0358505	0.0182838	0.0308568	0.0305691	0.021017	0.069363
hsa-miR-381-3p	5.13296	4.00337	5.77967	4.52041	5.71951	4.09902	5.35974	3.93624	4.62733	3.061	5.01447	3.98619	4.34738	3.56639	5.109	5.87128	3.23236	3.21461	3.03621	2.95092	2.54584	2.43954	2.75725	3.75935	3.43175	3.98338	3.32135	4.55555	6.46963	4.20005	5.74279	4.50385	4.74985	5.30079
hsa-miR-381-5p	0.00386809	0.000816848	0.00243868	0	0.0050274	0	0.00236738	0	0	0	0.00200419	0.00107358	0	0	0	0	0.000499979	0.000555392	0	0	0.000574551	0	0	0.000874267	0	0	0	0	0	0	0.00685707	0.00254742	0.00300244	0
hsa-miR-487b-3p	1.53177	0.481941	1.78024	0.568064	1.54844	0.470912	1.7637	0.467091	1.4331	0.364299	1.44702	0.400444	1.33346	0.351324	0.613843	0.817247	0.456481	0.426541	0.423658	0.382921	0.341283	0.291924	0.354338	0.328724	0.396338	0.380748	0.39341	0.555425	0.816287	0.522394	0.778277	0.40504	0.699568	0.43078
hsa-miR-487b-5p	0.0174064	0.0147033	0.0341415	0.00344281	0.0184338	0.00985899	0.0331433	0.00704157	0.0164017	0.00777467	0.022046	0.0118093	0.00779799	0.00295231	0.0266888	0.00827173	0.0109995	0.00833088	0.00362101	0.0106367	0.00746916	0.00473391	0.00712237	0.00611987	0.0102281	0.00667978	0.004642	0.0202944	0.00551545	0.00261197	0.0239997	0.0203794	0.00900731	0.00365068
hsa-miR-539-5p	0.0676917	0.0816848	0.0804765	0.13427	0.08379	0.0829315	0.0946951	0.0762837	0.0861089	0.06664	0.114239	0.0719296	0.0701819	0.0619984	0.0953172	0.115804	0.0634973	0.0655363	0.0869041	0.0714178	0.067797	0.0741645	0.0605402	0.0402163	0.0736887	0.0779308	0.0568645	0.0576787	0.0882473	0.0679112	0.126856	0.0560433	0.0900731	0.0547602
hsa-miR-539-3p	0.26303	0.0955713	0.263378	0.0929559	0.388786	0.116568	0.37878	0.100929	0.297281	0.115509	0.452946	0.0934012	0.304122	0.0915215	0.0838792	0.143928	0.0889962	0.084975	0.0615571	0.109406	0.0804371	0.0820544	0.0792364	0.0778098	0.0980966	0.0667978	0.0992228	0.076905	0.129613	0.117539	0.0857133	0.106992	0.153124	0.069363
hsa-miR-889-3p	0.932027	0.751345	1.06025	0.696104	0.995426	0.548016	1.07389	0.539742	0.717379	0.40259	0.823052	0.476873	0.84961	0.454655	0.523246	0.750443	0.395983	0.596967	0.343306	0.483933	0.371379	0.376909	0.427173	0.374145	0.53186	0.494516	0.424301	0.759793	0.75982	0.664933	0.750686	0.528409	0.84297	0.348032
hsa-miR-889-5p	0.00580214	0.00326739	0	0	0.0016758	0	0.00473476	0.00469438	0.00410042	0	0.00400837	0.00214715	0.0019495	0	0	0.00165435	0.000999957	0.00111078	0.0018105	0.00303906	0.000574551	0.00315594	0	0.000874267	0.00232456	0	0.00290125	0.00106812	0	0	0	0	0	0.0146027
hsa-miR-544a	0	0	0	0	0	0	0	0	0	0.00111067	0	0.00107358	0	0	0	0	0	0	0	0	0	0	0	0	0	0	0.00058025	0	0	0	0	0	0	0
hsa-miR-655-3p	0.191471	0.0351245	0.202411	0.0619706	0.232936	0.0405958	0.236738	0.0305135	0.198871	0.019992	0.214448	0.020398	0.206647	0.0206661	0.0381269	0.0843717	0.0344985	0.0305466	0.0362101	0.025832	0.0327494	0.0252475	0.0356119	0.0144254	0.0241755	0.0267191	0.0284323	0.0491337	0.030335	0.0182838	0.00685707	0.0356639	0.0840682	0.0255548
hsa-miR-655-5p	0	0.0016337	0	0.00344281	0	0	0	0	0.00205021	0	0.00200419	0.00322073	0.0019495	0.00295231	0	0	0.00199991	0.000555392	0	0	0	0	0	0	0.00116228	0.00222659	0.00058025	0	0	0	0	0	0	0
hsa-miR-487a-3p	0.32492	0.0710658	0.448717	0.106727	0.393813	0.058574	0.305392	0.0668949	0.299331	0.0422053	0.360753	0.0644146	0.360657	0.0531415	0.061003	0.112496	0.047998	0.0449868	0.0380206	0.0501444	0.0350476	0.050495	0.0516372	0.0542045	0.042772	0.0779308	0.0545435	0.076905	0.107551	0.0496274	0.130284	0.0917073	0.0630511	0.0438082
hsa-miR-487a-5p	0.0444831	0.0236886	0.0268255	0.0172141	0.0385434	0.0202979	0.0473476	0.0129096	0.0348536	0.00888533	0.0240502	0.0193244	0.0565355	0.0118092	0.0228761	0.0281239	0.0144994	0.0166618	0.018105	0.015955	0.0143638	0.0142017	0.015135	0.0052456	0.0181316	0.0200394	0.0191483	0.0160219	0.030335	0.0130598	0.0205712	0.017832	0.0150122	0.010952
hsa-miR-382-5p	1.1643	1.39518	1.28031	1.415	1.09262	1.20164	1.17895	1.18064	1.08046	0.957395	0.911904	1.15624	1.1814	1.35511	1.52126	1.88596	1.11645	1.11412	0.845505	0.886644	0.644072	0.781094	0.842221	0.665754	0.987475	1.47401	1.11176	1.41099	1.8394	1.52278	1.71084	1.4342	1.84049	1.12806
hsa-miR-382-3p	0.731438	0.646088	1.37193	0.717744	1.0516	0.628214	1.16069	0.68728	0.992303	0.492184	1.06451	0.61746	1.06814	0.6526	0.766895	0.923756	0.5505	0.562639	0.440038	0.494281	0.373786	0.401706	0.456086	0.410323	0.449548	0.688124	0.525209	0.757555	0.800266	0.645778	0.851256	0.552427	0.871278	0.64252
hsa-miR-134-5p	0.825838	0.916504	1.51442	0.90546	1.1982	0.818296	0.970625	0.883717	0.783181	0.597539	0.945975	0.914687	0.996194	1.06578	0.842604	1.2358	0.779967	0.695351	0.631865	0.660235	0.427466	0.517574	0.574241	0.491338	0.627865	0.861692	0.714868	1.01579	1.31819	0.96904	1.49141	1.00114	1.19497	0.876164
hsa-miR-134-3p	0.00554987	0.00156267	0.0116633	0	0.00961764	0.0022189	0.0113222	0.00112257	0.00784429	0.00106238	0.00958523	0.0010269	0.00745895	0.00282395	0	0	0.00191296	0.00159373	0	0.000726731	0.000549571	0	0.00170318	0.00167251	0.0013341	0	0.00277511	0.00408674	0.00527565	0.00749521	0.00655893	0	0.00287189	0.00349196
hsa-miR-668-3p	0.0351492	0.0273467	0.0839755	0.0428106	0.0320588	0.0260721	0.0249089	0.0213288	0.0254939	0.0138109	0.0364239	0.0174573	0.0298358	0.0197676	0.0328223	0.0363956	0.0148255	0.0212498	0.024245	0.0261623	0.0263794	0.0256591	0.0136254	0.00585379	0.0215679	0.0170383	0.0199808	0.0122602	0.0501187	0.0399745	0.0327947	0.02193	0.0258471	0.0314276
hsa-miR-668-5p	0	0	0	0	0	0	0	0	0	0	0	0	0	0	0	0	0	0	0	0	0	0	0	0	0	0	0	0	0	0	0	0	0	0
hsa-miR-485-5p	0.214679	0.245871	0.238991	0.271982	0.165904	0.1908	0.210697	0.19599	0.170168	0.244347	0.164343	0.226525	0.218344	0.200757	0.358393	0.355685	0.200991	0.191055	0.148461	0.156511	0.122379	0.146751	0.168266	0.126769	0.18736	0.240472	0.204828	0.217897	0.27853	0.297764	0.253711	0.277669	0.3693	0.233644
hsa-miR-485-3p	0.288173	0.158469	0.49993	0.130827	0.35527	0.122367	0.321963	0.13379	0.225523	0.103292	0.380795	0.142786	0.329465	0.121045	0.137257	0.221682	0.116995	0.0988598	0.0687991	0.0782557	0.0907791	0.0662747	0.0845782	0.0734384	0.0997238	0.102423	0.118951	0.117494	0.27853	0.169778	0.277711	0.119729	0.150122	0.0912671
hsa-miR-323b-5p	0.00369992	0.000781333	0	0	0	0	0.0045289	0	0.00196107	0	0.00383409	0	0	0	0	0	0	0.000531245	0	0	0.000549571	0	0.000851588	0	0.00111175	0	0	0	0	0	0	0	0	0
hsa-miR-323b-3p	1.51049	1.33963	1.86071	1.11547	1.40097	0.960961	1.83235	0.779267	1.36954	0.679728	1.27667	0.832022	1.69801	0.661317	1.39926	1.34664	0.724969	0.933059	0.555824	0.785596	0.58834	0.661169	0.602731	0.504015	0.763387	0.912904	0.677732	1.17494	1.57742	1.13359	1.33027	0.784607	1.38112	0.730136
hsa-miR-154-5p	0.0541533	0.00980218	0.0780378	0.00344281	0.0770868	0.00347964	0.0591844	0.0011736	0.0225523	0.003332	0.0420879	0.00644146	0.0604344	0.00295231	0.00762538	0.0132348	0.00149994	0.00777549	0.00905251	0.00987693	0.00287276	0.00631187	0.00801267	0.00218567	0.0037193	0.00445319	0.00174075	0.00747687	0.00551545	0.0130598	0.00685707	0.00254742	0.0180146	0.00365068
hsa-miR-154-3p	0.040615	0.016337	0.117057	0.0206569	0.0955206	0.0133386	0.0591844	0.00821517	0.0594561	0.009996	0.0801674	0.0107358	0.054586	0.00885692	0.0190634	0.0363956	0.00749968	0.00222157	0.00724201	0.00607811	0.0137892	0.00157797	0.00712237	0.0118026	0.00929826	0.00890638	0.0127655	0.00961312	0.0165464	0.0104479	0.0342853	0.00509485	0.021017	0
hsa-miR-496	0.0502852	0.0212381	0.0512123	0.0378709	0.050274	0.0121788	0.037878	0.0187775	0.0451047	0.0122173	0.054113	0.0139565	0.0682324	0.0118092	0.0190634	0.0231609	0.0184992	0.0233265	0.0126735	0.012916	0.00746916	0.00788984	0.00801267	0.006557	0.0141798	0.0178128	0.016247	0.0181581	0.0137886	0.00783591	0.0239997	0.00254742	0.021017	0.0146027
hsa-miR-377-5p	0.0560874	0.0514614	0.0585284	0.0378709	0.0519498	0.0179782	0.0899604	0.0234719	0.0471549	0.043316	0.0420879	0.0365016	0.0565355	0.0442846	0.0228761	0.0545934	0.0294987	0.0205495	0.025347	0.015955	0.0155129	0.0315594	0.0124642	0.0305993	0.0281272	0.0289457	0.0272718	0.0373844	0.0441236	0.0235077	0.0582851	0.0203794	0.0360292	0.0255548
hsa-miR-377-3p	0.00967024	0.00653479	0.0170708	0	0.008379	0.00463952	0.00946951	0.00469438	0.00410042	0.009996	0.0100209	0.00107358	0.003899	0	0.0114381	0.00827173	0.00299987	0.00222157	0.0018105	0.00303906	0.00517096	0.00315594	0.00178059	0.00218567	0.00209211	0.00890638	0.004642	0.00106812	0	0.00261197	0.00342853	0	0.00300244	0.0146027
hsa-miR-541-5p	0	0.00359413	0.0107302	0.0212077	0.00294941	0.00204139	0.0104165	0.00206553	0.00721675	0	0.00352737	0	0.00343112	0	0.00335517	0.00436748	0.00131994	0.00146624	0.00955945	0.000668592	0.00353923	0	0.00156692	0.00230806	0.00286386	0.0019594	0.00357434	0.0018799	0.0048536	0	0.00603422	0	0	0
hsa-miR-541-3p	0.0135383	0.0277728	0.0292642	0.0172141	0.0150822	0.0260973	0.0213064	0.0269927	0.0143515	0.0111067	0.0180377	0.027913	0.015596	0.0206661	0.0343142	0.0314326	0.0264989	0.0211049	0.0343996	0.0167148	0.0126401	0.0142017	0.0213671	0.0100541	0.0176667	0.0222659	0.0168273	0.0320437	0.030335	0.0156718	0.0445709	0.0305691	0.0270219	0.0255548
hsa-miR-409-5p	0.516138	0.195333	0.702128	0.26345	0.464853	0.167527	0.511765	0.182979	0.513801	0.186978	0.452423	0.181761	0.397189	0.189204	0.193287	0.223121	0.136777	0.146092	0.150665	0.130085	0.116509	0.0950898	0.132848	0.0961694	0.129852	0.117138	0.13598	0.135884	0.271696	0.179885	0.30499	0.158383	0.198161	0.146662
hsa-miR-409-3p	1.94178	3.54267	1.78024	4.27597	1.67412	3.12646	2.1046	3.30485	1.91285	2.96104	1.61537	3.16383	1.70386	2.91688	4.36172	4.29468	2.87238	2.47705	2.55643	2.60371	2.24937	2.16813	2.11267	1.75553	2.61583	3.41114	3.01962	3.18942	4.6054	3.64892	4.1931	3.64536	4.03227	3.14689
hsa-miR-412-3p	0	0.00156267	0	0	0.00320588	0	0.00226445	0	0.00196107	0.00318713	0	0.0010269	0	0	0	0	0.00143472	0.00106249	0	0.00218019	0.000549571	0	0	0.00125438	0.000667049	0	0.000555022	0	0.00527565	0.0024984	0.00327947	0	0	0
hsa-miR-412-5p	0.0850981	0.0953227	0.0723122	0.0856212	0.0673235	0.074888	0.0905779	0.0853153	0.082365	0.090302	0.0613455	0.0800982	0.0671306	0.112958	0.0765853	0.161407	0.089431	0.0594994	0.0606125	0.0763067	0.0527588	0.0498089	0.0536501	0.052266	0.0580332	0.0809319	0.0804782	0.106255	0.105513	0.0874442	0.134458	0.0901567	0.149339	0.0593633
hsa-miR-369-5p	0.15279	0.265476	0.139005	0.358052	0.0988722	0.19834	0.127838	0.212421	0.127113	0.119952	0.104218	0.220083	0.101374	0.171234	0.186822	0.358993	0.184492	0.189944	0.128546	0.164109	0.09595	0.165687	0.132654	0.113655	0.206421	0.236019	0.190322	0.312961	0.256469	0.229853	0.154284	0.26748	0.354287	0.175233
hsa-miR-369-3p	2.11732	0.877995	1.81647	1.1217	2.10848	1.19628	2.6686	1.48521	2.10059	0.90641	1.86447	1.11795	2.49164	1.00828	1.25819	1.6898	1.16962	0.685407	0.876283	0.767289	0.421337	0.575282	0.704182	0.689672	0.646804	1.07767	1.0492	1.20963	1.25962	1.19852	1.10627	0.837981	1.22356	1.19708
hsa-miR-410-3p	0.980654	0.453545	1.19565	0.486912	1.3957	0.355421	1.24254	0.338107	0.884911	0.250164	1.33956	0.331786	1.12328	0.293825	0.519252	0.700183	0.357223	0.403796	0.345203	0.300866	0.281694	0.279376	0.283538	0.255536	0.330951	0.384883	0.324001	0.512497	0.470915	0.39677	0.326854	0.285554	0.679408	0.344207
hsa-miR-410-5p	0.00202614	0.00171149	0	0	0	0.00182267	0	0.00122948	0.00859136	0.00232711	0.00209962	0.0011247	0	0.00309289	0	0	0.00209515	0.00232736	0.00189672	0.000795943	0.000601911	0	0.00373077	0.0018318	0.00340936	0	0.000607881	0.0100709	0	0	0.0143672	0.00533746	0.00943623	0.00382452
hsa-miR-656-3p	0.293791	0.150611	0.286139	0.137057	0.354631	0.0911335	0.436499	0.063933	0.307141	0.0616684	0.352737	0.0731055	0.375789	0.0927868	0.135804	0.140383	0.105281	0.101822	0.0606949	0.097901	0.0559777	0.0876148	0.0718173	0.0622811	0.0845034	0.102635	0.0723379	0.108542	0.109784	0.0875631	0.114938	0.0747245	0.144689	0.0611924
hsa-miR-656-5p	0.00202614	0	0	0	0	0.000607557	0	0.00122948	0	0	0.00209962	0	0	0	0.00399425	0	0.000523787	0.000581839	0.00189672	0	0	0	0	0	0	0	0	0.00223798	0	0	0	0	0	0
hsa-miR-1247-5p	0.359733	0.326739	0.62918	0.285753	0.455818	0.235456	0.321963	0.215942	0.295231	0.139944	0.358749	0.198612	0.319718	0.165329	0.175384	0.383808	0.168993	0.200497	0.152082	0.150433	0.129274	0.137283	0.122861	0.11278	0.191312	0.211526	0.16131	0.200807	0.397113	0.164554	0.407995	0.17832	0.264214	0.229993
hsa-miR-1247-3p	0.0939625	0.108573	0.158718	0.0852096	0.0691268	0.0823999	0.0802936	0.09467	0.0714157	0.0570142	0.0459292	0.0816813	0.089352	0.0784821	0.0768892	0.124352	0.0802049	0.0722935	0.0365118	0.0480551	0.032127	0.0564124	0.0530468	0.0428755	0.0764975	0.0551082	0.0515939	0.11064	0.176954	0.0981665	0.141427	0.0490379	0.167886	0.0602363
hsa-miR-4309	0	0	0	0	0	0	0	0	0	0	0	0	0	0	0	0	0	0	0	0	0	0	0	0	0	0	0	0	0	0	0	0	0	0
hsa-miR-203a-3p	0.576346	0.477039	0.619425	0.616263	0.630101	0.381021	0.613151	0.424842	0.557658	0.298769	0.509063	0.425136	0.713516	0.386752	0.545215	0.775889	0.406983	0.318795	0.284249	0.336575	0.168343	0.293502	0.285785	0.378995	0.327996	0.458679	0.39515	0.507359	0.617731	0.582469	0.617136	0.51458	0.828672	0.408876
hsa-miR-203a-5p	0.0629726	0.0460049	0.0772574	0.0545341	0.0575135	0.0510348	0.0687487	0.0340812	0.0631465	0.0215025	0.06702	0.0576296	0.0600445	0.0519606	0.0335517	0.0815262	0.0439981	0.0395883	0.0398311	0.0401155	0.0207298	0.0444356	0.0360392	0.0273121	0.0368211	0.0411475	0.0331903	0.056397	0.0630968	0.0574633	0.0633593	0.0560433	0.0686957	0.064252
hsa-miR-203b-5p	0.576346	0.477039	0.619425	0.616263	0.630101	0.381021	0.613151	0.424842	0.557658	0.298769	0.509063	0.425136	0.713516	0.386752	0.545215	0.775889	0.406983	0.318795	0.284249	0.336575	0.168343	0.293502	0.285785	0.378995	0.327996	0.458679	0.39515	0.507359	0.617731	0.582469	0.617136	0.51458	0.828672	0.408876
hsa-miR-203b-3p	0.0684485	0.0500053	0.0839755	0.0592762	0.0625146	0.0554726	0.0747268	0.0370448	0.0686375	0.0233723	0.0728478	0.0626409	0.0652658	0.0564789	0.0364692	0.0886154	0.047824	0.0430308	0.0432946	0.0436038	0.0225324	0.0482996	0.0391731	0.0296871	0.0400229	0.0447255	0.0360764	0.0623228	0.0685835	0.0624601	0.0688688	0.0609167	0.0746693	0.0698391
hsa-miR-4710	0.00236384	0	0	0	0.0040964	0	0	0	0.00250581	0	0	0.00131215	0.00238272	0	0	0	0	0	0.00221284	0	0	0	0.00217628	0	0.000284113	0	0.000709195	0.00130549	0.00674111	0.00319241	0	0	0	0
hsa-miR-12121	0	0.00171149	0	0	0.0017556	0.0042529	0	0.00122948	0.00214784	0	0	0.0022494	0	0	0	0	0	0.000581839	0.00189672	0.00159189	0	0.00165311	0	0.00137385	0.000730577	0	0.000607881	0.00111899	0.00288905	0	0	0	0.00629082	0
hsa-miR-6765-5p	0	0.00503179	0.00214604	0.00302967	0.0014747	0.00357243	0	0.00103276	0.00360837	0.00195477	0.00705473	0.00188949	0.00171556	0.00259803	0	0.00145583	0.00351985	0.00146624	0.00159324	0.00468014	0.00404484	0	0.00235038	0.000769355	0.00225018	0	0.00153186	0.0018799	0.0024268	0	0.0120684	0.00448347	0	0.0032126
hsa-miR-6765-3p	0.0405229	0.0239609	0.0485414	0.0252473	0.0316008	0.0249098	0.0372017	0.0233601	0.0343655	0.0116356	0.0461917	0.0168705	0.0347196	0.0185574	0.0399425	0.0450613	0.0130947	0.014546	0.0170705	0.0127351	0.0150478	0.00826555	0.0139904	0.0128226	0.0114457	0.0279915	0.0139813	0.0190228	0.0173343	0.0246271	0.0287344	0.029356	0.0283087	0.0229471
hsa-miR-8071	0	0.000449267	0	0	0	0	0	0	0	0	0	0	0	0	0	0	0	0	0	0	0	0	0	0	0	0	0	0	0	0	0	0	0	0
hsa-miR-4539	0	0	0	0	0	0	0	0	0	0	0	0	0	0	0	0	0	0	0	0	0	0	0	0	0	0	0	0	0	0	0	0	0.00600487	0
hsa-miR-4507	0	0	0.00268255	0	0	0	0	0	0	0	0	0	0	0	0	0	0	0	0	0	0	0	0	0	0	0	0	0	0	0	0	0	0	0
hsa-miR-4538	0	0	0	0	0	0	0	0	0	0	0	0	0	0	0	0	0	0	0	0	0	0	0	0	0	0	0	0	0	0	0	0	0	0
hsa-miR-4537	0	0	0	0	0	0	0	0	0	0	0	0	0	0	0	0	0	0	0	0	0	0	0	0	0	0	0	0	0	0	0	0	0	0
hsa-miR-5195-5p	0	0	0	0	0	0	0	0	0	0	0	0	0	0	0	0	0	0	0	0	0	0	0	0	0	0	0	0	0	0	0	0	0	0
hsa-miR-5195-3p	0	0	0	0	0	0	0	0	0	0	0	0	0	0	0	0	0	0	0	0	0	0	0	0	0	0	0	0	0	0	0	0	0	0
hsa-miR-3118	0	0	0	0	0	0	0	0	0	0	0	0	0	0	0	0	0	0	0	0	0	0	0	0	0	0	0	0	0	0	0	0	0	0
hsa-miR-5701	0.00746474	0.0025222	0.0122362	0.00664402	0.0084084	0.00156686	0.00274117	0.00226483	0.00474786	0.00128604	0.00541482	0.00124309	0.00677194	0.00227897	0	0.00191556	0.00154379	0.00257234	0	0.00117297	0.000443513	0.000609041	0.000687247	0.00253077	0.00053832	0.00429694	0.00134374	0.036691	0.00532193	0.00504064	0.00661647	0.000983216	0.00231767	0.00281807
hsa-miR-1268a	0.00472767	0.00499185	0.00298061	0.00420788	0.0020482	0.0042529	0.00578692	0	0.00250581	0.00135748	0.0122478	0.00393645	0.00238272	0	0.00931991	0.00404396	0.00366651	0.000678813	0.00221284	0	0	0.00192863	0.00217628	0.00267137	0.00142057	0.00272139	0.00283678	0.00522194	0.0101117	0	0.00419043	0.00622704	0.00366964	0
hsa-miR-4509	0	0	0	0	0	0	0	0	0	0	0	0	0	0	0	0	0	0	0	0	0	0	0	0	0	0	0	0	0	0	0	0	0	0
hsa-miR-4508	0.00750865	0.00528549	0.00631188	0.0178216	0.00216868	0.00750511	0.0122547	0.00151877	0.0132661	0.00287467	0.0051873	0.00833601	0.00756864	0	0	0.0128455	0.00711734	0.00431246	0.00468601	0	0.00148707	0.00204208	0.00345645	0.00169711	0.00421156	0.00576295	0.00675821	0.0165874	0.0142753	0.016901	0.00887385	0.00329667	0.023313	0
hsa-miR-4715-5p	0	0	0	0	0	0	0	0	0	0	0	0	0	0	0	0	0	0	0	0	0	0	0	0	0	0	0	0.00106812	0	0	0	0	0	0
hsa-miR-4715-3p	0	0	0	0	0	0	0	0.00112257	0	0	0	0	0	0	0	0	0	0	0	0	0.000549571	0	0	0	0	0	0	0	0	0	0	0	0	0
hsa-miR-211-5p	0.0754278	0.0514614	0.131689	0.0688562	0.0821142	0.0411758	0.0994299	0.0457702	0.0799583	0.029988	0.08618	0.0311337	0.0682324	0.0118092	0.049565	0.0893347	0.046998	0.0449868	0.0307785	0.0273515	0.0293021	0.0252475	0.0445148	0.0222938	0.0404474	0.0333989	0.0429385	0.0363162	0.0937627	0.0574633	0.0891419	0.0280217	0.0510414	0.0438082
hsa-miR-211-3p	0	0	0	0	0	0	0	0	0	0	0	0	0.00204233	0	0	0	0	0	0	0.000795943	0	0	0	0	0	0	0.000607881	0	0	0	0	0	0	0
hsa-miR-1233-3p	0	0	0	0	0.00184338	0	0	0.000645478	0	0	0	0	0.00107222	0	0	0	0.000549977	0.000305466	0	0.00083574	0	0	0	0	0.000383553	0	0	0.00117494	0.00455025	0	0	0	0	0
hsa-miR-1233-5p	0	0	0	0	0	0	0	0	0	0	0	0	0	0	0	0	0.000249989	0	0	0	0	0.000788984	0	0	0	0	0	0.00106812	0	0	0	0	0	0
hsa-miR-3942-5p	0.00773619	0.00735164	0.00731604	0.00688562	0.0050274	0.00347964	0.00236738	0.00586798	0.00820085	0.00222133	0.00801674	0.00536788	0.015596	0.00295231	0.00381269	0.0181978	0.00649972	0.00499853	0.0018105	0.00303906	0.00402186	0.0110458	0.00534178	0.00480847	0.00325439	0	0.00754325	0.00640875	0.00275773	0.0104479	0.0102856	0.00764227	0.0120097	0.010952
hsa-miR-3942-3p	0.00202614	0.00171149	0.00766443	0	0.0035112	0.000607557	0.00248011	0	0.00429568	0.00116356	0.00419925	0.0011247	0.00612699	0.00309289	0	0	0.00104757	0	0.00189672	0.000795943	0	0.00165311	0	0.000457949	0.00146115	0.00699787	0.00121576	0.00111899	0	0	0.00718359	0	0.00314541	0
hsa-miR-4510	0	0.00245055	0	0	0.0016758	0.00115988	0	0.0011736	0	0.00111067	0	0.00107358	0	0	0	0.00330869	0.00199991	0.00166618	0	0.00151953	0.0011491	0	0.000890297	0.000437133	0.00162719	0	0.0011605	0	0	0.00261197	0.00342853	0	0	0.00365068
hsa-miR-8063	0	0	0	0	0	0	0	0	0	0	0	0	0	0	0	0	0	0	0	0	0	0	0	0	0	0	0	0	0	0	0	0	0	0
hsa-miR-626	0	0	0	0	0	0	0	0	0	0	0	0	0	0	0	0	0	0	0	0	0	0	0	0	0	0	0	0	0	0	0	0	0	0
hsa-miR-4310	0	0	0	0	0	0	0	0	0	0	0	0	0	0	0	0	0	0	0	0	0	0	0	0	0	0	0	0	0	0	0	0	0	0
hsa-miR-627-5p	0.00967024	0.00571794	0.0317029	0.00688562	0.0318402	0.00347964	0.00946951	0.00704157	0.0328034	0.006664	0.0340712	0.00966219	0.035091	0.0177138	0.00381269	0.0165435	0.00599974	0.00222157	0.00543151	0.00303906	0.00287276	0.00315594	0.00445148	0.0026228	0.00395176	0	0.009284	0.00747687	0.0110309	0.0182838	0.0102856	0.0101897	0	0.00365068
hsa-miR-627-3p	0.193598	0.0584047	0.169001	0.0454451	0.123507	0.0574141	0.182288	0.0361467	0.148845	0.0329868	0.143299	0.054323	0.223023	0.042218	0.0880731	0.111007	0.0560976	0.0568166	0.0537719	0.0334296	0.0297043	0.0260365	0.042111	0.0355827	0.0414237	0.0685791	0.0555299	0.0798957	0.06067	0.10918	0.0754277	0.0252195	0.138713	0.0602363
hsa-miR-1282	0	0	0	0	0	0.00127587	0	0.00258191	0	0	0	0	0	0.00649507	0.00419396	0	0.00164993	0	0	0	0.000632006	0	0	0.00144254	0.000767106	0	0.00127655	0.00352481	0.0030335	0	0	0	0	0
hsa-miR-10393-5p	0	0	0	0.00302967	0	0	0	0	0	0	0	0	0	0	0	0	0	0	0	0	0	0	0	0.000384677	0	0	0	0	0	0	0	0	0	0
hsa-miR-10393-3p	0	0	0	0	0	0	0	0	0	0	0	0	0	0	0	0	0	0	0	0	0	0	0	0.00174853	0	0	0	0	0	0	0	0	0	0
hsa-miR-147b-3p	0.0769935	0.0735941	0.0919731	0.0829554	0.105336	0.0492121	0.104165	0.0737689	0.0687309	0.0349067	0.0692876	0.0596091	0.0857779	0.0525792	0.111839	0.097055	0.0659972	0.0558566	0.0303475	0.0405931	0.0258822	0.0264498	0.0410384	0.0531221	0.0487051	0.0699787	0.051062	0.095114	0.115562	0.0711451	0.0718359	0.0747245	0.138398	0.0688414
hsa-miR-147b-5p	0.0734938	0.0343076	0.0877925	0.0585278	0.0737352	0.0185581	0.0520823	0.0222983	0.0512553	0.0377627	0.0841758	0.0225451	0.0896769	0.0236184	0.0381269	0.0330869	0.0254989	0.0205495	0.0307785	0.0243124	0.0172365	0.0220916	0.0169156	0.0166111	0.0234781	0.0244925	0.0307533	0.0277712	0.0358505	0.0313436	0.0274283	0.0636856	0.0750609	0.0182534
hsa-miR-4716-5p	0.00193405	0.000816848	0.00487736	0	0.0050274	0.0028997	0.00946951	0.00586798	0	0.00111067	0.00601256	0.00107358	0.003899	0.00295231	0.0190634	0	0.000999957	0.00111078	0	0.000759764	0.00344731	0.00157797	0	0.00174853	0.00185965	0.00667978	0.0011605	0.00106812	0.00827318	0.00522394	0.00685707	0.00509485	0	0
hsa-miR-4716-3p	0.00386809	0.0016337	0.00487736	0	0.0067032	0.00115988	0	0	0.00205021	0.00111067	0	0.00429431	0.003899	0	0	0	0.000999957	0	0.00362101	0.00151953	0.00172365	0.00315594	0	0.00218567	0.00116228	0	0.00058025	0	0.00551545	0.00522394	0	0	0.00300244	0
hsa-miR-4712-5p	0	0	0.00731604	0	0.0067032	0	0	0	0	0	0	0	0	0	0	0.00165435	0.000499979	0.000555392	0.0018105	0.000759764	0.0011491	0	0	0	0.00139474	0	0.0011605	0.00106812	0	0	0	0	0	0
hsa-miR-4712-3p	0	0.00256724	0.00766443	0.00360676	0	0.00182267	0	0.00245896	0	0.00465422	0.00209962	0.0056235	0.00816933	0.00309289	0	0.00519938	0.0041903	0.0029092	0.00569015	0.00318377	0.00180573	0.00165311	0.000932692	0.000457949	0.00170468	0	0.00121576	0.00671393	0.00288905	0	0	0.00266873	0	0
hsa-miR-4713-5p	0.0116043	0.00816848	0.0195095	0	0.0150822	0.00521946	0.00946951	0.00586798	0.0184519	0.009996	0.0140293	0.00322073	0.011697	0.00295231	0.0114381	0.0148891	0.00399983	0.00333235	0.00905251	0.00455858	0.00344731	0.00631187	0.00890297	0.00349707	0.00325439	0.00222659	0.002321	0.0117494	0.00275773	0.00783591	0.0102856	0	0.0180146	0.010952
hsa-miR-4713-3p	0.00386809	0.000816848	0.00487736	0	0	0.00347964	0.00236738	0	0	0	0.00400837	0.00107358	0	0.00885692	0	0.00330869	0.00149994	0.00111078	0	0.00227929	0.0011491	0.00157797	0.000890297	0	0.000697369	0	0.002321	0.0042725	0.00275773	0.00261197	0.00685707	0	0.00300244	0.0146027
hsa-miR-7973	0	0	0	0	0	0	0	0	0	0	0	0	0	0	0	0	0	0	0	0	0	0	0	0	0	0	0.000319138	0	0	0	0	0	0	0
hsa-miR-1266-5p	0.0277494	0.028128	0.046653	0.0296381	0.0368676	0.022189	0.0407601	0.0460254	0.027455	0.0201852	0.0345068	0.0421029	0.0205121	0.0112958	0.0364692	0.018989	0.0200861	0.0180623	0.0311721	0.0341563	0.0203341	0.0347153	0.0246961	0.022997	0.0224573	0.00425957	0.0305262	0.0367806	0.0369296	0.0499681	0.0327947	0.0682267	0.0344627	0.0244437
hsa-miR-1266-3p	0	0.00245055	0	0	0	0.000579941	0.00236738	0	0	0.00111067	0	0	0	0	0.00762538	0	0	0.000555392	0.0018105	0	0.000574551	0	0	0	0	0	0.00058025	0	0	0	0	0	0	0
hsa-miR-628-5p	9.1171	4.07362	7.93059	4.58927	7.74723	3.96099	9.49082	4.38103	8.40997	3.13541	7.85039	4.0506	9.92685	4.36351	5.47883	7.35688	3.85034	3.35512	3.00181	3.09908	1.96784	2.83561	3.36176	2.36708	3.05424	4.06576	3.76118	5.0768	6.12215	4.56311	4.83766	5.24515	7.2689	5.0854
hsa-miR-628-3p	1.10222	0.822372	1.66063	1.13613	1.23243	0.812911	1.20781	0.874161	1.11473	0.844741	1.49703	0.816532	1.00278	0.961889	1.34606	1.53555	0.932865	0.712753	0.811795	0.716349	0.713866	0.644713	0.681798	0.504202	0.695022	1.00536	1.01273	0.828051	1.26251	0.900259	1.23199	0.995436	1.46262	1.26592
hsa-miR-2116-5p	0	0	0.00766443	0	0.0017556	0.00364534	0.00744033	0.00245896	0	0	0.00419925	0	0.00204233	0	0	0.00346625	0.00261894	0.000581839	0	0	0.00300955	0	0.000932692	0.000457949	0	0.00233262	0.000607881	0.00223798	0	0	0.0143672	0	0	0
hsa-miR-2116-3p	0.014183	0.0119804	0.0153289	0	0.0122892	0.00546801	0.022321	0.0110653	0.0322176	0.00232711	0.00209962	0.0067482	0.0224656	0.00927868	0.0199712	0.00866563	0.00576166	0.00698207	0.0113803	0.00955132	0.00300955	0.00661244	0.00373077	0.00686924	0.00389641	0.00466525	0.00486305	0.0190228	0.00866714	0.0164181	0.0215508	0.00266873	0.015727	0.0152981
hsa-miR-8067	0	0	0	0	0	0	0	0	0	0	0	0	0	0	0	0	0	0	0	0	0	0	0	0	0	0	0	0	0	0	0	0	0	0
hsa-miR-6085	0	0	0	0	0	0	0	0	0	0	0	0	0	0	0	0	0	0	0	0	0	0	0	0	0	0	0	0	0	0	0	0	0	0
hsa-miR-190a-5p	1.57625	0.338175	3.08493	0.44068	2.23719	0.463372	1.72108	0.683033	1.4249	0.739704	1.76769	0.502434	1.87347	0.445798	0.560465	0.729567	0.421482	0.286027	0.61195	0.357089	0.348752	0.328217	0.340093	0.336593	0.283597	0.480944	0.517003	0.386661	0.683916	0.459706	0.966846	0.596097	0.636516	0.781246
hsa-miR-190a-3p	0.0101307	0.00427873	0.0434318	0	0.0245784	0	0.0173608	0	0.00214784	0.00232711	0.0104981	0.0011247	0.018381	0	0	0.00519938	0.00261894	0.00116368	0	0	0.00120382	0	0.00279808	0.00137385	0.00121763	0.00699787	0.00121576	0	0	0	0	0	0.00629082	0.00764905
hsa-miR-422a	0.0348129	0.0285897	0.0487736	0.0344281	0.0485982	0.0278371	0.0284085	0.0340343	0.0471549	0.0177707	0.0561172	0.0472374	0.0565355	0.0295231	0.0419396	0.0711369	0.0409983	0.0294358	0.0199155	0.0250722	0.0247057	0.0173577	0.0356119	0.0209824	0.0271974	0.0489851	0.0290125	0.0352481	0.0717009	0.0261197	0.0994275	0.0484011	0.0570463	0.0255548
hsa-miR-1272	0	0	0.0061905	0.00291315	0	0	0	0	0.00346959	0.00187959	0	0.000908411	0	0	0	0	0.000423059	0	0.00153196	0	0.000486159	0	0.00150666	0.000369882	0.000196694	0	0.00294589	0	0	0	0	0.00215551	0.00254052	0
hsa-miR-4511	0.00773619	0.0179707	0.0146321	0.0137712	0.0117306	0.0127587	0.0165716	0.00352079	0.0143515	0.006664	0.0140293	0.0257658	0.0019495	0.00885692	0.00381269	0.0231609	0.0129994	0.0072201	0.014484	0.0151953	0.0137892	0.00631187	0.0106836	0.00305993	0.00929826	0.011133	0.0104445	0.0128175	0.00275773	0.0104479	0.0137141	0.0229268	0.021017	0
hsa-miR-4311	0	0	0	0	0	0	0	0	0	0	0	0	0	0	0	0	0	0	0	0	0	0	0	0	0	0	0	0	0	0	0	0	0	0
hsa-miR-4512	0.00386809	0.00326739	0	0	0.0050274	0.00173982	0.00710213	0	0.00410042	0	0.00200419	0	0.00584849	0	0	0.00165435	0.000499979	0.00222157	0.00362101	0.000759764	0.0011491	0	0	0	0.000697369	0	0.00174075	0	0.00551545	0	0.00342853	0	0	0
hsa-miR-4312	0	0	0	0	0	0	0	0	0	0	0	0	0	0	0	0	0	0	0	0	0	0	0	0	0	0	0	0	0	0	0	0	0	0
hsa-miR-629-5p	6.59105	6.7099	9.91266	7.30007	7.45604	5.94312	7.81483	5.70725	6.72919	5.11964	6.42065	6.3433	6.59469	5.96619	9.25866	9.70723	5.66633	5.4146	4.97319	4.99852	4.14114	4.24353	4.40137	3.25236	5.16128	6.06482	5.60406	7.49274	12.8331	7.85058	11.914	5.83118	10.9177	7.05242
hsa-miR-629-3p	0.216613	0.196044	0.334099	0.216897	0.274831	0.187321	0.352739	0.154915	0.252176	0.129948	0.246515	0.174993	0.210546	0.165329	0.324079	0.231609	0.187492	0.136071	0.139409	0.131439	0.119507	0.10099	0.115739	0.100104	0.130408	0.151408	0.145063	0.215761	0.36402	0.227241	0.315425	0.129919	0.291236	0.167931
hsa-miR-630	0	0	0	0	0	0	0	0	0	0	0	0	0	0	0	0	0	0	0	0	0	0	0	0	0	0	0	0	0	0	0	0	0	0
hsa-miR-12135	0.0992811	0.0409332	0.0476898	0.0294552	0.0983136	0.042529	0.0723365	0.0186471	0.0801861	0.00678741	0.0514408	0.0328037	0.145346	0.0396921	0.0186398	0.0626814	0.0311653	0.0244373	0.00885135	0.013929	0.00561783	0.0135004	0.0184984	0.0170968	0.022445	0.0272139	0.0319138	0.0718017	0.0572994	0.0351165	0.0502852	0.0155676	0.0623839	0.0267717
hsa-miR-6881-5p	0.00193405	0.0016337	0.0121934	0	0.0117306	0.00521946	0.00473476	0.00352079	0.00410042	0.003332	0.00200419	0.00322073	0.00584849	0.00295231	0.00762538	0.00330869	0.00249989	0.00222157	0.0018105	0.00151953	0.00287276	0.00788984	0.000890297	0.00305993	0.00418421	0.00445319	0.004642	0.00106812	0.0110309	0	0.00685707	0.00254742	0.00300244	0.00730136
hsa-miR-6881-3p	0.042549	0.0261391	0.0755991	0.0378709	0.0536256	0.0202979	0.0497149	0.0164303	0.0225523	0.0188813	0.0420879	0.0182508	0.0409395	0.0147615	0.0266888	0.0413587	0.0184992	0.0194387	0.018105	0.0197539	0.0103419	0.0142017	0.015135	0.0161739	0.0162719	0.0267191	0.0203088	0.0138856	0.0386082	0.00522394	0.0137141	0.0356639	0.0180146	0.0182534
hsa-miR-4513	0	0	0	0	0	0.00173982	0	0	0	0	0	0	0	0	0	0	0	0	0	0	0	0	0	0	0	0	0	0	0	0	0	0	0	0
hsa-miR-6882-5p	0.127647	0.129062	0.12925	0.113613	0.0787626	0.10149	0.0946951	0.129096	0.102511	0.0944067	0.0941967	0.114873	0.109172	0.159425	0.148695	0.16378	0.111495	0.1133	0.0869041	0.105607	0.0672225	0.0899442	0.0738946	0.0747498	0.0918203	0.126916	0.106766	0.144197	0.201314	0.148882	0.191998	0.124824	0.162132	0.149678
hsa-miR-6882-3p	0.0106373	0.000748778	0.0134127	0	0.0107531	0.00265806	0.00651029	0.00322739	0.00187936	0.00203622	0.00734868	0.00393645	0.00714816	0.00270628	0	0.0106154	0.000916628	0.00305466	0.00331925	0.0027858	0.00210669	0.00144647	0	0.00120212	0.00255702	0.00408209	0.00265948	0.00391646	0.0202233	0.0023943	0.00628564	0.00233514	0.00550447	0.00334646
hsa-miR-631	0	0	0	0	0	0	0	0	0	0	0	0	0.00204233	0	0	0	0	0	0	0	0.000601911	0	0	0	0	0	0	0	0	0	0	0	0.00314541	0
hsa-miR-4313	0	0	0	0	0	0	0	0	0	0	0	0	0	0	0	0	0	0	0	0	0	0	0	0	0	0	0	0	0	0	0	0	0	0
hsa-miR-184	2.01141	1.65575	2.75083	2.26193	2.11989	1.54206	2.42893	1.54093	2.04611	2.38238	1.92001	2.84605	1.88516	1.43777	2.61932	4.06969	1.81092	1.6223	1.1895	1.42152	1.05602	1.14245	1.22505	0.961694	1.48075	1.99503	1.55739	2.18859	2.93146	2.62503	2.12912	2.06851	3.55188	2.46421
hsa-miR-5572	0	0	0	0	0	0	0	0	0	0	0	0	0	0	0	0	0	0	0	0	0	0	0	0	0	0	0	0	0	0	0	0	0	0
hsa-miR-549a-3p	0.00405229	0.00256724	0.00766443	0.014427	0.0017556	0	0.00496022	0.00245896	0.00644352	0.00698133	0.00209962	0.0011247	0	0	0	0.0069325	0.000523787	0.00174552	0.00379343	0.00159189	0.00421337	0.00330622	0.00279808	0.000915899	0.00170468	0	0.00668669	0.00447595	0	0.00273635	0.0035918	0.00533746	0.00314541	0
hsa-miR-549a-5p	0.00386809	0.00490109	0	0.0137712	0.0050274	0.00231976	0.00236738	0.00704157	0.00410042	0.00444267	0	0.00214715	0.0019495	0.00590461	0.00762538	0.0115804	0.00399983	0.00444314	0	0.00379882	0.000574551	0.00157797	0.00356119	0.00218567	0.00325439	0.00667978	0.004642	0.00747687	0.00275773	0	0	0.0152845	0.00600487	0
hsa-miR-4514	0	0	0	0	0	0	0	0	0	0	0	0	0	0	0	0	0	0	0	0	0	0	0	0	0	0	0	0	0	0	0	0	0	0
hsa-miR-4515	0.0232086	0.0155201	0.0317029	0.0309853	0.0301644	0.0255174	0.0331433	0.0281663	0.0410042	0.0255453	0.0160335	0.0246923	0.015596	0.03838	0.0266888	0.03805	0.0274988	0.028325	0.014484	0.0167148	0.0241311	0.0142017	0.0142447	0.0139883	0.0241755	0.0222659	0.0284323	0.0288394	0.0275773	0.0287317	0.0582851	0.0229268	0.0270219	0.0255548
hsa-miR-7706	2.02285	5.9131	2.30029	6.41281	1.41787	5.62127	1.68399	6.75492	2.11992	5.31861	1.05637	6.4046	2.17661	6.50049	5.9729	8.9139	4.29669	4.90985	4.10094	4.40017	2.35212	3.65523	3.96954	3.79027	4.68254	5.89658	4.49718	6.95367	10.8928	7.19728	9.01676	8.16832	9.17319	8.15197
hsa-miR-1276	0.44251	0.570569	0.380922	0.571851	0.390797	0.462503	0.479157	0.547365	0.457812	0.365298	0.35935	0.532601	0.542545	0.431922	0.524245	0.740651	0.398183	0.483858	0.288775	0.389455	0.237634	0.305495	0.33395	0.330342	0.41526	0.511894	0.379135	0.677939	0.958586	0.606238	0.671307	0.411919	0.779432	0.5863
hsa-miR-548ap-5p	0	0.000945824	0.00282374	0	0	0.00134302	0.00274117	0	0	0	0	0.00124309	0.00225731	0	0.00441469	0	0	0.000643086	0	0.000879726	0.00066527	0	0	0.000506155	0	0.00257816	0.00201561	0.00123678	0	0	0	0.00294965	0.00695301	0
hsa-miR-548ap-3p	0.0313519	0.00851242	0.00847121	0.0159457	0.0310464	0.0147732	0.0109647	0.0149479	0.0237393	0.0141464	0.0278476	0.0111878	0.0135439	0.00341846	0.00882939	0.00766224	0.0127363	0.0135048	0.0146746	0.00791754	0.00465689	0.00913561	0.00721609	0.00911078	0.00915144	0.0128908	0.0127655	0.00371033	0.00638632	0.0120975	0.0119096	0.0058993	0.020859	0.0126813
hsa-miR-11181-5p	0	0	0	0	0	0	0	0	0	0	0	0	0	0	0	0	0	0	0	0	0	0	0	0	0	0	0	0	0	0	0	0	0	0
hsa-miR-11181-3p	0	0	0	0	0	0	0	0	0	0	0	0	0	0	0	0	0	0	0	0	0	0	0	0	0	0	0	0	0	0	0	0	0	0
hsa-miR-1179	2.27131	0.469805	3.67637	0.706924	3.22504	0.645225	3.1671	0.657772	2.32396	0.57596	2.7946	0.569098	2.92666	0.58765	0.798849	1.33451	0.602879	0.35434	0.557635	0.383645	0.344895	0.300866	0.411317	0.423603	0.346781	0.496849	0.606058	0.579636	0.976498	0.651251	1.06676	0.595127	0.613355	0.749607
hsa-miR-7-5p	2358.74	2913.35	2599	4272.93	1757.36	2927.76	2783.61	4084.68	2552.36	4820.52	2161.62	3396.54	1594.68	3647.88	5105.1	4081.42	2819.25	2548.58	3734.71	3001.52	3591.18	2663.96	2388.23	1779.65	2683.7	3255.54	3411.02	2190.71	3213.36	4516.53	4443.37	5336.83	3869.03	5291.88
hsa-miR-7-2-3p	0.437095	0.187875	0.587722	0.216897	0.517822	0.201239	0.511354	0.191296	0.381339	0.129948	0.438917	0.220083	0.473728	0.168281	0.278326	0.349067	0.181992	0.204384	0.115872	0.163349	0.116059	0.156219	0.155802	0.154745	0.149469	0.182581	0.134618	0.240328	0.355747	0.242913	0.34971	0.117182	0.267217	0.21539
hsa-miR-3529-5p	0.439029	0.187875	0.587722	0.216897	0.517822	0.201239	0.511354	0.191296	0.381339	0.129948	0.438917	0.220083	0.473728	0.168281	0.278326	0.349067	0.181992	0.204384	0.115872	0.163349	0.116634	0.156219	0.156692	0.154745	0.149469	0.184807	0.134618	0.240328	0.355747	0.242913	0.34971	0.117182	0.267217	0.21539
hsa-miR-3529-3p	2373.81	2925.2	2621.34	4293.14	1764.45	2947.88	2799.81	4114.85	2567.12	4857.73	2174.48	3421.28	1604.16	3679.71	5133.27	4101.66	2834.97	2561.2	3758.8	3014.6	3600.91	2680.79	2399.71	1790.34	2695.64	3276.94	3431.35	2198.22	3234.04	4542.27	4484.07	5394.76	3886.96	5329.41
hsa-miR-6766-5p	0.00709151	0.00374389	0.00223546	0.0126236	0.00153615	0.00265806	0.0021701	0.00215159	0.00187936	0.00407244	0	0.00393645	0	0.00270628	0.00698993	0.00909891	0.00183326	0.00305466	0.00331925	0.0027858	0.00316003	0.00144647	0.00163221	0.00280494	0.00681872	0.00204105	0.00319138	0.00489557	0	0.00718291	0.00942847	0.00934056	0.00550447	0.00669292
hsa-miR-6766-3p	0	0.00490109	0.00243868	0	0.0050274	0.0028997	0.0118369	0.0011736	0.00410042	0.00111067	0	0	0	0	0	0	0.000499979	0	0.00362101	0.000759764	0	0	0	0.000874267	0.00278948	0	0.0011605	0.00106812	0	0.00783591	0	0	0	0.00365068
hsa-miR-5094	0.0522193	0.0138864	0.0341415	0.0103284	0.0536256	0.0115988	0.0426128	0.0222983	0.0451047	0.013328	0.022046	0.0150301	0.019495	0.0147615	0.0381269	0.0330869	0.0249989	0.0233265	0.021726	0.0197539	0.011491	0.0142017	0.0133544	0.0135511	0.0195263	0.00890638	0.0220495	0.0320437	0.0358505	0.0339556	0.0308568	0.0560433	0.0450365	0.00730136
hsa-miR-5009-5p	0.00886438	0.0224633	0.0134127	0.0189355	0.0092169	0.0132903	0.0130206	0.0150611	0.0169142	0.0193441	0.0146974	0.0196822	0.0160834	0.0216502	0.0419396	0.0166813	0.0178742	0.0173097	0.0232348	0.0195006	0.0147468	0.0115718	0.0114255	0.0108191	0.0129982	0.0224515	0.0228715	0.0186032	0.0278071	0.023943	0.0377139	0.0256865	0.0192656	0.036811
hsa-miR-5009-3p	0	0	0	0	0	0	0	0	0	0	0	0	0	0	0	0	0	0	0	0	0	0	0	0	0	0	0	0	0.00275773	0.00261197	0	0	0	0
hsa-miR-3174	0.151697	0.203928	0.167951	0.273329	0.110603	0.186388	0.194743	0.162773	0.131392	0.203976	0.122691	0.20538	0.104425	0.18638	0.320929	0.332308	0.186036	0.160967	0.157592	0.172962	0.118707	0.143389	0.118371	0.10495	0.175211	0.223628	0.163176	0.191055	0.30335	0.237348	0.249239	0.221737	0.287189	0.206025
hsa-miR-3175	0.0560874	0.109458	0.0853538	0.165255	0.0569772	0.109029	0.0781235	0.122054	0.067657	0.123284	0.0681423	0.0815918	0.0409395	0.0738077	0.160133	0.180324	0.110995	0.0749779	0.0869041	0.0934509	0.0568805	0.0710086	0.0587596	0.0673185	0.0990264	0.082384	0.121853	0.135652	0.245438	0.201122	0.239997	0.0891599	0.144117	0.182534
hsa-miR-1469	0	0	0	0	0	0	0	0	0	0	0	0	0	0	0	0	0	0	0	0	0	0	0	0	0	0	0	0	0	0	0	0	0	0
hsa-miR-4714-5p	0.00193405	0.0016337	0.00243868	0	0	0.00173982	0.00710213	0	0	0.00111067	0	0	0.0019495	0.00295231	0	0	0	0.00111078	0	0.00151953	0	0	0.00356119	0.000437133	0.000464913	0	0	0.00320437	0.00827318	0	0	0	0.00300244	0.00365068
hsa-miR-4714-3p	0.00193405	0.000816848	0	0	0.0050274	0	0.00946951	0	0.00205021	0.00111067	0.00400837	0	0	0	0	0	0.00299987	0.00277696	0	0.000759764	0	0	0.000890297	0.0013114	0	0	0	0	0	0.00522394	0	0	0.00600487	0
hsa-miR-5587-5p	0.0260022	0.00798696	0.0476898	0.00841576	0.0532532	0.0042529	0.0434019	0.00860637	0.0175407	0.00135748	0.0440921	0.0026243	0.0262099	0	0	0.0161758	0.00244434	0.010861	0	0.0083574	0.00140446	0.00192863	0	0.00320565	0.00710283	0.00544279	0.00709195	0.00652743	0.00674111	0.00957722	0	0	0.00733929	0.00446194
hsa-miR-5587-3p	0.0263399	0.0658924	0.0204385	0.0685283	0.0193116	0.0437441	0.0347215	0.0479498	0.0214784	0.0349067	0.0125977	0.0517362	0.0163387	0.0556721	0.0639079	0.0485275	0.0403316	0.0564384	0.026554	0.0477566	0.0373185	0.0281029	0.0373077	0.0151123	0.0550368	0.0326567	0.0455911	0.0492355	0.0895605	0.0492543	0.0574688	0.0453684	0.113235	0.0305962
hsa-miR-3176	0.145563	0.125795	0.225899	0.0558098	0.203742	0.0866248	0.200106	0.095123	0.149558	0.0501554	0.197254	0.0944747	0.261848	0.0649507	0.128026	0.132174	0.0573133	0.0803857	0.0628911	0.048385	0.0532216	0.045678	0.0536052	0.0698493	0.0629834	0.0850794	0.0517339	0.103889	0.166044	0.14517	0.0913073	0.0973384	0.128631	0.126813
hsa-miR-662	0	0	0	0	0.0017556	0	0	0	0	0	0	0	0	0	0	0	0	0	0	0	0	0	0	0.000457949	0	0	0	0	0	0	0	0	0	0
hsa-miR-3177-3p	2.1234	2.57408	2.67489	2.90704	2.15939	2.42111	2.30402	2.24257	2.11992	1.56615	1.63771	2.38886	2.32213	2.27328	3.65074	4.38307	2.18472	2.16968	1.59704	1.91345	1.40125	1.544	1.54734	1.06702	1.81816	2.25565	1.98899	2.98658	4.6427	3.23436	3.90428	1.90014	4.47592	2.31001
hsa-miR-3177-5p	0.0924979	0.0406293	0.144624	0.0987937	0.0929705	0.0454875	0.110958	0.0527608	0.0843261	0.0456822	0.11694	0.0554526	0.0764542	0.0367113	0.0656446	0.09811	0.0530847	0.045687	0.0502218	0.0479642	0.0544075	0.0347153	0.0468373	0.032614	0.0506957	0.0276872	0.0416266	0.0510842	0.102875	0.0399745	0.0885456	0.0682267	0.0459503	0.0488874
hsa-miR-1225-5p	0.00193405	0.000816848	0	0	0	0.000579941	0	0.0011736	0	0.00222133	0	0.00107358	0	0	0	0	0	0	0	0	0	0.00157797	0	0.000437133	0.000464913	0	0.002321	0	0.0110309	0	0.00342853	0	0.00300244	0
hsa-miR-1225-3p	0.00386809	0.00490109	0	0.00344281	0.0016758	0.000579941	0	0	0.00615064	0.003332	0.00200419	0.00429431	0	0	0	0.00827173	0.00249989	0.00111078	0.00362101	0.00151953	0.00172365	0.00157797	0.000890297	0.00218567	0.000929826	0.00222659	0.0011605	0.00106812	0.00551545	0.0104479	0.00342853	0.00254742	0.00300244	0
hsa-miR-6511b-5p	0.00620507	0.00374389	0.012295	0.0126236	0.00768075	0.00691096	0.00542524	0.00699267	0.00563808	0.00407244	0.00734868	0.00639673	0.00714816	0.00541256	0.00698993	0.0053077	0.00412482	0.00483654	0.00497888	0.00452693	0.00526672	0.00289294	0.00285637	0.00260459	0.00308973	0.00408209	0.00771249	0.00489557	0.00631979	0.00359146	0.0141427	0.00467028	0.0082567	0.00334646
hsa-miR-6511b-3p	0.293218	0.115637	0.488691	0.139958	0.311772	0.100405	0.305701	0.0914894	0.263764	0.101457	0.31152	0.0852326	0.255469	0.0946022	0.138583	0.195429	0.0918222	0.0897803	0.0935164	0.0828473	0.0829851	0.0664119	0.0783461	0.0585379	0.0807129	0.0905159	0.0971288	0.102168	0.172778	0.127419	0.193489	0.091375	0.160826	0.144916
hsa-miR-4516	0.0100115	0.00951388	0.0157797	0	0.0173495	0.0120082	0.0122547	0.0106314	0.00530643	0	0.0051873	0.00138933	0.00504576	0	0	0.0149864	0.00970547	0.0050312	0.00468601	0.000983224	0.00223061	0.00204208	0.00576074	0.00339421	0.00421156	0.00576295	0.00375456	0.0152051	0.0107065	0	0.0177477	0	0.015542	0
hsa-miR-3180	0.0313519	0.0453996	0.0508273	0.0318913	0.0611226	0.0295464	0.0493411	0.0366903	0.0403568	0.0263637	0.0429318	0.0316988	0.0338597	0.0205108	0.0375249	0.0411845	0.0286567	0.0327974	0.0199155	0.0250722	0.0212886	0.0210119	0.0206174	0.0220177	0.0244936	0.0283598	0.0225076	0.041432	0.0973913	0.0408292	0.0774127	0.0280217	0.0434563	0.0211355
hsa-miR-3677-3p	0.0135383	0.00245055	0.00975473	0	0.0150822	0.0028997	0.00946951	0.00586798	0.00820085	0	0.0100209	0.00214715	0.015596	0.00295231	0	0.00165435	0.00199991	0.00444314	0.00543151	0.00151953	0.000574551	0.00315594	0.00356119	0.0013114	0.00348685	0.00667978	0.00174075	0.00534062	0.00551545	0.00261197	0.00342853	0.00254742	0	0.00730136
hsa-miR-3677-5p	0.0116043	0.000816848	0.0121934	0	0.0217854	0.0028997	0.00710213	0.00704157	0.00820085	0.00111067	0.00801674	0.00322073	0.011697	0.00295231	0	0	0.00149994	0.000555392	0.0018105	0.000759764	0.00344731	0	0.000890297	0.0052456	0.00209211	0	0.0034815	0.00534062	0.00551545	0	0.00685707	0	0	0.00365068
hsa-miR-940	0.482222	0.299511	1.01426	0.310181	0.749641	0.201101	0.553065	0.191799	0.425273	0.122173	0.657182	0.157458	0.484033	0.185574	0.235661	0.363956	0.15347	0.27521	0.149841	0.205353	0.199834	0.224823	0.162288	0.140132	0.178504	0.177279	0.150147	0.217084	0.384243	0.243535	0.441791	0.178805	0.330268	0.217998
hsa-miR-4717-5p	0.0232086	0.0579962	0.0414576	0.0654134	0.0150822	0.0440755	0.018939	0.0598534	0.0205021	0.036652	0.0120251	0.0536788	0.023394	0.0560938	0.0648157	0.0579021	0.0344985	0.0472083	0.0235365	0.0334296	0.0344731	0.0331373	0.0338313	0.0314736	0.0523027	0.0667978	0.0353953	0.0950631	0.0744586	0.0705232	0.0754277	0.066233	0.0750609	0.0766643
hsa-miR-4717-3p	0.0324183	0.0633252	0.0510962	0.0757419	0.0245784	0.0516423	0.0347215	0.0799163	0.0150349	0.0500329	0.0146974	0.0596091	0.0265503	0.0371147	0.0998562	0.05546	0.0361413	0.0413106	0.0284508	0.0652673	0.027086	0.0330622	0.0307788	0.0242713	0.0508969	0.0979702	0.0401202	0.095114	0.063559	0.11219	0.0682441	0.0853994	0.084926	0.0650169
hsa-miR-6767-5p	0.00554987	0.01172	0.00699796	0	0.0080147	0.0171965	0.00679334	0.00785799	0	0.00424951	0	0.0082152	0.0111884	0.0254155	0.0255284	0.00791209	0.00717361	0.0095624	0.00519536	0.0094475	0.00494613	0.00150936	0.00851588	0.00334502	0.00533639	0.00638936	0.00832533	0.00613011	0.00791348	0.00999362	0.00655893	0.00243667	0.0201033	0.0174598
hsa-miR-6767-3p	0.00386809	0.0016337	0.00731604	0	0.0033516	0.00347964	0.00236738	0.00352079	0	0.00111067	0	0.00214715	0.003899	0.00295231	0.00381269	0.00496304	0.00149994	0.000555392	0.0018105	0.00151953	0.000574551	0.00315594	0.00267089	0.0026228	0.00232456	0	0.00174075	0.00106812	0.00275773	0.00783591	0.00342853	0.00764227	0.00300244	0
hsa-miR-6768-5p	0	0	0	0	0	0.00110945	0	0	0	0	0	0	0	0	0	0.00158242	0	0	0	0.000726731	0	0	0.000851588	0.000418128	0.000444699	0	0	0	0.00527565	0	0	0	0	0
hsa-miR-6768-3p	0	0	0	0	0	0	0	0	0	0	0	0	0.00178704	0	0	0	0	0	0	0	0	0	0	0	0	0	0.00106379	0	0	0	0.00314282	0	0	0
hsa-miR-3178	0.00500577	0.00317129	0.00946782	0	0.0151808	0.00525358	0.00612733	0	0.00795965	0	0.00778095	0.00138933	0.0151373	0	0	0.00642276	0.00258812	0.00215623	0	0.00294967	0	0	0.00345645	0.000565702	0.00210578	0	0	0.0387038	0.0107065	0.00676039	0.00443693	0.00329667	0.015542	0.00472441
hsa-miR-6126	0	0	0	0	0	0	0	0	0	0	0	0	0.00238272	0.00721675	0	0	0	0	0	0	0.000702229	0	0	0	0	0	0.000709195	0	0	0	0	0	0	0
hsa-miR-6769a-5p	0.00405229	0.000855746	0.00510962	0	0.0017556	0.000607557	0	0.00122948	0	0.00232711	0.00419925	0.0022494	0.00612699	0	0	0.00346625	0.00104757	0.00581839	0	0.00159189	0.000601911	0.00165311	0	0.00137385	0.00121763	0.00233262	0.00121576	0.00335696	0	0.0054727	0	0.00533746	0.00314541	0.00382452
hsa-miR-6769a-3p	0.014183	0.00941321	0.0281029	0.0216405	0.0368676	0.00303778	0.0396818	0.00491792	0.0107392	0.00232711	0.0188966	0.00899759	0.0163387	0.00309289	0.0199712	0.00866563	0.00523787	0.00640023	0.00379343	0.00636754	0.00240764	0.00165311	0.00279808	0.000915899	0.00803635	0.00466525	0.000607881	0.00671393	0.0057781	0	0.017959	0.00533746	0.00314541	0
hsa-miR-8065	0	0	0	0	0	0	0	0	0	0	0	0	0	0	0	0	0	0	0	0	0	0	0	0	0	0	0	0	0	0	0	0	0	0
hsa-miR-4718	0	0	0	0	0	0	0	0	0	0	0	0	0	0	0	0	0	0	0	0	0	0	0	0.000457949	0	0	0	0	0	0	0	0	0.00314541	0
hsa-miR-193b-5p	0.125713	0.105373	0.285326	0.0963987	0.157525	0.136866	0.160982	0.127922	0.123013	0.146608	0.128268	0.108431	0.140364	0.156472	0.228761	0.221682	0.127495	0.0988598	0.124925	0.0858533	0.10227	0.0788984	0.0925909	0.0795583	0.0939124	0.140275	0.147384	0.116426	0.195799	0.117539	0.308568	0.142656	0.207168	0.138726
hsa-miR-193b-3p	3.255	1.35025	6.78929	1.35303	4.74587	0.77712	4.10503	0.742886	2.65502	0.676396	4.76796	0.683868	2.69031	0.684935	1.25056	1.5799	0.679971	1.11078	0.79119	0.919314	1.07728	0.912066	0.75052	0.775912	1.01165	0.661299	0.67193	0.880135	1.52502	1.00822	1.61827	0.962926	1.27904	1.02219
hsa-miR-365a-3p	1.00764	0.390454	2.27529	0.512979	1.54844	0.468012	1.20026	0.469438	0.906194	0.529788	1.42498	0.337103	1.1619	0.475321	0.537589	0.741147	0.388483	0.329903	0.421847	0.305425	0.378629	0.301392	0.281334	0.358449	0.31986	0.371841	0.434607	0.345004	0.66737	0.363064	0.733706	0.298049	0.438356	0.394274
hsa-miR-365a-5p	0.44584	0.510211	0.513183	0.800229	0.315779	0.588009	0.482327	0.718445	0.433397	0.771286	0.348903	0.600736	0.350571	0.528078	0.95914	0.840264	0.511239	0.48237	0.602661	0.53342	0.561112	0.457336	0.422388	0.432344	0.536085	0.624027	0.543921	0.547623	0.759694	0.742026	0.931369	0.896693	0.694999	0.956796
hsa-miR-3179	0.00773619	0.00980218	0.0134127	0.023239	0.00796005	0.0181231	0.0159798	0.0181907	0.0164017	0.017493	0.0120251	0.0128829	0.00438637	0.0132854	0.021923	0.0161299	0.0184992	0.0136071	0.0135788	0.00930711	0.0159438	0.0118348	0.0131319	0.00863339	0.0133662	0.011133	0.0175526	0.0120164	0.0179252	0.0248137	0.0197141	0.0127371	0.0142616	0.0209914
hsa-miR-3670	0	0	0	0	0	0	0	0	0	0	0.000459292	0	0	0	0	0	0	0	0	0	0	0	0	0	0	0	0	0	0	0	0	0	0	0
hsa-miR-3180-5p	0.0226928	0.0201271	0.0236064	0.0242374	0.0245784	0.0210944	0.0215274	0.0141144	0.0222516	0.0211767	0.0182247	0.0220441	0.0257334	0.0216502	0.0234862	0.0368809	0.0175992	0.0161286	0.0164635	0.0140404	0.0136513	0.0175891	0.0133188	0.0161565	0.0195697	0.0215534	0.0170207	0.0241254	0.036402	0.0222191	0.0362053	0.0239118	0.0193757	0.0107087
hsa-miR-3180-3p	0.0399703	0.0313125	0.0463349	0.0344281	0.0407778	0.0255174	0.0536606	0.0258191	0.0273362	0.0170302	0.0354073	0.025408	0.0383401	0.0354277	0.0317724	0.0446674	0.0246656	0.0268439	0.016898	0.0179811	0.0218329	0.0178836	0.0216639	0.0182139	0.0208436	0.0333989	0.0224363	0.0359602	0.0717009	0.030473	0.051428	0.0169828	0.0410333	0.0365068
hsa-miR-6511a-5p	0.00508739	0.00488333	0.00933061	0.00740953	0.00681249	0.00346704	0.00622723	0.00364835	0.00441241	0.00531188	0.011023	0.0051345	0.00466184	0.0049419	0.0145877	0.00395605	0.00382592	0.00491401	0.00346357	0.00490543	0.0037096	0.00415074	0.00383215	0.00355408	0.00533639	0.00532447	0.00485644	0.00536384	0.0046162	0.00562141	0.00819867	0.003655	0.00574379	0.0104759
hsa-miR-6511a-3p	0.157625	0.0688195	0.287764	0.0697169	0.183919	0.0527746	0.186431	0.05956	0.131726	0.053312	0.173863	0.0555576	0.171068	0.0524034	0.0867387	0.110841	0.0599974	0.0505407	0.062915	0.048245	0.0502732	0.0410272	0.043402	0.0308179	0.0518378	0.0500984	0.0523676	0.0579458	0.0916944	0.086848	0.105427	0.0643225	0.0900731	0.0739263
hsa-miR-6770-5p	0.00827342	0.00199674	0.00819668	0.00315591	0.00563255	0.00124043	0.00940375	0.0010758	0.00250581	0.000678741	0.0061239	0.00196822	0.00714816	0.000902094	0.00232998	0.00303297	0.0010694	0.00135763	0.00110642	0.0009286	0.000877786	0.000482157	0.00108814	0.000267137	0.00127851	0.000680348	0.00106379	0.000979115	0.00337056	0.000798102	0.00104761	0.00155676	0.000917411	0.00334646
hsa-miR-6770-3p	0.0243137	0.0296659	0.0400253	0.028854	0.0216524	0.0202519	0.022321	0.0200815	0.0243422	0.0108599	0.0188966	0.0251183	0.036762	0.0237122	0.038611	0.031774	0.0209515	0.021722	0.0120125	0.0132657	0.00802547	0.0181842	0.0158558	0.0160282	0.017615	0.0264364	0.0214785	0.0350616	0.0529659	0.0246271	0.0490879	0.0266873	0.0419388	0.0229471
hsa-miR-1972	0	0	0	0	0	0	0	0	0	0	0	0	0	0	0	0	0	0	0	0	0.000287276	0	0	0	0	0	0	0	0	0	0	0	0	0
hsa-miR-6506-5p	0	0	0	0	0	0	0	0	0	0	0	0	0	0	0	0.00158242	0	0	0	0	0	0	0	0	0	0	0	0	0	0	0	0	0	0
hsa-miR-6506-3p	0	0	0	0	0	0	0	0	0	0	0	0	0	0	0	0	0	0	0	0	0	0	0	0	0	0	0	0	0	0	0	0	0	0
hsa-miR-484	52.0684	21.1008	72.0825	23.6452	54.0278	17.9706	53.2352	18.4219	41.6665	14.2743	51.704	15.5271	56.091	16.3469	26.1245	27.4423	15.5833	18.1247	16.0429	15.1147	13.3755	13.1192	14.3222	11.0105	17.1248	15.771	15.9488	20.1737	34.5957	20.039	33.4625	15.2795	28.7813	19.4764
hsa-miR-3680-5p	0	0.000816848	0.00243868	0.00344281	0.0075411	0.00231976	0.0118369	0.00234719	0.00717574	0.000555333	0.00300628	0.00161036	0.00877274	0.00590461	0	0.000827173	0.00174993	0.00194387	0.0018105	0.00113965	0.000574551	0.000788984	0.00178059	0.00152997	0.00174342	0.0011133	0.0011605	0.00160219	0.00689432	0	0.00171427	0.00509485	0	0.00365068
hsa-miR-3680-3p	0.000924979	0	0.00233265	0	0.00080147	0.000277363	0.00113222	0	0.000980536	0	0.00287557	0.00051345	0.00186474	0.00141197	0	0.00158242	0.00143472	0.000265622	0	0.0010901	0.000549571	0	0.000425794	0	0.000667049	0	0.000555022	0.000510842	0	0	0.0049192	0	0.00143595	0.00174598
hsa-miR-1273h-5p	0.00405229	0.000855746	0.00255481	0	0	0.00303778	0.00496022	0	0.00214784	0.00116356	0.00839849	0.0011247	0.00612699	0	0.00399425	0.00346625	0.00104757	0.00116368	0.00379343	0.000795943	0.00120382	0	0	0.000457949	0.000243526	0	0.00121576	0.00111899	0	0.0054727	0.00718359	0	0	0
hsa-miR-1273h-3p	0.042549	0.0530951	0.0365802	0.0585278	0.0234612	0.0545144	0.0402454	0.061027	0.0266528	0.0422053	0.022046	0.0418695	0.0526365	0.0354277	0.0800665	0.0645195	0.0329986	0.0349897	0.0434521	0.0349491	0.0310258	0.0236695	0.032941	0.0301622	0.0395176	0.0289457	0.04642	0.042725	0.0744586	0.0470154	0.0685707	0.0407588	0.0780633	0.0401575
hsa-miR-548w	0.00369992	0	0.00233265	0	0	0.000554726	0	0	0.00196107	0	0	0	0.00186474	0	0	0	0	0.000531245	0	0	0	0	0	0.000418128	0.000667049	0.00212979	0.000555022	0	0	0	0.00327947	0	0	0
hsa-miR-6862-5p	0.0106373	0.0236886	0.0268255	0.0344281	0.0184338	0.0205879	0.0224901	0.0228851	0.0164017	0.014994	0.0200419	0.0187876	0.0282677	0.01919	0.0305015	0.0223337	0.022499	0.0186056	0.0153893	0.015955	0.0112037	0.0134127	0.00934811	0.0120212	0.0216184	0.0311723	0.0171174	0.0218966	0.051018	0.0391795	0.0394281	0.0242005	0.0330268	0.0237294
hsa-miR-6862-3p	0.00265931	0.00299511	0.012295	0	0.00460845	0.00265806	0.00759534	0.000537898	0.00375872	0.00101811	0.00551151	0.00147617	0.0044676	0.00135314	0	0.00151648	0.000458314	0.00152733	0.000829814	0.0013929	0.000526672	0	0.000408053	0	0.00191777	0.00102052	0.000265948	0.000489557	0.00252792	0.00119715	0	0	0.00137612	0
hsa-miR-4721	0	0.000816848	0.00243868	0	0.0016758	0.00115988	0	0	0.00205021	0	0	0	0	0	0	0	0.000499979	0	0.00362101	0.000759764	0	0	0	0.000437133	0.000697369	0	0	0	0	0.00261197	0	0	0	0.00365068
hsa-miR-4517	0.00510588	0	0.0107302	0.00605935	0.0014747	0.0010207	0.00833317	0.00619658	0.00360837	0.00293216	0.00352737	0.000944747	0.00171556	0.00519606	0	0.0058233	0.000879962	0.00195498	0.00477973	0.00133718	0.00101121	0.00138861	0.000783461	0.00115403	0.000613685	0	0.00357434	0.00093995	0	0.00229853	0.00603422	0	0.00264214	0
hsa-miR-4518	0	0	0	0	0	0	0	0	0	0	0	0	0	0	0	0	0	0	0	0	0	0	0	0	0	0	0	0	0	0	0	0	0	0
hsa-miR-4519	0.00945534	0.00599022	0.00596122	0	0.0061446	0.00637935	0.00289346	0	0.00250581	0.00542993	0.00244956	0.00656075	0.0119136	0.00360837	0	0.00404396	0.00366651	0.00610931	0	0.0037144	0.000702229	0.00385726	0.00652884	0.00160282	0.00227291	0.013607	0.00283678	0.00261097	0.0202233	0.00319241	0.0125713	0.00934056	0.00366964	0
hsa-miR-762	0	0	0	0	0.0016758	0	0	0	0	0	0	0	0	0	0	0	0	0	0	0	0	0	0	0	0	0	0	0	0	0	0	0	0	0
hsa-miR-9901	0.00810458	0.00427873	0.00255481	0.0108203	0.008778	0.00729068	0.00744033	0.00491792	0.00429568	0.00349067	0.00419925	0.0022494	0.00408466	0.00927868	0	0.00866563	0.00890438	0.00523655	0.0113803	0.00477566	0.0054172	0.00661244	0.00559615	0.00320565	0.00413994	0.00466525	0.00425517	0.00559494	0.00866714	0.0136817	0.00718359	0.0133437	0.00629082	0.0152981
hsa-miR-6771-5p	0	0	0.00243868	0	0.0016758	0	0	0	0	0	0	0	0.0019495	0	0	0.00165435	0.000499979	0.00111078	0	0	0.000574551	0.00315594	0	0	0	0	0	0	0	0	0	0	0	0
hsa-miR-6771-3p	0	0	0	0	0	0	0	0	0	0	0	0	0	0	0	0	0	0	0	0	0	0	0	0	0	0	0	0	0	0	0	0	0	0
hsa-miR-3181	0.015676	0.0170248	0.0225899	0	0.0271656	0.00604359	0.0137059	0.0040767	0.0142436	0	0.0139238	0.00372927	0.0112866	0.00683692	0.00882939	0.00383112	0.00636815	0.00321543	0.00209637	0.00527836	0.00465689	0.00365424	0.00309261	0.00151846	0.00349908	0.00515632	0.00268747	0.0049471	0.00957947	0.00302438	0	0	0.013906	0.0126813
hsa-miR-3935	0	0	0	0	0.0016758	0	0	0.0011736	0	0	0	0	0	0	0	0	0	0	0	0	0	0	0	0	0	0	0.002321	0	0	0	0	0	0	0
hsa-miR-138-5p	29.4532	10.7035	51.2262	15.756	39.4996	8.52697	38.0042	10.6296	27.8717	10.7141	42.5891	9.01207	28.1799	9.74402	15.7948	17.2499	8.05859	10.3561	10.692	10.9754	11.4385	9.62293	9.88481	6.8598	10.6076	8.93126	8.95306	9.70805	13.4239	16.111	16.012	15.1999	16.69	13.9102
hsa-miR-138-2-3p	2.38661	1.52832	2.58744	1.99339	2.06794	1.88771	2.90241	1.63365	2.54021	1.29171	2.01421	1.74778	2.04502	1.60901	2.16942	2.80412	1.59143	1.40236	1.37779	1.14724	1.13474	1.07775	1.15293	0.837985	1.2269	1.37604	1.47267	1.56694	3.00041	1.57241	2.56454	1.34759	2.36292	1.5844
hsa-miR-6863	0	0	0	0	0	0	0	0	0	0	0	0	0	0.00564789	0	0	0	0.000531245	0	0	0.00109914	0	0	0	0	0	0	0	0	0	0	0	0	0
hsa-miR-6772-5p	0	0	0	0	0	0	0	0.0011736	0.00205021	0.00111067	0	0.00107358	0	0	0	0.00165435	0.000999957	0.00111078	0	0	0.000574551	0	0.000890297	0.000437133	0.00139474	0	0	0	0	0	0	0	0.00300244	0
hsa-miR-6772-3p	0.0184996	0.0359413	0.0186612	0.0493969	0.02725	0.0560273	0.0249089	0.0550059	0.0176497	0.0339961	0.0230046	0.0544257	0.0410242	0.0480071	0.0291754	0.0696264	0.0301292	0.0398433	0.0329039	0.0254356	0.0241811	0.0286779	0.0340635	0.019652	0.0360206	0.0212979	0.0410716	0.0326939	0.0527565	0.0474697	0.0721483	0.0828467	0.0430784	0.0558713
hsa-miR-328-3p	46.6995	29.9906	65.6176	33.0476	45.1578	27.8737	49.1846	25.92	45.1211	20.0498	39.9194	24.7406	53.077	25.2658	39.8884	49.6949	23.834	24.0846	22.2674	20.8282	17.4583	18.1672	21.4748	17.7507	21.2302	23.7132	22.4133	27.8909	55.3752	31.2496	53.1697	24.0655	43.13	28.0628
hsa-miR-328-5p	0.00184996	0.0125013	0.0116633	0.00329312	0.00480882	0.00443781	0.00905779	0.00561285	0.00784429	0.00212475	0	0.0041076	0.00372948	0.00564789	0.00364692	0.0126593	0.00382592	0.00584369	0.00173179	0.00872077	0.00384699	0.00452808	0.0068127	0.00209064	0.00377994	0.00425957	0.0049952	0.00306505	0.0105513	0.012492	0.0131179	0.00731	0.00287189	0.0139678
hsa-miR-6773-5p	0	0	0	0	0	0	0	0	0	0	0	0.0010269	0	0	0.00364692	0	0.00047824	0	0	0.000726731	0	0	0	0.000418128	0.000889398	0	0	0.00204337	0	0	0.00655893	0	0	0
hsa-miR-6773-3p	0	0	0	0	0	0.0028997	0	0	0	0	0	0	0	0	0	0	0	0	0	0	0	0.00157797	0	0	0	0	0	0.00106812	0	0	0	0	0.00300244	0
hsa-miR-1538	0.0388491	0.0320347	0.0583163	0.0461037	0.0496911	0.0416044	0.0384956	0.0291868	0.0372604	0.0233723	0.0268387	0.0390222	0.0447537	0.0169437	0.0510569	0.0443077	0.0248685	0.0249685	0.0346357	0.0283425	0.0236315	0.0150936	0.0229929	0.016307	0.0226797	0.0404659	0.0305262	0.0459758	0.0527565	0.0324793	0.0623099	0.0389867	0.0689255	0.0314276
hsa-miR-140-5p	11.2039	4.2517	18.7071	5.24685	16.5686	4.38203	16.2023	4.71316	11.7436	3.93398	17.7731	4.32115	13.3365	4.29561	4.7773	6.07145	3.45035	3.63671	3.93422	3.46528	3.10947	3.20485	3.32882	3.10321	3.74232	3.40892	3.65384	3.93924	7.33831	4.63886	7.53249	4.83501	5.43741	5.50888
hsa-miR-140-3p	91.8938	102.933	145.691	139.098	97.1321	44.8432	105.806	59.952	79.352	53.5678	92.2553	59.1693	82.8308	59.9155	78.0116	100.759	48.4707	79.7015	47.1486	87.4733	47.5931	80.7858	62.343	50.0227	68.7025	61.299	49.4821	78.2934	90.6756	133.329	96.3033	102.311	136.303	70.8799
hsa-miR-4719	0.0135383	0.00735164	0.0121934	0.00344281	0.0067032	0.00579941	0.00946951	0.00234719	0.0246025	0.00111067	0.0280586	0.00214715	0.0175455	0.00295231	0.00762538	0.00496304	0.00149994	0.00222157	0.0018105	0.00151953	0.00172365	0.00157797	0.00178059	0.0039342	0.00511404	0.00222659	0.00522225	0.00106812	0.0137886	0.00261197	0.0137141	0.00254742	0.0120097	0
hsa-miR-4720-5p	0	0	0.00243868	0	0	0	0.00473476	0	0	0	0	0	0	0	0	0.00165435	0	0	0	0.000759764	0	0	0	0.000437133	0.000929826	0	0.00058025	0	0	0	0	0	0	0
hsa-miR-4720-3p	0	0	0	0	0	0	0	0	0	0	0	0.0011247	0	0	0	0	0	0	0	0	0	0	0	0	0	0	0	0.00111899	0	0	0	0	0	0
hsa-miR-7854-3p	0.158039	0.130073	0.227378	0.223619	0.201894	0.144599	0.133926	0.132784	0.15894	0.10472	0.123878	0.115844	0.128667	0.123716	0.155776	0.254769	0.135137	0.121604	0.106216	0.0803902	0.0896847	0.10084	0.0914038	0.0714401	0.115188	0.146955	0.144068	0.138755	0.300461	0.197017	0.276568	0.128099	0.34914	0.133858
hsa-miR-6504-5p	0.00405229	0	0	0	0	0	0	0.00122948	0	0	0.00209962	0	0	0.00309289	0	0	0	0.00232736	0	0	0.00120382	0.00165311	0	0	0.000487051	0	0	0	0	0	0	0	0.00629082	0
hsa-miR-6504-3p	0	0	0	0	0.00184338	0	0	0	0	0	0.0022046	0	0	0	0.00838792	0	0	0	0	0	0	0	0	0	0	0	0	0	0	0	0	0	0	0
hsa-miR-8058	0	0	0	0	0	0	0	0	0	0	0	0	0	0	0	0	0	0	0	0	0	0	0	0	0	0	0	0	0	0	0	0	0	0
hsa-miR-3182	0.265306	0.162793	0.337686	0.102474	0.464098	0.168865	0.327812	0.113908	0.193685	0.0402453	0.210086	0.151437	0.444027	0.0916952	0.0493407	0.304011	0.100937	0.0905616	0.032802	0.0639095	0.0289979	0.0326732	0.0483902	0.0712785	0.0731007	0.132548	0.0698348	0.547383	0.406846	0.145348	0.212972	0.0725267	0.303069	0.0519685
hsa-miR-12128	0	0	0	0	0	0	0	0	0	0	0.00169585	0	0	0	0	0	0	0.000939894	0	0.00192863	0	0	0.00150666	0.00184941	0.000196694	0	0	0.0018076	0	0	0	0	0.00508104	0
hsa-miR-5093	0	0	0	0	0	0	0	0	0	0	0	0	0.00186474	0	0	0	0	0	0	0	0	0	0	0	0	0	0	0	0	0	0	0	0	0
hsa-miR-1910-5p	0.0607843	0.0213936	0.0638702	0.028854	0.08778	0.0400987	0.0694431	0.0270486	0.0880615	0.0383973	0.0755864	0.0348657	0.0816933	0.0340218	0.0639079	0.0571931	0.0240942	0.0238554	0.0284508	0.0222864	0.0150478	0.029756	0.0279808	0.0224395	0.0168033	0.0256589	0.0273547	0.0268557	0.057781	0.0218908	0.0502852	0.0266873	0.0503265	0.0305962
hsa-miR-1910-3p	0	0.0080868	0	0.00378709	0.00368676	0.00255174	0.00260412	0.00258191	0.00451047	0.00122173	0.00440921	0.00118093	0.00214445	0.00324754	0.00838792	0.0127385	0.00824965	0.00427652	0	0.00083574	0.00189602	0.00173577	0.00293798	0.00144254	0.00460264	0.00489851	0.0025531	0.00587469	0.012134	0.00287317	0.00377139	0.00560433	0.0165134	0
hsa-miR-6774-5p	0	0.00143765	0	0	0	0	0	0	0	0	0	0	0	0	0	0	0	0	0	0	0	0	0	0	0	0	0	0	0	0	0	0	0	0
hsa-miR-6774-3p	0	0	0.00255481	0	0.0017556	0	0	0.00122948	0	0	0	0	0	0	0	0.00173313	0	0	0	0	0.00120382	0	0.000932692	0	0	0	0.000607881	0.00111899	0.00288905	0	0	0	0	0
hsa-miR-6775-5p	0	0	0	0	0	0	0	0	0	0	0	0	0	0	0	0	0.000439981	0	0	0	0.000505605	0	0.000783461	0	0	0	0	0	0	0	0	0	0	0
hsa-miR-6775-3p	0.0303922	0.0239609	0.0332125	0.0360676	0.0210672	0.0127587	0.0248011	0.0184422	0.0150349	0.00698133	0.0230959	0.0179952	0.0142963	0.00618578	0.00798849	0.0242638	0.00628545	0.0122186	0.0113803	0.0103473	0.0120382	0.00991866	0.0130577	0.00641129	0.0197256	0.0209936	0.0139813	0.00671393	0.0520029	0.0136817	0.0466934	0.0160124	0.0188725	0.0152981
hsa-miR-11401	0.0468039	0.0637959	0.0456033	0.0530193	0.0313375	0.0612417	0.04427	0.058093	0.0202971	0.0537563	0.0198414	0.0684942	0.0664779	0.0584557	0.0545215	0.0891693	0.0428982	0.044598	0.0438142	0.0543231	0.0290723	0.0329795	0.0176279	0.0331784	0.0439807	0.0538836	0.044041	0.093995	0.0697705	0.0775755	0.0905133	0.0756585	0.0957777	0.108425
hsa-miR-5189-5p	0	0	0.00670637	0	0.00460845	0.00106322	0.0021701	0.0010758	0	0	0.00183717	0.00196822	0	0	0	0	0.000458314	0	0	0	0	0	0.00408053	0.00120212	0.00085234	0	0.00106379	0	0.00252792	0	0	0	0	0
hsa-miR-5189-3p	0	0.000855746	0.00766443	0	0	0.000607557	0.00248011	0	0.00644352	0.00232711	0	0	0	0.00309289	0	0.00346625	0.000523787	0.00232736	0	0.00238783	0.00120382	0.00495933	0.000932692	0.000457949	0.00170468	0	0.00364729	0	0	0	0.0143672	0	0	0
hsa-miR-4722-5p	0	0	0	0.00329312	0	0	0	0	0	0	0	0	0	0	0	0	0	0	0	0	0	0	0	0	0	0	0	0.00102168	0	0	0.00327947	0	0	0
hsa-miR-4722-3p	0	0	0	0	0	0	0	0	0	0	0	0	0	0	0	0	0	0	0	0	0	0	0	0	0	0	0	0	0	0	0	0	0	0
hsa-miR-3183	0.0154724	0.0138864	0.0268255	0.0103284	0.0067032	0.0110189	0.0213064	0.00938876	0.0225523	0.003332	0.0120251	0.00751504	0.0292425	0.00885692	0.0228761	0.0181978	0.00449981	0.0072201	0.00724201	0.00911717	0.00402186	0.00631187	0.0124642	0.0026228	0.00860089	0.00445319	0.0104445	0.00961312	0.0193041	0.00261197	0.0137141	0.0127371	0.0120097	0.00365068
hsa-miR-22-5p	2.62837	4.05157	3.70192	4.74075	3.55772	3.56373	3.00183	3.22739	2.65297	2.20467	2.82189	3.70706	3.22837	3.46896	4.70867	6.41721	3.52835	3.37512	2.50936	3.03754	2.28556	2.46952	2.76704	2.77011	3.21836	3.89431	3.03471	4.90803	6.64612	4.61274	5.1188	3.25561	6.64139	3.85147
hsa-miR-22-3p	40.2533	19.24	47.9274	22.5057	53.2385	15.5592	48.5999	14.5268	33.6747	10.9601	56.2134	13.8824	49.1956	14.1209	18.278	22.3568	13.3844	15.8042	11.8986	14.3793	11.8248	12.5196	13.2708	11.7348	15.8851	13.5399	12.2334	16.3338	24.4473	16.1132	19.0112	12.4263	22.4192	15.2964
hsa-miR-132-5p	15.5033	20.0087	15.6515	22.182	13.2439	21.5889	15.6507	21.6235	14.2326	16.2557	12.1434	22.6954	18.6158	19.9664	28.1567	33.2375	16.4988	17.0478	13.9952	14.7523	11.1831	11.9815	13.0918	14.2624	17.53	21.8607	17.9489	29.1128	37.7367	25.8585	29.314	21.5359	32.1771	27.2414
hsa-miR-132-3p	21.7019	24.7325	20.5459	30.4964	17.0798	24.7049	22.1255	26.8507	19.9691	23.2973	18.2561	25.1657	21.349	25.2836	29.4568	38.5115	20.2321	20.9849	19.347	18.9371	17.3618	16.1016	16.2924	18.0077	21.1305	23.1789	22.4772	25.2195	38.0594	27.4675	32.8831	29.4431	33.1829	33.3672
hsa-miR-212-3p	2.76164	1.2956	3.67637	1.21548	3.24435	0.878527	3.0927	0.868014	2.2402	0.795872	3.351	0.814282	2.50186	0.760851	1.48187	1.87697	0.819727	0.985636	0.842142	0.909763	0.92935	0.819943	0.790923	1.11053	1.02281	0.877066	0.834013	1.06416	1.36652	1.0316	1.35411	0.955405	1.21727	0.764905
hsa-miR-212-5p	4.78584	6.30927	4.63265	7.50832	3.5441	6.04873	5.48902	6.38742	5.44001	5.76977	3.82067	5.91083	5.11311	5.77779	7.06773	7.30286	4.83692	5.26463	4.88017	5.14743	4.64057	4.31375	3.96329	3.33248	5.08158	5.37132	5.38316	4.86833	8.58612	6.5733	8.40855	6.03806	7.38939	6.32393
hsa-miR-6776-5p	0.00671827	0	0.00564747	0.00398641	0.0038808	0.00067151	0	0	0.00237393	0.00128604	0.00232064	0	0	0	0.00441469	0.00191556	0.000578923	0.00321543	0.00209637	0	0.00332635	0	0.00309261	0	0.00322992	0.0128908	0	0.0049471	0.0127726	0.00302438	0.00793976	0.00294965	0.00695301	0.00845421
hsa-miR-6776-3p	0.00739983	0.0101573	0.0046653	0	0.00641176	0.00610198	0.00905779	0.00449028	0.00392214	0.00849901	0.00191705	0.0071883	0.00559421	0.00282395	0	0.00791209	0.0023912	0.00212498	0.00346357	0.00436038	0.00659485	0.00301872	0.00510953	0.00250877	0.00600344	0.00851914	0.0049952	0.00204337	0.0105513	0.0024984	0.0131179	0.0121833	0.00287189	0.0139678
hsa-miR-1253	0.0810458	0.0402201	0.0434318	0.0432811	0.0596904	0.0303778	0.0570425	0.0393434	0.0665831	0.0127991	0.0713872	0.022494	0.0510583	0.00927868	0.031954	0.0433281	0.0261894	0.0273464	0.0246573	0.0254702	0.0174554	0.0281029	0.0177211	0.0187759	0.0340936	0.0209936	0.0249231	0.0324507	0.0491138	0.0410452	0.017959	0.0240186	0.0503265	0.0267717
hsa-miR-6864-5p	0.00177288	0.00374389	0.00447092	0.0126236	0.0061446	0.00159484	0	0.00645478	0.00751744	0.00610867	0.00367434	0.00295234	0	0.00270628	0.00698993	0.00909891	0.00366651	0.00305466	0.00497888	0.00348225	0.00263336	0.00144647	0.00326442	0	0.00383553	0.00612314	0.00319138	0.00293734	0.0101117	0.00957722	0.00942847	0.0116757	0.0220179	0.0100394
hsa-miR-6864-3p	0	0	0	0	0	0	0	0	0.00214784	0	0	0	0.00204233	0	0	0	0	0	0	0	0	0	0	0	0	0	0	0	0	0	0	0	0	0
hsa-miR-6865-5p	0.00369992	0.00156267	0.00699796	0.0131725	0.00641176	0.00721143	0.00679334	0.00449028	0	0.00531188	0	0.0020538	0.00372948	0	0.00729384	0.00316484	0.00334768	0.00318747	0	0.000726731	0.00329742	0.00452808	0.00255476	0.00250877	0.00266819	0.00212979	0.00277511	0.00102168	0.00791348	0	0.0196768	0	0.00861568	0
hsa-miR-6865-3p	0.00202614	0.00342298	0.00766443	0	0.0035112	0.000607557	0.00496022	0.00368844	0.0107392	0.00465422	0.00209962	0	0.00204233	0.00309289	0.00399425	0.00173313	0.000523787	0.000581839	0	0.00318377	0	0.00330622	0.00186538	0	0.000730577	0.00699787	0.00303941	0.00447595	0.0057781	0.00273635	0.0035918	0	0.00314541	0
hsa-miR-4520-5p	0.011701	0.00898533	0.0107302	0.0113613	0.00460845	0.0121208	0.0117185	0.0122641	0.00338285	0.0116065	0.00440921	0.0147617	0.0042889	0.0178615	0.0146789	0.0181978	0.0118245	0.00916397	0.00697044	0.0104468	0.00853208	0.0138861	0.0117519	0.00985736	0.0116344	0.00857239	0.00989327	0.0123368	0.024268	0.017239	0.00942847	0.016813	0.0198161	0.016063
hsa-miR-4520-3p	0.0116043	0.00816848	0.00487736	0.0103284	0.0016758	0.0127587	0.00473476	0.00821517	0.00410042	0.01666	0.00200419	0.0182508	0.0019495	0.0295231	0.00762538	0.0148891	0.0104996	0.0105524	0.00724201	0.0106367	0.0103419	0.0110458	0.0115739	0.00874267	0.0118553	0.00667978	0.0110248	0.0128175	0.0220618	0.0130598	0.00685707	0.0152845	0.0150122	0.0219041
hsa-miR-4520-2-3p	0.00967024	0.00816848	0.0146321	0.0103284	0.0067032	0.00927905	0.0165716	0.0140831	0.00205021	0.00444267	0.00601256	0.00858861	0.00584849	0.00295231	0.0190634	0.0181978	0.0109995	0.00610931	0.00543151	0.0083574	0.00517096	0.0142017	0.00979326	0.0091798	0.00929826	0.00890638	0.006963	0.00961312	0.0220618	0.0182838	0.0102856	0.0152845	0.021017	0.00730136
hsa-miR-195-5p	0.605817	0.180562	0.817539	0.169517	0.705751	0.18652	0.706831	0.23729	0.513334	0.144281	0.66768	0.182201	0.676012	0.148459	0.235661	0.41595	0.17704	0.176879	0.147944	0.140086	0.105936	0.142167	0.173481	0.157077	0.13881	0.216934	0.178717	0.250653	0.398689	0.243535	0.233467	0.202824	0.371158	0.283015
hsa-miR-195-3p	0.0212745	0.053912	0.0243868	0.0826275	0.016758	0.0516147	0.0260412	0.0633742	0.0205021	0.0577547	0.0200419	0.0440166	0.0331415	0.0590461	0.0838792	0.0794086	0.0359985	0.0560946	0.0271575	0.038748	0.0419422	0.0473391	0.0400633	0.0380306	0.0423071	0.0779308	0.044099	0.0608831	0.0827318	0.0626872	0.0651421	0.0942547	0.0840682	0.0584109
hsa-miR-497-5p	0.22085	0.0590465	0.311687	0.0613148	0.261584	0.0413139	0.255451	0.033196	0.146053	0.0255982	0.312844	0.0461127	0.261418	0.0371147	0.0758907	0.0641256	0.0398078	0.0366559	0.0303475	0.0318377	0.0312993	0.0198373	0.0419711	0.027477	0.03799	0.0256589	0.0443753	0.0268557	0.0780043	0.0656724	0.0754277	0.0426997	0.0660536	0.0420698
hsa-miR-497-3p	0.00580214	0.00653479	0.00243868	0.00344281	0.0050274	0.00173982	0.00473476	0.00586798	0.00410042	0.00888533	0.00601256	0.00644146	0.003899	0.00295231	0	0.00827173	0.0104996	0.00833088	0.00362101	0	0.0022982	0.00315594	0.00178059	0.00568273	0.00418421	0	0.00406175	0.00534062	0.00551545	0.00261197	0.0171427	0.00254742	0.021017	0.0146027
hsa-miR-324-5p	1.50082	0.40679	3.29466	0.364938	2.57571	0.250534	1.78737	0.274621	1.27318	0.26656	2.28477	0.278056	1.5674	0.271612	0.39652	0.572404	0.23299	0.344898	0.271575	0.308464	0.312556	0.299814	0.249283	0.234741	0.304518	0.227113	0.228619	0.299075	0.529484	0.433587	0.545137	0.264932	0.360292	0.310308
hsa-miR-324-3p	2.0035	0.519587	3.06744	0.573004	2.54707	0.476509	2.19425	0.396267	1.59827	0.296403	2.32538	0.412814	2.18734	0.341697	0.638211	0.966858	0.4022	0.443589	0.365407	0.308134	0.324247	0.353191	0.341487	0.258821	0.33308	0.370583	0.331903	0.553753	0.975996	0.432224	0.691968	0.38012	0.680639	0.35618
hsa-miR-4314	0	0	0	0	0	0	0	0	0	0	0	0	0	0	0	0	0	0	0	0	0	0	0	0	0	0	0	0	0	0	0	0	0	0
hsa-miR-6883-5p	0.00193405	0	0	0	0	0	0	0	0	0.00222133	0	0.00107358	0	0.00295231	0.00762538	0.00330869	0	0	0	0	0.000574551	0	0.000890297	0	0.000232456	0.00667978	0.0011605	0	0	0	0	0	0	0
hsa-miR-6883-3p	0.0154724	0.00490109	0.0195095	0	0.016758	0.00173982	0.00236738	0.00352079	0.00615064	0.00222133	0.00400837	0.00322073	0.0019495	0.00590461	0.00381269	0.00496304	0.00549977	0.0116632	0.00724201	0.00303906	0.00287276	0.00315594	0.00890297	0.0026228	0.00604387	0	0.002321	0.00747687	0.0275773	0.00783591	0	0.0101897	0.00300244	0.010952
hsa-miR-4521	10.7804	1.46134	15.6149	2.40653	11.4072	1.56352	13.2194	1.92	10.3905	2.31352	15.4863	1.53199	8.3692	1.65329	2.45537	1.79331	1.72793	1.20131	2.76826	1.49294	2.18042	1.3034	1.67821	1.20736	1.48981	1.38494	1.82547	0.954904	2.15378	1.7683	3.07539	1.54374	1.85551	2.21961
hsa-miR-744-5p	26.9142	22.7615	34.0025	23.6315	25.8191	20.0723	27.9114	17.638	24.785	13.6634	24.5052	19.1537	27.8837	18.7117	21.881	29.0569	16.4488	16.9122	13.1515	13.6742	9.57317	12.0241	14.1619	10.7644	16.6441	19.0151	16.4077	22.4178	45.1909	22.4629	38.9653	15.4731	33.0508	21.0352
hsa-miR-744-3p	0.638236	0.544021	1.0023	0.495765	0.792654	0.479611	0.726785	0.496431	0.629415	0.326536	0.62731	0.494919	0.89287	0.457607	0.571903	0.913199	0.403983	0.515959	0.320459	0.400396	0.271763	0.386602	0.3303	0.432325	0.445154	0.487624	0.362656	0.819252	0.943143	0.645156	0.77142	0.407588	0.780633	0.467287
hsa-miR-1269b	0.0696257	0.0784174	0.119495	0.0998415	0.058653	0.0910507	0.087593	0.0927141	0.0738076	0.053312	0.0601256	0.0772975	0.11502	0.112188	0.129631	0.172052	0.0719969	0.0699794	0.0543151	0.0812947	0.0649243	0.0536509	0.0427342	0.0454619	0.0669474	0.0801574	0.0655683	0.142061	0.151675	0.125374	0.0994275	0.132466	0.153124	0.10952
hsa-miR-4731-5p	0	0	0	0	0	0	0	0	0	0	0	0	0	0	0	0.00165435	0	0	0	0	0	0	0	0	0	0	0	0.00106812	0	0	0	0	0	0
hsa-miR-4731-3p	0	0	0	0	0	0	0	0	0	0	0	0	0	0	0	0	0	0	0	0	0	0	0	0.000437133	0.000232456	0	0	0	0	0	0	0	0	0
hsa-miR-1288-3p	0.0466013	0.0949878	0.0510962	0.0829554	0.0386232	0.0820202	0.044642	0.0897521	0.0429568	0.05236	0.0251955	0.109096	0.0612699	0.0618578	0.167758	0.13865	0.0759491	0.0960035	0.0512114	0.0541241	0.0445414	0.0644713	0.0764807	0.0563278	0.0737883	0.0816418	0.0620039	0.125327	0.132896	0.0875631	0.150855	0.136105	0.100653	0.133858
hsa-miR-1288-5p	0.00184996	0.000781333	0.00233265	0.00329312	0.00160294	0.000554726	0.00226445	0.00112257	0.00196107	0.00106238	0	0.0010269	0	0	0	0.00158242	0.00047824	0	0	0.00363365	0.00109914	0.00301872	0.000851588	0.000418128	0	0	0.00111004	0	0	0.0024984	0	0	0	0
hsa-miR-6777-5p	0.0166496	0.0101573	0	0.00329312	0.0224412	0.0144229	0.00679334	0.0123483	0.00980536	0.0116861	0.00958523	0.0112959	0.00932369	0.00282395	0.0109408	0.00158242	0.00908657	0.00849991	0.00692714	0.00290692	0.00824356	0.00150936	0.00340635	0.00167251	0.00711519	0.0170383	0.00666026	0.00613011	0.00263783	0.00999362	0.0327947	0.00487333	0.00574379	0.00698391
hsa-miR-6777-3p	0.0382941	0.0619988	0.0456033	0.0454451	0.0423978	0.0663452	0.04427	0.0451834	0.0360837	0.0280999	0.0462967	0.0637705	0.042889	0.0552081	0.0712973	0.0709715	0.0544477	0.02627	0.0219071	0.0309224	0.0189602	0.022565	0.0274211	0.0370252	0.048072	0.029391	0.0485089	0.0704962	0.091005	0.0574633	0.0829705	0.050439	0.132107	0.0602363
hsa-miR-33b-5p	0.0127647	0.0053912	0.0214604	0.0151484	0.0165904	0.00127587	0.0182288	0.00258191	0.0135314	0	0.00881842	0.00118093	0.00643334	0	0	0.00545934	0.000549977	0.00305466	0.00398311	0.00083574	0.00126401	0	0	0	0.00102281	0	0	0.00352481	0	0.0143658	0	0	0.00330268	0
hsa-miR-33b-3p	0.0541533	0.0326739	0.107302	0.0275425	0.0770868	0.028997	0.0781235	0.0152567	0.0738076	0.0288773	0.106222	0.0193244	0.0896769	0.0265708	0.0305015	0.0281239	0.0219991	0.0144402	0.018105	0.0182343	0.0178111	0.0173577	0.0204768	0.0227309	0.0255702	0.0289457	0.0156668	0.0448612	0.0854895	0.0313436	0.0445709	0.017832	0.0300244	0.0182534
hsa-miR-6778-5p	0	0	0	0	0.0067032	0	0	0	0	0	0.00400837	0.00214715	0	0	0	0.00165435	0.000499979	0	0.0018105	0	0.0011491	0	0.00178059	0.00174853	0.000929826	0	0.00058025	0.00106812	0	0	0.00342853	0	0	0
hsa-miR-6778-3p	0	0.00171149	0.00510962	0.00360676	0	0.00303778	0.00744033	0.00122948	0.00214784	0.00116356	0.0104981	0	0.0102117	0	0.00798849	0.00519938	0.00576166	0	0	0.00159189	0	0	0.00186538	0	0.00121763	0	0	0.00111899	0.0057781	0.00273635	0.0035918	0	0.00314541	0
hsa-miR-1180-3p	35.2867	32.2206	44.6254	36.1392	35.5018	28.9501	41.4267	24.2289	32.5861	20.494	34.2796	24.9295	37.5883	22.5999	36.0261	40.2337	22.5535	24.3995	18.9614	19.0169	18.0323	16.2657	19.7744	15.3429	23.8967	24.4547	23.4195	26.5579	55.0304	29.8104	47.6909	23.2172	42.6616	25.8286
hsa-miR-1180-5p	0.0101307	0.010269	0.00766443	0.014427	0.0210672	0.010936	0.00992044	0.00614741	0.0171827	0.00698133	0.0146974	0.00899759	0.018381	0.00309289	0.00798849	0.013865	0.00733302	0.00756391	0.00569015	0.00477566	0.00240764	0	0.00186538	0.00366359	0.00389641	0.00233262	0.00729457	0.0111899	0.00288905	0.0136817	0.0107754	0	0.015727	0.00764905
hsa-miR-4522	0.0243137	0.0350856	0.0255481	0.0360676	0.0140448	0.0285552	0.0173608	0.0270486	0.0150349	0.0116356	0.00839849	0.022494	0.012254	0.0216502	0.0679022	0.0259969	0.017285	0.0221099	0.013277	0.00716349	0.0144459	0.0264498	0.0158558	0.0164862	0.0216738	0.0349893	0.0176286	0.0313317	0.063559	0.0492543	0.0431016	0.00800619	0.0566174	0.0305962
hsa-miR-4723-5p	0.00354575	0.000748778	0.0134127	0	0.0061446	0.00318967	0.00868039	0.00537898	0.00563808	0.00101811	0	0.00492056	0	0	0.00698993	0.00909891	0.00229157	0.00101822	0.00497888	0.0055716	0.00421337	0	0.00244832	0.00200353	0.00106543	0.00408209	0.00372327	0.00783292	0.0126396	0.0023943	0.00942847	0.00934056	0	0.0133858
hsa-miR-4723-3p	0.00386809	0.00245055	0.00731604	0	0.0016758	0	0	0.00234719	0.00205021	0.00111067	0.00400837	0.00322073	0.00584849	0.00590461	0.00381269	0.00661739	0.000999957	0.00166618	0.0018105	0.00227929	0.00172365	0.00157797	0.000890297	0	0.0037193	0	0	0	0.0137886	0.0156718	0	0	0	0
hsa-miR-451a	0.17213	0.0816848	0.377996	0.172141	0.144119	0.102649	0.113634	0.0516382	0.108661	0.124395	0.250523	0.0880333	0.124768	0.0531415	0.442272	0.193559	0.0729969	0.0394328	0.0398311	0.0395077	0.056306	0.0362933	0.0400633	0.314736	0.0662501	0.182581	0.102704	0.0587469	0.275773	0.188062	0.171427	6.21572	0.471382	0.514746
hsa-miR-451b	0.00386809	0.00326739	0.00731604	0.00688562	0.0100548	0.00405958	0.00946951	0.00704157	0.00615064	0.0111067	0.00400837	0.00644146	0.00584849	0.00295231	0.0114381	0.00330869	0.00649972	0.00222157	0.00543151	0.00607811	0.00632006	0.00315594	0.00356119	0.00305993	0.00488158	0	0.00754325	0.00320437	0.00551545	0.0104479	0.00685707	0.0101897	0	0.0401575
hsa-miR-144-5p	0.158592	0.0694321	0.204849	0.0585278	0.192717	0.058574	0.15388	0.0516382	0.127113	0.0777467	0.216452	0.0697825	0.148162	0.0738077	0.0571903	0.0959521	0.0624973	0.0605377	0.0452626	0.0486249	0.044815	0.048917	0.0712237	0.0406534	0.0606711	0.0690244	0.0516423	0.0534062	0.104794	0.0679112	0.0788563	0.117182	0.0960779	0.120473
hsa-miR-144-3p	0.0170196	0.00179707	0.0187778	0.0151484	0.038711	0.0140346	0.0312494	0.00516382	0.0157866	0.00610867	0.0396829	0.0118093	0.0321667	0.00649507	0	0.00545934	0.00384984	0.00488745	0	0.00585018	0.00189602	0.00173577	0	0.00625101	0.00230132	0.00244925	0.00893585	0.00352481	0.006067	0	0	0.0308238	0.0132107	0.0200788
hsa-miR-4732-5p	0	0	0	0	0	0	0	0	0	0	0	0	0	0	0	0	0	0	0	0	0	0	0	0	0	0	0	0	0	0	0	0	0	0
hsa-miR-4732-3p	0	0	0	0	0	0	0	0	0	0	0	0	0	0	0	0	0	0	0	0	0	0	0	0	0	0	0	0	0	0	0	0	0	0
hsa-miR-4523	0.0121569	0.00770171	0.0306577	0	0.0193116	0.0121511	0.0248011	0.00983585	0.0107392	0.00232711	0.0104981	0	0.0163387	0.00309289	0.00399425	0.00519938	0.00261894	0.00814575	0.00189672	0.00477566	0.00240764	0.00165311	0.00279808	0.00366359	0.00365289	0.00233262	0.00425517	0.00559494	0.0144452	0.0054727	0.00718359	0.00800619	0.015727	0.00382452
hsa-miR-423-5p	39.8315	35.1311	60.1708	49.3541	39.4836	30.967	43.842	29.4181	36.0818	29.5192	37.2521	26.7251	28.6983	27.2002	49.6893	47.9141	28.9144	26.61	25.9854	25.2437	26.3772	22.0246	23.2654	16.0444	32.0086	30.473	31.9415	29.8271	57.9478	34.6279	58.85	25.9456	47.2254	32.793
hsa-miR-423-3p	191.101	170.08	228.117	202.583	165.125	125.628	205.037	130.276	179.028	110.127	177.681	123.387	190.737	129.995	190.745	207.696	121.091	136.81	112.589	129.888	115.103	116.646	107.102	74.4593	128.663	130.239	119.781	139.855	225.634	172.278	225.555	140.228	222.951	155.703
hsa-miR-3184-5p	183.138	162.993	218.612	194.142	158.245	120.394	196.494	124.848	171.569	105.538	170.278	118.246	182.789	124.578	182.797	199.042	116.046	131.109	107.897	124.476	110.307	111.786	102.639	71.3569	123.302	124.812	114.79	134.028	216.233	165.099	216.157	134.385	213.661	149.215
hsa-miR-3184-3p	39.8315	35.1311	60.1708	49.3541	39.4836	30.967	43.842	29.4181	36.0818	29.5192	37.2521	26.7251	28.6983	27.2002	49.6893	47.9141	28.9144	26.61	25.9854	25.2437	26.3772	22.0246	23.2654	16.0444	32.0086	30.473	31.9415	29.8271	57.9478	34.6279	58.85	25.9456	47.2254	32.793
hsa-miR-4733-5p	0.0232086	0.0204212	0.0170708	0.0309853	0.008379	0.00985899	0.0260412	0.00704157	0.0164017	0.009996	0.0180377	0.00536788	0.011697	0.00590461	0.0228761	0.0181978	0.00849964	0.00833088	0.0018105	0.00683787	0.00976737	0.00157797	0.015135	0.00480847	0.00604387	0.00222659	0.00870375	0.00213625	0.0110309	0.0235077	0.0102856	0	0.021017	0.00730136
hsa-miR-4733-3p	0.00967024	0.00326739	0.00487736	0.0137712	0.0134064	0.00869911	0.00473476	0.00469438	0.0143515	0	0.0280586	0.00536788	0.00974749	0.00885692	0.00381269	0.00661739	0.00249989	0.00499853	0.00543151	0.00531835	0.00172365	0.00631187	0.00712237	0.0026228	0.00511404	0.00667978	0.00290125	0.00534062	0.0137886	0	0.0102856	0	0.00300244	0.010952
hsa-miR-4724-5p	0	0	0	0.00987937	0	0	0	0.00112257	0.00784429	0.00106238	0	0	0	0	0	0.00158242	0.00047824	0	0.00173179	0	0	0.00150936	0	0	0.000889398	0	0	0.00102168	0	0.0024984	0	0	0	0.00349196
hsa-miR-4724-3p	0	0	0	0	0	0	0	0	0	0	0	0	0	0	0	0	0	0	0	0	0	0	0	0	0	0	0	0	0	0	0	0	0	0
hsa-miR-193a-5p	0.116043	0.0996555	0.126811	0.0998415	0.11563	0.0713327	0.087593	0.0821517	0.0943098	0.0577547	0.0962009	0.0966219	0.113071	0.112188	0.0838792	0.127385	0.0724969	0.0616485	0.0579361	0.0683787	0.0413677	0.050495	0.0605402	0.039342	0.0702018	0.0779308	0.0736918	0.104676	0.135129	0.101867	0.171427	0.0866124	0.0870706	0.138726
hsa-miR-193a-3p	0.00580214	0.00571794	0.00731604	0.0103284	0.008379	0.00347964	0.00946951	0.00352079	0.00820085	0.00111067	0.00400837	0.00107358	0.00584849	0	0.0114381	0.00330869	0.000499979	0.00888627	0.00362101	0.00227929	0.0022982	0.0126237	0.00356119	0.00218567	0.00674123	0.00667978	0.00058025	0.0042725	0.0248195	0.00522394	0	0.00254742	0.00900731	0
hsa-miR-4725-5p	0	0	0.00255481	0	0	0	0	0	0	0	0	0	0	0	0	0	0	0	0	0.000795943	0	0	0	0	0	0	0	0	0	0	0	0	0	0
hsa-miR-4725-3p	0.00193405	0.0016337	0.00243868	0	0.0050274	0.000579941	0.00236738	0.00234719	0	0.00222133	0.0100209	0.00214715	0.003899	0	0	0.00827173	0.00199991	0.00111078	0	0.000759764	0	0	0.000890297	0.000874267	0.000464913	0.00445319	0	0.00213625	0.00275773	0	0.00342853	0.00254742	0	0
hsa-miR-365b-5p	0.0193405	0.0122527	0.00731604	0.00688562	0.0134064	0.00811917	0.00710213	0.0222983	0.0184519	0.01666	0.0100209	0.0193244	0.023394	0.00885692	0.0152508	0.0181978	0.00849964	0.0116632	0.014484	0.012916	0.00746916	0.00788984	0.0133544	0.0118026	0.00813597	0.011133	0.00754325	0.00320437	0.0220618	0.0130598	0.0274283	0.00764227	0.00300244	0.010952
hsa-miR-365b-3p	0.943815	0.361864	2.23139	0.437237	1.62553	0.438435	1.29022	0.510514	0.957449	0.539784	1.34681	0.373605	1.24183	0.413323	0.667221	0.679937	0.362985	0.323238	0.372964	0.29023	0.378055	0.296658	0.26887	0.348832	0.321952	0.416373	0.413718	0.354617	0.63152	0.381347	0.740563	0.328618	0.44436	0.53665
hsa-miR-632	0.00671827	0.00472912	0.00282374	0.00398641	0.0058212	0.0067151	0.00548235	0.0108712	0.00237393	0.00514414	0	0.00994471	0.00902926	0.00341846	0	0.0095778	0.00752599	0.00707394	0.00419274	0.00967699	0.00931377	0.0127899	0.00618522	0.00455539	0.0053832	0.00515632	0.00537495	0.0049471	0.00957947	0.00604877	0.00396988	0.0117986	0.013906	0
hsa-miR-2909	0	0.000855746	0	0	0	0	0	0	0	0	0	0	0	0	0	0	0	0	0	0	0	0	0	0	0	0	0.000607881	0	0	0	0	0	0	0
hsa-miR-378j	0	0	0	0	0	0	0	0	0	0	0	0	0	0	0	0	0.000578923	0	0	0	0	0.00182712	0	0	0	0	0	0	0	0	0	0	0	0
hsa-miR-4734	0.00580214	0.00653479	0.00487736	0	0.008379	0.000579941	0.0165716	0.00704157	0.00615064	0.003332	0.00400837	0.00751504	0.00584849	0.0118092	0.00381269	0.0148891	0.000999957	0.00388774	0.00362101	0.00379882	0.00344731	0.00315594	0.00712237	0.0026228	0.00395176	0.00222659	0.002321	0.0042725	0.00275773	0.00261197	0.00685707	0	0.00600487	0
hsa-miR-4726-5p	0.0795482	0.044536	0.107302	0.0329312	0.078544	0.040495	0.0679334	0.0325545	0.0490268	0.0488693	0.0536773	0.0482643	0.0466184	0.0423592	0.0510569	0.0474726	0.0329986	0.0350621	0.0173179	0.0283425	0.019235	0.0347153	0.0272508	0.0255058	0.0322407	0.0234276	0.0377415	0.0408674	0.0633078	0.0349777	0.0787072	0.0341133	0.0603098	0.0453954
hsa-miR-4726-3p	0.00580214	0	0.0170708	0	0.0134064	0	0	0.0011736	0.00205021	0	0.00400837	0.00107358	0.003899	0	0	0.00496304	0.00199991	0.000555392	0.0018105	0	0.0011491	0	0	0.000437133	0.000929826	0	0.00290125	0	0	0	0	0	0	0
hsa-miR-4727-5p	0	0	0	0	0	0	0	0.00122948	0	0	0	0	0	0	0.00399425	0.00173313	0	0	0.00189672	0	0.000601911	0	0.000932692	0.000457949	0	0	0	0.00111899	0	0	0	0	0	0
hsa-miR-4727-3p	0.00967024	0.00326739	0	0	0.0016758	0.00347964	0.00710213	0.0011736	0.00410042	0.003332	0	0.00322073	0	0.00295231	0.00381269	0.00496304	0.00349985	0.00277696	0.00724201	0.00303906	0.0011491	0	0.00445148	0.00218567	0.0037193	0	0.0011605	0.00961312	0.00275773	0.00261197	0	0.0101897	0	0.00365068
hsa-miR-6779-5p	0.00202614	0.000855746	0	0	0.0052668	0.00364534	0.00496022	0.00245896	0.00429568	0.00232711	0.00419925	0.0033741	0.00204233	0.00927868	0.0199712	0.00346625	0.000523787	0.000581839	0.00379343	0.000795943	0.00361146	0.00330622	0.00279808	0.000457949	0.00146115	0.00233262	0.00364729	0.00223798	0.00288905	0.0054727	0	0	0	0
hsa-miR-6779-3p	0.00202614	0.00342298	0.0102192	0.00721351	0.0052668	0.00364534	0	0.00245896	0.00214784	0.00814489	0.00419925	0	0	0	0	0.00173313	0.00261894	0.00407288	0.00569015	0.00159189	0.00120382	0.00330622	0.00186538	0.000915899	0.00316583	0	0.00486305	0.00111899	0.00288905	0.0136817	0.0035918	0.00533746	0.00943623	0.0152981
hsa-miR-548bc	0.00202614	0.00599022	0.00766443	0.0108203	0.0035112	0.00607557	0.00248011	0.00737689	0	0.00465422	0.00209962	0.0033741	0	0.00309289	0.00399425	0.00346625	0.00471408	0.00465471	0.00569015	0.00159189	0.00361146	0.00991866	0.00279808	0.00641129	0.00462699	0.00233262	0.00547093	0.00447595	0.0057781	0.00820904	0.0035918	0.00800619	0.00629082	0.00382452
hsa-miR-4728-5p	0	0.002344	0.00233265	0	0	0.000554726	0	0.00224514	0	0	0	0	0	0.00282395	0	0.00474726	0	0	0	0.000726731	0.000549571	0	0	0	0.00111175	0.00425957	0.00111004	0	0	0	0	0.00243667	0	0
hsa-miR-4728-3p	0.00850981	0.0100636	0.00429208	0.00908902	0.0103229	0.00357243	0.0104165	0.00516382	0.0162377	0.000977387	0.00529105	0.00661323	0.0137245	0.00519606	0.00671033	0.00727913	0.00747968	0.00488745	0.00955945	0.00802311	0.00910089	0.00138861	0.00156692	0.00269274	0.00388667	0.00587821	0.00561682	0.0103394	0.0024268	0.0068956	0.0120684	0.00448347	0.0158529	0.0096378
hsa-miR-6884-5p	0.00967024	0.00408424	0.0195095	0.00688562	0.0033516	0.00347964	0.00473476	0.00704157	0.00615064	0.0144387	0.00200419	0.00214715	0.00584849	0.0118092	0.00381269	0.00330869	0.00549977	0.00499853	0.00905251	0.00151953	0.00344731	0.00315594	0.00267089	0.000874267	0.0074386	0.00445319	0.0034815	0.00213625	0.0137886	0.00261197	0.0137141	0.00509485	0.00900731	0.00365068
hsa-miR-6884-3p	0	0	0.0046653	0.00329312	0	0.00166418	0.0045289	0	0.00196107	0	0	0	0	0	0	0.00632967	0.00047824	0	0	0.000726731	0	0.00150936	0.00170318	0.00209064	0.00022235	0.00212979	0.00111004	0.00306505	0.00263783	0	0	0	0	0
hsa-miR-6866-5p	0.151697	0.259403	0.191277	0.385296	0.123426	0.202475	0.194743	0.263804	0.152964	0.247534	0.128442	0.236187	0.139855	0.234387	0.299047	0.281671	0.199426	0.228966	0.185301	0.175869	0.199494	0.178105	0.180537	0.17185	0.239693	0.204459	0.209798	0.251334	0.38776	0.204869	0.416492	0.268033	0.301549	0.265389
hsa-miR-6866-3p	0.00773619	0.00490109	0.00975473	0.0206569	0.0067032	0.00579941	0.00473476	0.00821517	0.00615064	0.013328	0.00400837	0.00644146	0.00974749	0.0206661	0.0114381	0.00992608	0.00799966	0.00610931	0.010863	0.00987693	0.00746916	0.0142017	0.00712237	0.00611987	0.0074386	0.00222659	0.00638275	0.0138856	0.0165464	0.0208957	0.0137141	0.0101897	0.0150122	0.0182534
hsa-miR-6867-5p	0.00369992	0	0.00233265	0	0	0.00166418	0	0	0.00392214	0.00424951	0	0	0	0	0.00364692	0.00474726	0.00382592	0.00265622	0	0.000726731	0.000549571	0.00150936	0.000851588	0.000418128	0.0022235	0	0.000555022	0.00102168	0	0.00749521	0.00327947	0	0	0.00349196
hsa-miR-6867-3p	0.00405229	0.00256724	0.00510962	0	0.0017556	0.00243023	0.00248011	0.00245896	0.00644352	0.00232711	0.00209962	0	0.00816933	0.00309289	0	0.00173313	0.00104757	0.00116368	0	0	0.000601911	0	0.00186538	0.000915899	0.00170468	0	0.00243152	0	0.00288905	0.0054727	0.0035918	0.00266873	0	0
hsa-miR-6510-5p	0	0	0	0	0	0	0	0	0	0	0	0	0	0	0	0	0	0	0	0	0	0	0	0	0	0	0	0	0	0	0	0	0	0
hsa-miR-6510-3p	0	0.00513448	0	0.014427	0.0017556	0.00607557	0	0.00122948	0	0	0	0.0022494	0	0	0.0199712	0.00173313	0.00209515	0	0	0	0	0	0	0	0.000487051	0.00233262	0.00486305	0	0.0057781	0.00273635	0.0035918	0	0.00314541	0
hsa-miR-548at-5p	0.00193405	0	0.00243868	0	0.0033516	0	0	0	0.00205021	0	0.00400837	0	0.003899	0.00295231	0	0	0.000999957	0	0	0	0	0	0	0	0.000464913	0	0	0	0.00275773	0	0	0.00254742	0	0
hsa-miR-548at-3p	0.00810458	0.00513448	0.012774	0	0.026334	0.00364534	0.0124006	0.00491792	0.00644352	0.00581778	0.0293947	0.0067482	0.0204233	0.00309289	0	0.00346625	0.00471408	0.00407288	0.00189672	0	0.00361146	0	0.00373077	0.00137385	0.00267878	0	0.00547093	0.00335696	0.0173343	0.0191544	0	0.00533746	0.00629082	0.0152981
hsa-miR-5010-5p	0.0174064	0.0187875	0.0195095	0.0344281	0.0301644	0.0208779	0.0118369	0.0164303	0.0205021	0.013328	0.0340712	0.0118093	0.00974749	0.0177138	0.0343142	0.0181978	0.0254989	0.0166618	0.028968	0.0121562	0.00574551	0.0110458	0.0186962	0.0157368	0.0185965	0.0178128	0.0191483	0.00640875	0.0275773	0.0261197	0.0239997	0.00254742	0.0270219	0.0219041
hsa-miR-5010-3p	3.23953	2.64904	4.93833	3.09509	3.23262	2.22233	3.7736	2.39179	3.03021	2.07695	3.36703	2.14608	3.60072	2.12861	3.77838	3.83478	2.06091	2.10383	2.04949	2.07188	1.86672	1.77521	1.90434	1.3914	2.1307	2.32902	2.20553	2.6137	3.96561	2.9672	3.83996	2.90661	3.75605	2.72341
hsa-miR-6780a-5p	0.0351492	0.0109387	0.0419877	0.0164656	0.0128235	0.0127587	0.0271734	0.0134708	0.0235329	0.0116861	0.00958523	0.0082152	0.00745895	0.0169437	0.0291754	0.0316484	0.0143472	0.0132811	0.00865893	0.0094475	0.0109914	0.0181123	0.00851588	0.00919881	0.0120069	0.0191681	0.0149856	0.016347	0.015827	0.0199872	0.0590304	0.00974667	0.0287189	0.00698391
hsa-miR-6780a-3p	0.00810458	0.00171149	0.0153289	0	0.008778	0.00243023	0.00744033	0.00368844	0.00859136	0.00232711	0.0104981	0.0022494	0.00612699	0.00927868	0.00798849	0.00173313	0.000523787	0.0029092	0.00569015	0.000795943	0.00421337	0.00165311	0.00373077	0	0.00267878	0	0.00547093	0.00111899	0.0144452	0.0109454	0.00718359	0	0.00314541	0
hsa-miR-6781-5p	0	0.000855746	0.00255481	0	0.0035112	0.000607557	0.00248011	0.00122948	0	0.00116356	0.00419925	0.0022494	0.00408466	0	0	0.00173313	0.00314272	0.00116368	0	0.00159189	0	0	0	0.000457949	0.00170468	0	0	0.00111899	0.0057781	0.0054727	0	0	0	0
hsa-miR-6781-3p	0.0212745	0.00408424	0.0365802	0.0137712	0.0117306	0.00811917	0.0236738	0.00352079	0.0164017	0.00777467	0.0160335	0	0.00584849	0	0.00762538	0.00661739	0.00549977	0.0144402	0.00362101	0.00607811	0.00517096	0.00788984	0.00623208	0.00611987	0.00418421	0.00667978	0.0034815	0.00534062	0.00275773	0.00261197	0.00685707	0.00254742	0.00600487	0.0146027
hsa-miR-2117	0	0	0	0	0	0	0	0	0	0	0	0	0	0	0	0	0	0	0	0	0	0	0	0	0	0	0	0	0	0.00273635	0	0	0	0
hsa-miR-6782-5p	0.00170196	0	0	0	0	0.0010207	0.00416658	0.00206553	0.00180419	0.000977387	0	0.000944747	0	0.00259803	0.00335517	0.00291165	0	0.00244373	0.00159324	0.000668592	0	0.00138861	0	0	0	0	0.00153186	0	0	0	0	0.00448347	0.00264214	0.0032126
hsa-miR-6782-3p	0.0295993	0.0132827	0.0653142	0.0164656	0.0480882	0.00610198	0.0430245	0.00785799	0.0313772	0.00743664	0.0536773	0.0082152	0.0298358	0.00282395	0.0109408	0.00791209	0.0124343	0.0106249	0.00692714	0.00872077	0.00824356	0.00754681	0.00510953	0.00710817	0.0102281	0.0127787	0.00888035	0.00715179	0.0342917	0.00499681	0.0262357	0.00243667	0.0114876	0.0139678
hsa-miR-6783-5p	0.00193405	0.0016337	0.00487736	0.00344281	0.0067032	0.00231976	0.0118369	0.0011736	0.0123013	0.003332	0.0100209	0.00322073	0.00779799	0.00295231	0.00381269	0.00165435	0.00249989	0.00333235	0	0.00379882	0.00459641	0.00631187	0.000890297	0.00174853	0.00116228	0.00222659	0.00290125	0.00106812	0.00275773	0	0	0.0127371	0.00300244	0.00365068
hsa-miR-6783-3p	0.0348129	0.0187875	0.0292642	0.0206569	0.0134064	0.0208779	0.0355107	0.0187775	0.0205021	0.023324	0.0440921	0.0139565	0.027293	0.0147615	0.0190634	0.0297782	0.0209991	0.0199941	0.014484	0.015955	0.00689461	0.00473391	0.00890297	0.0122397	0.0209211	0.00667978	0.0150865	0.025635	0.0496391	0.0522394	0.0342853	0.0229268	0.0540438	0.0255548
hsa-miR-6784-5p	0	0	0.0053651	0	0.00184338	0	0	0.00129096	0	0	0	0	0	0	0	0	0	0	0	0	0	0	0	0	0	0	0	0	0	0	0	0	0	0
hsa-miR-6784-3p	0.00580214	0	0.00243868	0.00688562	0.0033516	0.00173982	0	0.00469438	0.00615064	0	0	0.00107358	0.00584849	0.00295231	0	0	0.000499979	0	0.0018105	0.000759764	0	0	0	0	0.00255702	0.00445319	0	0.00106812	0.00551545	0.00261197	0.00342853	0.00254742	0	0
hsa-miR-4315	0.00118192	0	0	0	0	0	0	0	0	0	0	0	0	0	0	0	0	0	0	0	0	0	0	0	0	0	0	0	0	0	0	0	0	0
hsa-miR-5089-5p	0.00202614	0.00171149	0	0.00360676	0	0	0	0	0	0.00232711	0.00209962	0.0033741	0.00204233	0	0.00399425	0.00346625	0	0.000581839	0.00379343	0.00238783	0.00240764	0.00165311	0.000932692	0.00137385	0.000243526	0	0	0.00223798	0	0	0	0	0	0.0114736
hsa-miR-5089-3p	0.00554987	0.00390667	0	0.0164656	0	0.00332835	0	0.015716	0	0.00212475	0	0.0051345	0	0.00282395	0.00729384	0.00316484	0.00334768	0.00265622	0.00173179	0.00290692	0.00274785	0.00150936	0.00170318	0.00167251	0.00333524	0.00425957	0.00333013	0.00102168	0.00263783	0	0.0098384	0.00731	0.00574379	0.0174598
hsa-miR-10226	0	0	0	0	0	0	0	0	0	0	0	0	0	0	0	0	0	0	0	0	0	0	0	0	0	0	0	0	0	0	0	0	0	0
hsa-miR-152-3p	29.9444	23.7427	44.7628	24.9732	34.2044	21.9146	39.6272	23.8716	32.4968	20.6403	33.1111	24.7479	37.3665	24.9504	27.796	36.3263	19.7311	19.1367	17.1122	17.4861	12.2411	15.6087	16.9498	15.1535	16.2668	22.2789	19.8029	23.7002	39.7793	29.1613	36.4711	41.9631	40.7205	26.3395
hsa-miR-152-5p	0.0554987	0.0320347	0.135294	0.0625694	0.0929705	0.0227438	0.0973713	0.0258191	0.0588322	0.0382456	0.080516	0.0266994	0.0578069	0.0367113	0.0255284	0.0538022	0.0176949	0.0355934	0.0294403	0.0472375	0.0461639	0.0347153	0.0349151	0.0288508	0.04069	0.0212979	0.0238659	0.0296289	0.0395674	0.0474697	0.0721483	0.0341133	0.0603098	0.0488874
hsa-miR-1203	0	0	0	0	0	0	0	0	0	0	0	0	0	0	0	0	0	0	0	0	0	0	0	0	0	0	0	0	0	0	0	0	0	0
hsa-miR-10a-5p	0.105448	0.127357	0.116633	0.296381	0.104191	0.150331	0.108694	0.0505156	0.107859	0.161481	0.0881842	0.138631	0.0913721	0.0282395	0.200581	0.169319	0.0511717	0.0276247	0.0138543	0.0276158	0.0170367	0.0286779	0.0161802	1.09633	0.0224573	0.151215	0.135425	0.0337156	0.276972	0.217361	0.364021	0.304583	0.195289	0.268881
hsa-miR-10a-3p	0.00193405	0.00326739	0	0	0	0.00173982	0	0	0	0.003332	0	0.00214715	0	0	0	0.00165435	0.000499979	0	0	0	0	0	0	0.0091798	0	0	0.00522225	0.00106812	0	0	0	0.00254742	0	0.00365068
hsa-miR-196a-1-3p	0	0	0	0	0	0	0	0	0	0	0	0	0	0	0	0	0	0	0	0	0	0	0	0	0	0	0	0	0	0	0	0	0	0
hsa-miR-3185	0	0	0	0	0	0	0	0	0	0	0	0	0	0	0	0	0	0	0	0	0	0	0	0	0	0	0	0	0	0	0	0	0	0
hsa-miR-6129	0	0	0	0	0	0	0	0	0	0	0	0	0	0	0	0	0	0	0	0	0	0	0	0	0	0	0	0	0	0	0	0	0	0
hsa-miR-6165	0	0	0	0	0	0	0	0	0	0	0	0	0	0	0	0	0	0	0	0	0	0	0	0	0	0	0	0	0	0	0	0	0	0
hsa-miR-8059	0	0	0	0	0	0	0	0	0	0	0	0	0	0	0	0	0	0	0	0	0	0	0	0	0	0.00222659	0	0	0	0	0	0	0	0
hsa-miR-3614-5p	0	0	0	0	0	0	0.00226445	0	0	0	0	0	0	0	0	0	0	0	0	0	0	0	0	0	0	0	0	0	0	0	0	0	0	0
hsa-miR-3614-3p	0	0	0	0	0	0	0	0	0	0.00106238	0	0	0.00186474	0	0	0	0	0	0	0	0	0	0	0	0.000444699	0	0	0	0	0	0	0	0	0
hsa-miR-142-5p	0.10536	0.0290954	0.143069	0.0252473	0.133426	0.0376685	0.146326	0.033196	0.0859136	0.178024	0.125977	0.119218	0.102117	0.027836	0.363476	0.22184	0.0261894	0.0279283	0.0189672	0.0198986	0.0192611	0.029756	0.0177211	0.0677765	0.0250832	0.0536503	0.0382965	0.0346886	0.0375576	0.0601997	0.0682441	0.221505	0.0629082	0.080315
hsa-miR-142-3p	0.0295993	0.00859467	0.0349898	0.0197587	0.02725	0.0133134	0.0430245	0.00561285	0.0372604	0.0531188	0.0345068	0.0266994	0.0335653	0.00282395	0.0656446	0.0617143	0.00573889	0.0047812	0.00865893	0.00218019	0.00219828	0.00150936	0.00766429	0.0577016	0.00555874	0.0191681	0.0122105	0.00919516	0.0184648	0.0199872	0.0196768	0.112087	0.0344627	0.0384115
hsa-miR-4736	0	0	0	0	0	0	0	0	0	0	0	0	0	0	0	0	0	0	0	0	0	0	0	0	0	0	0	0	0	0	0	0	0	0
hsa-miR-454-5p	1.09274	0.842988	1.09009	0.994973	0.866389	0.625756	1.205	0.629047	1.02306	0.485361	0.990068	0.555039	1.23988	0.525511	0.857855	1.00915	0.650972	0.618151	0.459868	0.565264	0.445852	0.509684	0.518153	0.283262	0.511172	0.596727	0.754906	0.582128	0.75286	0.694784	0.67885	0.667425	1.17996	0.624267
hsa-miR-454-3p	30.8388	8.84079	42.1114	12.178	33.2386	10.0749	37.1596	12.3	29.3769	13.9618	33.7726	10.0153	23.037	10.3356	17.724	14.7814	9.57437	7.05705	12.4567	7.69971	10.1484	7.02608	8.08157	5.68194	7.04092	8.88121	10.9683	7.48282	13.4529	11.7425	19.7949	12.2784	11.4014	15.4484
hsa-miR-301a-3p	1.14512	0.327379	2.05273	0.540072	1.33525	0.319522	1.22733	0.426576	0.953081	0.494005	1.61224	0.317312	0.986446	0.304986	0.382927	0.432	0.272119	0.253404	0.372334	0.29796	0.393492	0.268666	0.277618	0.302306	0.279271	0.285391	0.331903	0.202294	0.361382	0.412237	0.462405	0.411797	0.370474	0.48189
hsa-miR-301a-5p	7.97988	5.236	8.52319	5.20209	6.95792	4.06944	8.90134	4.08646	6.43562	2.91661	7.05072	3.89279	7.7824	3.82619	5.40639	6.32788	3.33936	4.41203	3.1195	3.68561	3.05087	3.1875	3.0733	2.89295	3.57471	3.94775	3.50065	5.31713	7.69406	5.11162	7.10735	4.94965	6.63839	4.50859
hsa-miR-4729	0	0	0	0	0.0016758	0.00231976	0.00236738	0.00234719	0	0.00111067	0	0.00107358	0	0	0	0.00330869	0.000999957	0	0	0.000759764	0	0	0.000890297	0.000874267	0.000464913	0.00222659	0.0011605	0	0	0.00261197	0.00342853	0	0	0
hsa-miR-21-5p	370.77	241.981	448.61	275.411	348.444	207.719	400.485	268.603	359.341	218.624	343.377	234.521	427.5	254.279	297.443	368.61	202.785	223.295	219.292	229.736	152.253	200.257	190.381	168.549	195.71	233.661	211.124	293.908	301.053	301.609	287.736	284.568	361.088	264.645
hsa-miR-21-3p	0.318105	0.115526	0.682134	0.12263	0.475768	0.0716917	0.399298	0.066392	0.255593	0.0570142	0.415725	0.0888512	0.275715	0.0618578	0.0918677	0.190644	0.073854	0.102986	0.0569015	0.0883497	0.0812579	0.0991866	0.0774134	0.105328	0.0813376	0.0863071	0.0832797	0.157777	0.167565	0.139554	0.190365	0.0853994	0.169852	0.114736
hsa-miR-4737	0	0	0	0	0	0	0	0	0	0	0	0	0	0	0	0	0	0	0	0	0	0	0	0	0	0	0	0	0	0	0	0	0	0
hsa-miR-633	0	0.000781333	0	0	0	0	0	0	0	0	0	0	0	0	0	0	0	0	0	0	0	0	0.00170318	0	0	0	0	0	0	0	0	0	0	0
hsa-miR-3064-5p	0.245164	0.237042	0.245262	0.364282	0.161515	0.193811	0.200889	0.177045	0.184714	0.125664	0.176368	0.182201	0.206275	0.188666	0.259626	0.344892	0.163945	0.214699	0.147944	0.177495	0.123392	0.10084	0.154827	0.0947955	0.198473	0.193608	0.181756	0.293175	0.384243	0.333834	0.427424	0.208161	0.421485	0.191226
hsa-miR-3064-3p	0.0166496	0.00859467	0.046653	0.00658625	0.0352647	0.0110945	0.00905779	0.0123483	0.0294161	0.0159357	0.042175	0.0184842	0.0279711	0.0197676	0.0328223	0.0221539	0.0129125	0.0127499	0.00692714	0.00726731	0.0104418	0.0150936	0.0178834	0.0142163	0.0135633	0.0149085	0.0188707	0.0143036	0.0342917	0.0349777	0.00655893	0.0121833	0.00861568	0.0244437
hsa-miR-5047	0	0	0	0	0	0	0	0	0	0	0	0	0	0	0	0	0	0	0	0	0	0	0	0	0	0	0	0	0	0	0	0	0	0
hsa-miR-6080	0	0	0	0	0	0	0	0	0	0	0	0	0	0	0	0	0	0	0	0	0	0	0	0	0	0	0	0	0	0	0	0	0	0
hsa-miR-634	0	0	0	0	0	0	0	0	0	0	0	0	0	0	0	0	0	0	0	0	0	0	0	0	0	0	0	0	0	0	0	0	0	0
hsa-miR-548d-5p	0	0.000408424	0.00121934	0	0.0008379	0.00028997	0	0.0011736	0	0	0.00200419	0.00107358	0	0.00147615	0	0	0	0.000555392	0	0	0	0	0.000445148	0	0	0	0.00058025	0	0	0	0	0.00127371	0	0
hsa-miR-548d-3p	0.00290107	0.00857691	0.00121934	0.00172141	0.0041895	0.00260973	0.00236738	0.00293399	0.00102511	0	0.00601256	0.00268394	0.003899	0.00295231	0.0114381	0.000827173	0.00124995	0.00138848	0.00271575	0.00227929	0.000574551	0.00315594	0.00133544	0.00109283	0.00278948	0.00333989	0.00203088	0.00160219	0.00275773	0.00914189	0	0.00509485	0.00450365	0
hsa-miR-548aa	0	0.000359413	0.00107302	0	0.000737352	0	0	0.00103276	0	0	0.00176368	0	0	0.00129901	0	0	0	0.000244373	0	0	0	0	0.000391731	0	0	0	0.00025531	0	0	0	0	0.00112087	0	0
hsa-miR-635	0	0	0	0	0	0	0	0	0	0	0	0	0	0	0	0	0	0	0	0	0	0	0	0	0	0	0	0	0	0	0	0	0	0
hsa-miR-4524b-5p	0.014183	0.00770171	0.0332125	0.00721351	0.0052668	0.0042529	0.0124006	0.00245896	0.0150349	0.00930844	0.0146974	0.0022494	0.0204233	0.00618578	0.00798849	0.00346625	0.00157136	0.00174552	0.00569015	0.00159189	0.00300955	0.00495933	0.00186538	0.000457949	0.00365289	0.00233262	0.000607881	0.00223798	0	0.00820904	0.0035918	0	0.00943623	0
hsa-miR-4524b-3p	0.0042549	0.000898533	0.0053651	0.00378709	0.00184338	0	0.00520823	0	0	0	0.0022046	0	0.0042889	0	0	0	0.00219991	0.000610931	0.00199155	0	0	0	0	0	0	0	0	0.00234987	0	0.00287317	0	0	0	0
hsa-miR-4524a-5p	0.00386809	0.000816848	0.00487736	0.00344281	0.0016758	0	0.00473476	0	0	0	0.00200419	0	0.003899	0	0	0	0.00199991	0.000555392	0.0018105	0	0	0	0	0	0	0	0	0.00213625	0	0.00261197	0	0	0	0
hsa-miR-4524a-3p	0.0135383	0.00735164	0.0317029	0.00688562	0.0050274	0.00405958	0.0118369	0.00234719	0.0143515	0.00888533	0.0140293	0.00214715	0.019495	0.00590461	0.00762538	0.00330869	0.00149994	0.00166618	0.00543151	0.00151953	0.00287276	0.00473391	0.00178059	0.000437133	0.00348685	0.00222659	0.00058025	0.00213625	0	0.00783591	0.00342853	0	0.00900731	0
hsa-miR-3615	4.18196	4.45501	5.47751	5.39931	4.03086	3.98983	4.30051	4.50605	3.76946	3.49532	3.8759	4.42232	5.13646	4.20324	4.68925	5.63439	3.14272	3.33859	2.81473	2.97842	2.34565	2.44164	2.62926	2.62039	3.6675	3.90714	3.59622	4.37748	8.28868	4.76672	7.36678	5.00387	6.50785	5.40405
hsa-miR-3678-5p	0.00850981	0.0107824	0	0.0113613	0.00553014	0.00446554	0.0104165	0.0219462	0.0067657	0.00488693	0.0022046	0.00944747	0.00643334	0.0259803	0.00838792	0.00727913	0.00604974	0.0109968	0.00995776	0.00752166	0.00316003	0.0104146	0.00391731	0.0158679	0.0130408	0.0220433	0.00957413	0.0117494	0.0151675	0.0143658	0.00754277	0.016813	0.0231188	0.0120473
hsa-miR-3678-3p	0.00193405	0.00735164	0.00731604	0.00688562	0	0.00579941	0.00710213	0.0152567	0.00615064	0.00777467	0.00801674	0.0107358	0.00779799	0.0206661	0.0228761	0.00827173	0.0104996	0.00833088	0.0162945	0.00987693	0.00804371	0	0.015135	0.006557	0.00720615	0.00890638	0.009284	0.00961312	0.0193041	0.0365676	0.0102856	0.0127371	0.0150122	0.0255548
hsa-miR-6785-5p	0.00580214	0.00735164	0.0170708	0.00344281	0.0016758	0.00521946	0.00236738	0.00352079	0	0.003332	0.00400837	0.00214715	0.00584849	0.00295231	0.00762538	0.00661739	0.00549977	0.00333235	0.00905251	0.00151953	0.00287276	0.00157797	0.00267089	0.0026228	0.00162719	0.00222659	0.0034815	0.00747687	0.0110309	0.00261197	0.0102856	0.00764227	0.00900731	0
hsa-miR-6785-3p	0.00202614	0.000855746	0.00766443	0.00360676	0.0035112	0.000607557	0.00496022	0.00491792	0.00429568	0.00116356	0.00839849	0.0011247	0.00612699	0	0	0.00173313	0.0041903	0	0.00379343	0.00159189	0.00120382	0.00165311	0.00559615	0	0.00146115	0	0.00182364	0.00111899	0	0	0.0143672	0	0	0
hsa-miR-4738-5p	0	0	0	0.00344281	0	0	0	0	0	0	0	0	0	0	0	0	0	0.00111078	0	0	0	0	0	0.0026228	0.000232456	0	0	0	0.00275773	0	0	0	0.00600487	0
hsa-miR-4738-3p	0.0154724	0.0138864	0.0195095	0.0206569	0.0050274	0.0110189	0.00946951	0.0152567	0.0143515	0.00555333	0.0120251	0.0214715	0.011697	0.0118092	0.0114381	0.0264695	0.0139994	0.0111078	0.00724201	0.0083574	0.00402186	0.00946781	0.00979326	0.00699413	0.0120877	0.0244925	0.0110248	0.0234987	0.0330927	0.0208957	0.0274283	0.0127371	0.0120097	0.0182534
hsa-miR-6868-5p	0	0	0	0	0	0	0	0	0	0.00222133	0	0	0.0019495	0	0	0	0	0	0	0.000759764	0.000574551	0	0	0	0	0	0	0.00106812	0	0	0	0	0.00300244	0.00365068
hsa-miR-6868-3p	0.042549	0.122372	0.0715347	0.162304	0.0316008	0.112398	0.0520823	0.154915	0.0579917	0.0954116	0.033594	0.118093	0.0755663	0.105158	0.139799	0.16638	0.0775205	0.113459	0.0758687	0.100289	0.0746369	0.104146	0.0690192	0.103954	0.107882	0.130627	0.115497	0.167848	0.199344	0.238062	0.165223	0.18948	0.217033	0.248594
hsa-miR-636	0.0702984	0.0265653	0.0676469	0.0362244	0.0641176	0.0305099	0.0498179	0.0381674	0.05491	0.0265594	0.0709307	0.0215649	0.0522127	0.0310634	0.04741	0.0553847	0.0219991	0.0223123	0.0207814	0.0138079	0.023082	0.0226404	0.0204381	0.022997	0.0233467	0.0212979	0.024421	0.0347373	0.06067	0.0199872	0.0327947	0.0414233	0.0402065	0.0279357
hsa-miR-6516-5p	0.500918	0.273644	0.638935	0.302967	0.583179	0.29519	0.535027	0.281663	0.397741	0.21658	0.448938	0.326367	0.540011	0.239137	0.388894	0.448328	0.267989	0.239374	0.233555	0.221091	0.163747	0.20198	0.215452	0.175291	0.241987	0.242699	0.219335	0.309756	0.413659	0.376123	0.380567	0.275122	0.540438	0.37602
hsa-miR-6516-3p	0.121845	0.0743332	0.292642	0.072299	0.206123	0.077712	0.170451	0.0856725	0.116862	0.0721933	0.188393	0.0611939	0.177404	0.0944738	0.110568	0.130693	0.071497	0.0799765	0.0778516	0.0873728	0.0310258	0.0347153	0.0632111	0.0791212	0.0629957	0.093517	0.064988	0.0929269	0.143402	0.104479	0.236569	0.0866124	0.114093	0.0985684
hsa-miR-4316	0	0	0	0	0	0	0	0	0	0	0	0	0	0	0	0	0	0	0	0	0	0	0	0	0	0	0	0	0	0	0	0	0	0
hsa-miR-4739	0	0	0	0.00302967	0	0	0.00208329	0	0	0	0	0	0	0	0	0	0.000879962	0	0.00159324	0.000668592	0	0	0	0	0.00102281	0	0.0025531	0	0	0	0	0.00448347	0	0
hsa-miR-1268b	0.00212745	0.00449267	0.0160953	0	0.0092169	0.00829315	0.00260412	0.0103276	0.00451047	0.0036652	0.00440921	0.00708561	0.0042889	0	0	0.00909891	0.00659972	0.00427652	0.00199155	0.00250722	0.00126401	0	0.00195865	0.00432762	0.00332413	0.00489851	0.00319138	0.0117494	0.0151675	0.0114927	0.0113142	0.00560433	0.0132107	0.00401575
hsa-miR-4730	0.00554987	0.00546933	0.0046653	0	0	0.00443781	0.0045289	0.00224514	0.00196107	0.00106238	0	0.0020538	0.00559421	0	0.0109408	0.00632967	0.00334768	0.00424996	0.00692714	0.00581384	0.00549571	0.00452808	0.00255476	0.00292689	0.00244585	0.00425957	0.00166507	0.00306505	0	0	0.00655893	0.00487333	0.00574379	0.00349196
hsa-miR-657	0.00184996	0	0.0046653	0	0.00320588	0	0.00679334	0.00336771	0	0	0.00191705	0	0.00186474	0.00282395	0	0	0	0	0.00173179	0.000726731	0.00109914	0.00452808	0.00255476	0.000418128	0.00111175	0	0.00111004	0	0	0	0	0.00487333	0.00287189	0
hsa-miR-3065-5p	1.29867	0.303157	1.73549	0.391882	1.38815	0.248517	1.59417	0.296358	1.05898	0.297466	1.7426	0.300882	1.24564	0.304986	0.273519	0.395605	0.24725	0.246497	0.292672	0.296506	0.236315	0.229423	0.251218	0.210318	0.268154	0.19807	0.25531	0.225792	0.429966	0.397246	0.423051	0.38012	0.353243	0.314276
hsa-miR-3065-3p	2.36055	1.25404	2.35831	1.38311	2.23289	1.18822	2.75583	1.14727	2.26112	0.827592	2.26787	1.03511	2.56961	1.03356	1.40771	1.75965	1.02152	1.02211	0.817403	0.914227	0.706748	0.801471	0.815821	0.600431	0.964552	0.979702	1.01069	1.22091	1.93353	1.13927	1.50528	0.940553	1.88109	1.1733
hsa-miR-338-5p	2.46978	1.31022	2.46063	1.44254	2.33104	1.23759	2.88583	1.19589	2.36389	0.861877	2.37095	1.07894	2.68251	1.08054	1.46407	1.83302	1.06645	1.06969	0.854557	0.954263	0.738873	0.836323	0.853794	0.626412	1.00654	1.02423	1.05315	1.27214	2.02417	1.18845	1.57027	0.983306	1.96359	1.22298
hsa-miR-338-3p	1.3577	0.316937	1.81438	0.409695	1.45124	0.259813	1.66663	0.309829	1.10711	0.310987	1.8218	0.314558	1.30226	0.318849	0.285952	0.413587	0.258489	0.257702	0.305975	0.309984	0.247057	0.239851	0.262638	0.219878	0.280342	0.207073	0.266915	0.236056	0.44951	0.415303	0.442281	0.397398	0.3693	0.328561
hsa-miR-1250-5p	3.72405	3.42384	4.16689	3.55987	3.3532	2.59244	4.26331	2.46142	3.41936	1.78489	3.3321	2.327	3.42091	2.10007	3.53491	4.37094	2.15853	2.77421	1.93086	2.39101	1.72809	2.01679	2.00715	1.52543	2.54217	2.69884	2.12333	3.63559	4.35379	4.07716	3.86837	2.49526	4.3155	2.79573
hsa-miR-1250-3p	0	0.00189165	0.00847121	0	0.009702	0.00134302	0.00274117	0	0.00237393	0.00257207	0.00928254	0.00124309	0	0.00341846	0.0132441	0	0	0	0.00838549	0	0.00332635	0.00365424	0.00206174	0.00404924	0.00322992	0	0.00134374	0.00123678	0	0.00604877	0.00396988	0.0058993	0.0034765	0
hsa-miR-4740-5p	0.00386809	0.000816848	0.00243868	0.0103284	0	0.00115988	0.0142043	0.00704157	0.00410042	0.00222133	0.00601256	0.00644146	0.0019495	0	0.00381269	0.00330869	0.00299987	0.00610931	0.00362101	0.00303906	0.0011491	0.00157797	0.00445148	0.00218567	0.00255702	0	0.00290125	0.00320437	0.00827318	0.00261197	0.0137141	0.00764227	0.00300244	0.00730136
hsa-miR-4740-3p	0.00193405	0	0	0	0	0.00173982	0	0	0	0	0	0.00214715	0.00584849	0	0	0	0.000499979	0	0.0018105	0.000759764	0.000574551	0	0	0	0.00185965	0	0.00058025	0	0	0.00261197	0	0.00509485	0.00300244	0
hsa-miR-3186-5p	0.0232086	0.00571794	0.00975473	0.00344281	0.016758	0.00521946	0.0236738	0.0105624	0.0225523	0.00444267	0.022046	0.0161036	0.015596	0.0265708	0.00762538	0.0215065	0.00599974	0.0066647	0.00543151	0.00455858	0.00574551	0.00788984	0.00801267	0.00568273	0.00395176	0.00667978	0.00870375	0.00534062	0.0137886	0.0104479	0.0171427	0.00254742	0.00600487	0.0182534
hsa-miR-3186-3p	0.0324183	0.0111247	0.0255481	0.014427	0.0386232	0.010936	0.0297613	0.0110653	0.012887	0.00232711	0.033594	0	0.0204233	0.00927868	0.00798849	0.00866563	0.00314272	0.00523655	0.00569015	0.00636754	0.00722293	0.00495933	0.00466346	0.00549539	0.00633167	0.00699787	0.00364729	0.0089519	0.0144452	0	0.0035918	0.00266873	0.00943623	0.0229471
hsa-miR-6786-5p	0.00202614	0.000855746	0	0	0	0	0	0	0	0	0	0	0.00204233	0	0.00399425	0.00519938	0.000523787	0	0	0.000795943	0.000601911	0.00165311	0	0	0	0	0	0	0.00288905	0	0	0	0.00314541	0
hsa-miR-6786-3p	0.0221995	0.0218773	0.0419877	0.0164656	0.0304559	0.0188607	0.0226445	0.0179611	0.0176497	0.0148733	0.0345068	0.0184842	0.0261063	0.0254155	0.0364692	0.0458901	0.0224773	0.0143436	0.0398311	0.0130812	0.0236315	0.00905617	0.0068127	0.0104532	0.017788	0.0212979	0.0127655	0.0143036	0.0342917	0.0399745	0.049192	0.00974667	0.0172314	0.0174598
hsa-miR-6787-5p	0	0	0	0	0	0	0	0	0	0.003332	0	0	0	0	0	0	0	0	0	0	0.000574551	0	0	0	0	0	0	0	0	0	0	0	0	0
hsa-miR-6787-3p	0	0.0016337	0	0	0.0016758	0	0.00236738	0	0	0	0	0	0	0	0	0.00827173	0.000499979	0	0	0.000759764	0	0	0.000890297	0	0.000464913	0	0	0	0	0	0.00342853	0	0	0
hsa-miR-4525	0.00405229	0.00256724	0.00255481	0.00721351	0	0.00243023	0.00744033	0	0.00644352	0	0.00209962	0.0011247	0	0	0	0	0.000523787	0.000581839	0.00189672	0.000795943	0.000601911	0.00165311	0.00186538	0	0.000730577	0	0.00243152	0	0	0	0.00718359	0.00266873	0.00943623	0
hsa-miR-8078	0	0	0.00233265	0.00329312	0	0	0	0	0	0	0	0	0	0	0	0	0	0	0	0	0	0	0	0	0	0	0	0	0	0	0	0	0	0
hsa-miR-6718-5p	0.0263399	0.0248166	0.0229933	0.0252473	0.0035112	0.0261249	0.0173608	0.0209012	0.0257741	0.0127991	0.00629887	0.0179952	0.012254	0.0216502	0.00798849	0.02773	0.0130947	0.0133823	0.0113803	0.0103473	0.00481528	0.0165311	0.0149231	0.0128226	0.0160727	0.0279915	0.0121576	0.0234987	0.0375576	0.0218908	0.0143672	0.0346935	0.0377449	0.0152981
hsa-miR-3976	0	0	0	0	0	0	0	0	0	0	0	0	0	0	0	0	0	0	0	0	0	0	0	0	0	0	0	0	0	0	0	0	0	0
hsa-miR-4317	0	0	0	0	0	0	0	0	0	0	0	0	0	0	0	0	0	0	0	0	0	0	0	0	0	0	0	0	0	0	0	0	0	0
hsa-miR-6788-5p	0	0	0	0	0	0	0	0	0	0	0	0.0033741	0	0	0	0	0	0	0	0	0	0	0	0.000915899	0	0	0	0	0	0	0	0	0	0
hsa-miR-6788-3p	0.00193405	0.00326739	0.00731604	0.00344281	0.0016758	0.00173982	0.00236738	0.00234719	0.00205021	0	0.00601256	0	0.00974749	0.00295231	0.00381269	0.00330869	0.00449981	0.00333235	0	0	0.0011491	0.00157797	0	0	0.000929826	0.00222659	0.00290125	0.00213625	0	0.00261197	0.00342853	0	0.00300244	0
hsa-miR-7153-5p	0	0	0	0	0	0	0	0	0	0	0	0	0	0	0	0	0	0	0	0	0	0	0	0	0	0	0	0	0	0	0	0	0	0
hsa-miR-7153-3p	0	0	0	0	0	0	0	0	0	0	0	0	0	0	0	0	0	0	0	0	0	0	0	0	0	0	0	0	0	0	0	0	0	0
hsa-miR-5190	0	0	0.00255481	0	0	0	0	0	0	0	0	0	0	0	0	0	0	0	0	0	0	0	0	0	0	0	0	0	0	0	0	0	0	0
hsa-miR-4526	0	0	0	0	0	0.000579941	0	0	0	0	0.00200419	0	0	0	0	0.00330869	0	0	0	0	0	0	0.000890297	0	0.000232456	0	0	0	0	0	0	0	0	0
hsa-miR-320c	0.532927	0.358065	0.629058	0.376816	0.543797	0.375424	0.665352	0.265291	0.436388	0.191201	0.454148	0.359004	0.39994	0.280912	0.434075	0.655121	0.375909	0.294774	0.257906	0.218546	0.16685	0.185727	0.20321	0.200513	0.229365	0.401678	0.284671	0.622129	0.779609	0.452524	0.55628	0.318046	0.706773	0.417638
hsa-miR-133a-3p	1.00861	0.247913	1.5449	0.259932	1.38337	0.151944	1.29969	0.121467	0.77293	0.107735	1.45905	0.115946	0.914315	0.118092	0.236387	0.26635	0.125245	0.201607	0.142124	0.185762	0.196784	0.174366	0.172718	0.0961694	0.177016	0.144729	0.110538	0.194399	0.235786	0.197204	0.308568	0.131192	0.216175	0.153329
hsa-miR-133a-5p	0.0232086	0.0187875	0.0329222	0.0137712	0.033516	0.0156584	0.0319596	0.0199511	0.0225523	0.0111067	0.0310649	0.0193244	0.031192	0.0177138	0.0171571	0.0256424	0.0194992	0.0158287	0.018105	0.0140556	0.0158002	0.0118348	0.0142447	0.0107098	0.0134825	0.0166995	0.0153766	0.0288394	0.0344716	0.0169778	0.0274283	0.0140108	0.0375304	0.0146027
hsa-miR-1-3p	18.2758	20.2015	13.9639	27.0123	12.7218	20.9834	17.6192	24.9395	16.4427	20.6745	13.2797	25.6483	13.2985	23.4502	35.5876	35.2591	52.1633	21.5203	18.8084	17.0909	14.0544	15.9667	16.7745	11.5547	15.2252	25.4144	23.7224	25.4411	29.1961	32.7907	20.4375	26.5518	57.3465	24.6056
hsa-miR-4741	0.0166496	0.03516	0.0606489	0.0131725	0.0352647	0.0271816	0.0430245	0.0246965	0.0156886	0.0201852	0.0383409	0.0431298	0.0223769	0.0225916	0.0401161	0.0458901	0.0210426	0.0244373	0.0294403	0.0203485	0.023082	0.0452808	0.0238445	0.00961694	0.0226797	0.0191681	0.0266411	0.0398457	0.0817726	0.0299809	0.0623099	0.0316767	0.0603098	0.0384115
hsa-miR-8057	0	0	0	0	0	0	0	0	0	0	0	0	0	0	0	0	0	0	0	0	0	0	0	0	0	0	0	0	0	0	0	0	0	0
hsa-miR-302f	0.0175202	0.0179707	0.00631188	0.022277	0.0368676	0.0187628	0.027573	0.0121502	0.00530643	0.00718667	0.0051873	0.0222294	0	0.00764126	0.0197363	0.0363956	0.0168228	0.0129374	0.002343	0.0157316	0.0081789	0.00204208	0.00460859	0.011314	0.0114314	0.0201703	0.00300365	0.0511443	0.0463947	0.0338019	0.0354954	0.00989	0.0116565	0.0236221
hsa-miR-3975	0	0	0	0	0	0	0	0	0	0	0	0	0	0	0	0	0	0	0	0	0	0	0	0	0	0	0	0	0	0	0	0	0	0
hsa-miR-187-5p	0.145054	0.113542	0.151198	0.0860703	0.130712	0.0991698	0.149145	0.098582	0.127113	0.111067	0.116243	0.115946	0.130616	0.106283	0.110568	0.193559	0.103496	0.0888627	0.115872	0.0812947	0.051135	0.0615408	0.0667722	0.0528931	0.0853115	0.109103	0.099803	0.103608	0.168221	0.107091	0.25714	0.112087	0.171139	0.0584109
hsa-miR-187-3p	8.92563	6.18518	13.3859	7.79453	10.6078	5.4845	10.5893	5.25536	7.88307	3.7385	11.0751	5.54824	9.32445	5.1813	6.46251	9.31563	4.6963	5.17681	3.62825	4.6923	3.56509	3.85813	4.23069	3.80219	5.6273	6.12982	4.75805	8.51296	10.9951	8.20158	9.3359	6.20553	10.9349	6.96915
hsa-miR-3929	0.608636	0.764925	0.781438	1.03733	0.564235	0.622402	0.726888	0.603942	0.656959	0.572621	0.53869	0.668512	0.482967	0.697514	1.06855	0.976352	0.66858	0.64865	0.519536	0.629349	0.491316	0.553936	0.551829	0.435689	0.641256	0.732646	0.654371	0.731526	1.09206	0.864448	0.865779	0.779733	1.2263	0.715851
hsa-miR-4318	0	0	0	0	0	0	0	0	0	0	0	0.00138933	0	0	0	0	0	0	0	0	0	0	0	0	0	0	0	0	0	0	0	0	0	0
hsa-miR-924	0	0	0	0	0	0	0	0	0	0	0	0	0	0	0	0	0	0	0	0	0	0	0	0	0	0	0	0	0	0	0	0	0	0
hsa-miR-5583-5p	0.00193405	0	0	0	0.0016758	0.00028997	0.00591844	0.0011736	0.00102511	0.00111067	0.00200419	0.000536788	0	0.00147615	0	0.00165435	0.00274988	0.00111078	0.000905251	0.000379882	0.000287276	0	0	0	0.000813597	0	0.000290125	0.00160219	0.00137886	0.00391795	0	0	0	0
hsa-miR-5583-3p	0.00193405	0	0	0	0.0016758	0.00028997	0.00591844	0.0011736	0.00102511	0.00111067	0.00200419	0.000536788	0	0.00147615	0	0.00165435	0.00274988	0.00111078	0.000905251	0.000379882	0.000287276	0	0	0	0.000813597	0	0.000290125	0.00160219	0.00137886	0.00391795	0	0	0	0
hsa-miR-4319	0	0	0	0	0	0	0	0	0	0	0	0	0	0	0	0	0	0	0	0	0	0	0	0	0	0	0	0	0	0	0	0	0	0
hsa-miR-4527	0	0.000816848	0.00243868	0	0	0.00115988	0.00710213	0.0011736	0.00205021	0.00111067	0	0.00214715	0.0019495	0	0	0.00165435	0.000999957	0.00166618	0.0018105	0.00227929	0.00459641	0	0	0.00174853	0.00209211	0.00667978	0.0011605	0	0	0	0.00342853	0.00509485	0.00300244	0
hsa-miR-4743-5p	0.0406991	0.0523493	0.0489857	0.0559831	0.0480882	0.05048	0.0362312	0.0381674	0.0372604	0.0361208	0.0670966	0.0482643	0.03543	0.0423592	0.0510569	0.0585495	0.0425634	0.0366559	0.0346357	0.0312494	0.0208837	0.0241498	0.0298056	0.0246695	0.0373547	0.0276872	0.0405166	0.0561927	0.102875	0.0424729	0.0951045	0.03655	0.083285	0.0768231
hsa-miR-4743-3p	0.0384968	0.0213936	0.0255481	0.014427	0.0052668	0.0145814	0.0124006	0.0184422	0.0343655	0.0139627	0.016797	0.0101223	0.036762	0.0216502	0.0239655	0.0190644	0.0167612	0.00756391	0.0189672	0.0127351	0.0162516	0.0115718	0.00746153	0.0137385	0.0168033	0.0139957	0.0139813	0.0100709	0.0231124	0.0328362	0.0323262	0.029356	0.0345995	0.0382452
hsa-miR-4744	0.00184996	0.00390667	0.00233265	0	0	0.00443781	0.00226445	0.00785799	0.00196107	0.00212475	0	0.0051345	0.00932369	0.00282395	0	0.00158242	0.0023912	0.00159373	0	0.00218019	0.00384699	0.00301872	0.000851588	0.00292689	0.00511404	0.00425957	0.00333013	0.00204337	0.00527565	0	0.0098384	0.00487333	0	0
hsa-miR-1539	0.00405229	0	0.012774	0.00360676	0	0.000607557	0.00248011	0	0	0.00232711	0.00419925	0	0.00204233	0	0	0.00346625	0	0	0	0	0	0	0	0	0.000974103	0	0	0	0	0	0.00718359	0	0	0
hsa-miR-4320	0	0	0	0	0	0	0	0	0	0	0	0	0	0	0	0	0	0	0	0	0	0	0	0	0	0	0	0	0	0	0	0	0	0
hsa-miR-4528	0.0618895	0.070249	0.0804765	0.0654134	0.100548	0.0423357	0.0733887	0.0410758	0.0717574	0.0410947	0.0701465	0.0375752	0.0565355	0.03838	0.0648157	0.0976065	0.0434981	0.0383221	0.0380206	0.0493846	0.0258548	0.0631187	0.0373925	0.0367192	0.0430044	0.0289457	0.039457	0.059815	0.0330927	0.0679112	0.051428	0.0636856	0.0750609	0.0474589
hsa-miR-4529-5p	0.00386809	0	0.00243868	0.00344281	0	0.00405958	0	0.0011736	0.00205021	0.00111067	0	0.00429431	0.0019495	0.00295231	0.00381269	0.00330869	0.00249989	0.00111078	0.00724201	0	0.00402186	0.00473391	0.00267089	0.00174853	0.00162719	0	0.00174075	0.00213625	0.00551545	0.00783591	0	0.0152845	0	0.00365068
hsa-miR-4529-3p	0	0.00342298	0.00255481	0	0.0035112	0.00303778	0.00248011	0.00122948	0.00214784	0	0.00209962	0.0033741	0.00204233	0.00309289	0	0.00173313	0.00157136	0.00232736	0.00189672	0	0.00300955	0.00165311	0.000932692	0	0.000974103	0	0.00182364	0.00111899	0.00288905	0	0	0.00266873	0	0.00382452
hsa-miR-122-5p	1.13335	0.742515	1.40224	1.15334	1.08424	0.842654	1.41332	0.572715	1.20963	1.55715	1.24861	1.34841	0.982547	0.543224	1.5022	2.33594	0.71047	0.637035	0.438142	0.478651	0.40276	0.479702	0.50925	0.328724	0.450268	0.94185	0.749683	0.629126	1.37335	1.16233	1.1897	0.420325	1.52824	1.07695
hsa-miR-122-3p	0	0.00653479	0	0.00344281	0.0016758	0.00115988	0.00236738	0	0.00615064	0.00222133	0.00200419	0	0.00779799	0	0.00381269	0.00496304	0.00149994	0.00333235	0.0018105	0.00151953	0.00459641	0	0.000890297	0.00305993	0.00232456	0.00222659	0.0011605	0.00320437	0.00551545	0	0.00342853	0.00764227	0	0
hsa-miR-122b-5p	0	0.00625067	0	0.00329312	0.00160294	0.00110945	0.00226445	0	0.00588322	0.00212475	0.00191705	0	0.00745895	0	0.00364692	0.00474726	0.00143472	0.00318747	0.00173179	0.00145346	0.00439656	0	0.000851588	0.00292689	0.0022235	0.00212979	0.00111004	0.00306505	0.00527565	0	0.00327947	0.00731	0	0
hsa-miR-122b-3p	1.13335	0.742515	1.40224	1.15334	1.08424	0.842654	1.41332	0.572715	1.20963	1.55715	1.24861	1.34841	0.982547	0.543224	1.5022	2.33594	0.71047	0.637035	0.438142	0.478651	0.40276	0.479702	0.50925	0.328724	0.450268	0.94185	0.749683	0.629126	1.37335	1.16233	1.1897	0.420325	1.52824	1.07695
hsa-miR-5011-5p	0.00202614	0.00684597	0.00510962	0.00360676	0	0.00486045	0.00496022	0.00245896	0	0.00116356	0.00209962	0.0011247	0	0	0	0.00519938	0.00261894	0.00581839	0	0.00318377	0.00120382	0.00495933	0.00186538	0.00228975	0.00365289	0.00233262	0.00121576	0	0.0057781	0	0	0	0.00314541	0.00382452
hsa-miR-5011-3p	0.00193405	0.00490109	0	0.00344281	0.0033516	0.000579941	0.00473476	0.00352079	0	0	0	0.00107358	0.003899	0	0	0.00165435	0.000999957	0.00166618	0	0	0.000574551	0	0.000890297	0.0026228	0.00278948	0.00445319	0.00058025	0.00106812	0.00827318	0	0	0.00509485	0	0
hsa-miR-548av-5p	0.00472767	0.00099837	0	0	0.0061446	0	0.00578692	0.00143439	0	0.00135748	0.00244956	0	0.00238272	0	0	0	0.00122217	0.000678813	0	0	0.00140446	0.00192863	0	0.00106855	0	0	0.000709195	0.00261097	0	0	0	0	0.00366964	0
hsa-miR-548av-3p	0.0148922	0.0251589	0.0187778	0.0113613	0.014747	0.0159484	0.0130206	0.0322739	0.0135314	0.0293216	0.011023	0.0224378	0.0257334	0.0259803	0.0167758	0.0400352	0.0170493	0.02627	0.0119493	0.0167148	0.0126401	0.0243007	0.0117519	0.0264466	0.024036	0.0146955	0.0146803	0.037598	0.0273015	0.0229853	0.0339425	0.0420325	0.0330268	0.0401575
hsa-miR-4745-5p	0.00924979	0.018752	0.0139959	0.00987937	0.00961764	0.00887561	0.00905779	0.00898056	0.0117664	0.00531188	0.00766819	0.0112959	0.00186474	0.00847184	0.0255284	0.0126593	0.00908657	0.00849991	0.0103907	0.0094475	0.00274785	0.0120749	0.00766429	0.00376315	0.00822693	0.0106489	0.0155406	0.0153253	0.0237404	0.0174888	0.0229563	0.01462	0.0258471	0.0104759
hsa-miR-4745-3p	0.0480989	0.0296907	0.0419877	0.0428106	0.0304559	0.0338383	0.0271734	0.0370448	0.0470657	0.0212475	0.0325898	0.0256725	0.0317005	0.0310634	0.0510569	0.0522198	0.0334768	0.0212498	0.0329039	0.0276158	0.0181358	0.0150936	0.0204381	0.0167251	0.0202338	0.029817	0.024421	0.0265638	0.0712213	0.0449713	0.0590304	0.0243667	0.0201033	0.0488874
hsa-miR-3187-3p	0.106373	0.0386369	0.174366	0.0530193	0.127193	0.0561382	0.122393	0.0529292	0.0721675	0.0500911	0.116844	0.0436946	0.100789	0.0357229	0.0629094	0.0782506	0.0494979	0.0507073	0.0418226	0.041787	0.0208562	0.029508	0.0323178	0.0288508	0.0409123	0.0342896	0.0491472	0.0411228	0.115273	0.0430975	0.101827	0.0644498	0.0792643	0.0762993
hsa-miR-3187-5p	0.0295993	0.014064	0.0279918	0.0131725	0.025647	0.0149776	0.0271734	0.0123483	0.0196107	0.00956139	0.0134193	0.0123228	0.0242416	0.0338873	0.0328223	0.0284835	0.0167384	0.0191248	0.0138543	0.010901	0.00659485	0.0120749	0.00510953	0.0075263	0.0148974	0.0106489	0.0177607	0.0173686	0.044843	0.0324793	0.0229563	0.0121833	0.0229752	0.0104759
hsa-miR-1909-5p	0.0182353	0.010269	0.0153289	0.0216405	0.0017556	0.00607557	0.0148807	0.00368844	0.0171827	0.00698133	0.0230959	0.0123717	0.00612699	0.0154645	0.00399425	0.013865	0.00733302	0.00756391	0.00948359	0.00875537	0.00662102	0.00330622	0.00932692	0.0027477	0.00706225	0.00933049	0.00668669	0.0145468	0.0144452	0.00820904	0.0287344	0.0106749	0.015727	0
hsa-miR-1909-3p	0.042549	0.0236886	0.0512123	0.055085	0.058653	0.0481351	0.0544497	0.0387287	0.0410042	0.0222133	0.0300628	0.0397223	0.0409395	0.0442846	0.0457523	0.0512848	0.0359985	0.0188833	0.0307785	0.0220331	0.0201093	0.0299814	0.0169156	0.0183596	0.0195263	0.0155862	0.0342348	0.0384525	0.0689432	0.0287317	0.0377139	0.0458536	0.0600487	0.0328561
hsa-miR-1227-3p	0.965863	0.656828	1.37883	0.693038	0.986209	0.531399	1.0104	0.511218	0.780311	0.443489	0.923729	0.498354	1.01432	0.467645	0.708779	1.07003	0.540627	0.473472	0.364454	0.434585	0.353291	0.331531	0.43678	0.300048	0.474583	0.516793	0.502961	0.673239	0.976787	0.752769	0.916447	0.512797	0.928053	0.550158
hsa-miR-1227-5p	0	0.0010571	0	0	0	0	0	0	0	0	0.00259365	0	0	0	0	0	0	0	0	0	0	0.00204208	0	0	0	0	0	0	0.00356882	0	0	0	0.0038855	0
hsa-miR-6789-5p	0.00709151	0.00299511	0.00670637	0.00315591	0.0030723	0.00159484	0.00651029	0.00322739	0.00187936	0.00203622	0.00551151	0.00590467	0.00357408	0	0.0139799	0	0.00229157	0.00305466	0.00829814	0.0013929	0.00316003	0.00723236	0.00408053	0.00160282	0.00255702	0.00408209	0.00319138	0.000979115	0.00505583	0.0023943	0.00628564	0	0	0.00334646
hsa-miR-6789-3p	0.121569	0.0581907	0.0919731	0.0504946	0.0772464	0.0601481	0.0843237	0.0553266	0.0665831	0.0430516	0.0923834	0.067482	0.108244	0.0309289	0.0718964	0.145583	0.0549977	0.0482927	0.0436245	0.0437769	0.0228726	0.0264498	0.051298	0.036178	0.0526016	0.0769766	0.0437674	0.0738532	0.15312	0.054727	0.154447	0.029356	0.119526	0.080315
hsa-miR-4321	0	0	0	0	0	0	0	0	0.00214784	0	0	0	0	0	0	0	0	0	0	0	0	0	0	0	0.000243526	0	0.000607881	0	0	0	0	0	0	0
hsa-miR-7108-5p	0.00202614	0.00599022	0.0255481	0	0.0052668	0.00243023	0.0124006	0.00245896	0.00214784	0.00116356	0.0104981	0.0067482	0.00612699	0.0185574	0.00798849	0.00519938	0.00209515	0.000581839	0	0.00238783	0.00180573	0	0.00186538	0.0018318	0.00219173	0.00233262	0.00364729	0.00559494	0.0115562	0.0054727	0.0107754	0	0.00314541	0.00382452
hsa-miR-7108-3p	0.0191471	0.0215648	0.0348731	0	0.014747	0.00127587	0.0156247	0.00516382	0.0248076	0.00488693	0.0198414	0.00708561	0.0150111	0.00974261	0.0167758	0.0200176	0.00384984	0.00488745	0.00398311	0.0117004	0.00505605	0.00173577	0.00783461	0.00384677	0.00767106	0.00979702	0.0025531	0.0093995	0.012134	0	0.0150855	0.00560433	0.0198161	0
hsa-miR-7850-5p	0	0.00171149	0.00510962	0	0.0017556	0.00121511	0	0.00122948	0	0.00232711	0.00209962	0	0	0.00309289	0.00399425	0	0.00157136	0.00174552	0	0.00159189	0.00240764	0.00165311	0.000932692	0.000915899	0.00170468	0.00233262	0	0.00671393	0.00288905	0	0.0035918	0	0	0
hsa-miR-637	0	0	0	0	0	0	0	0	0	0	0	0	0	0	0	0	0	0	0	0	0	0	0	0	0	0	0	0	0	0	0	0	0	0
hsa-miR-4746-5p	0.0702984	0.182051	0.0793102	0.151484	0.0673235	0.123149	0.0634046	0.12685	0.0627543	0.0977387	0.0862671	0.171492	0.0820485	0.115782	0.149524	0.181978	0.120517	0.134936	0.100444	0.11555	0.0593536	0.0935804	0.0919715	0.0965875	0.117623	0.20233	0.101569	0.191055	0.282247	0.177387	0.255798	0.192497	0.235495	0.206025
hsa-miR-4746-3p	0.00202614	0	0	0	0	0	0	0	0	0	0.00209962	0	0	0	0	0	0	0	0	0	0	0	0	0	0	0	0	0	0	0	0	0	0	0
hsa-miR-4747-5p	0	0	0.00243868	0	0	0	0	0	0	0	0.00200419	0	0.0019495	0.00295231	0.0114381	0	0.000999957	0.00111078	0	0	0	0	0	0	0	0	0.00058025	0	0	0.00261197	0.00342853	0	0	0
hsa-miR-4747-3p	0.00580214	0.000816848	0.00731604	0	0	0.00115988	0.00236738	0.0011736	0.00410042	0.003332	0.00400837	0.00107358	0.00779799	0.00295231	0	0	0.000499979	0.00222157	0	0.000759764	0.00344731	0.00157797	0.00178059	0.00174853	0.00162719	0	0	0.00213625	0	0	0.00685707	0.00254742	0	0
hsa-miR-6885-5p	0	0.000718827	0.00429208	0	0.00294941	0.000510348	0	0	0	0.00195477	0	0.00283424	0	0	0	0.00291165	0.000879962	0.000488745	0	0	0	0	0	0	0.000613685	0	0.00153186	0.00093995	0.0024268	0	0.00301711	0	0.00264214	0
hsa-miR-6885-3p	0.0263399	0.0162592	0.0408769	0.00360676	0.0316008	0.00607557	0.0372017	0.00614741	0.0214784	0.00814489	0.0356936	0.0067482	0.049016	0.00927868	0.00399425	0.0190644	0.00995196	0.00756391	0.00569015	0.0055716	0.0054172	0.00826555	0.00373077	0.00686924	0.0085234	0.00466525	0.00729457	0.0089519	0.0231124	0.0054727	0.0143672	0.0133437	0.015727	0
hsa-miR-6790-5p	0.00184996	0	0	0.00329312	0.00160294	0.00110945	0.00226445	0.00112257	0.00196107	0	0	0.0020538	0.00186474	0	0	0	0.000956481	0.00106249	0.00173179	0.00581384	0.00164871	0.00150936	0	0	0.000667049	0	0.000555022	0.00204337	0.0131891	0	0.00327947	0	0.00287189	0
hsa-miR-6790-3p	0.00810458	0.00941321	0.0153289	0	0.0105336	0.000607557	0.00496022	0.00245896	0.00859136	0.00116356	0.00839849	0.0056235	0.00816933	0	0.00399425	0.013865	0.00314272	0.00407288	0.00379343	0.00397971	0.00120382	0	0.00186538	0.00366359	0.00243526	0.00233262	0.00182364	0.00783292	0.0173343	0.00273635	0.0107754	0.0106749	0.0220179	0.0152981
hsa-miR-3940-3p	0.129581	0.0383919	0.217043	0.0619706	0.150822	0.0376961	0.149145	0.0504646	0.0922595	0.0355413	0.150314	0.0268394	0.136465	0.0501892	0.061003	0.0909891	0.0394983	0.0349897	0.0380206	0.0319101	0.0321749	0.0189356	0.0284895	0.0432762	0.0381228	0.0267191	0.0499015	0.0448612	0.0689432	0.0731351	0.130284	0.0305691	0.0840682	0.0620616
hsa-miR-3940-5p	0.0042549	0.00179707	0.0053651	0	0.00737352	0.0019138	0.00260412	0.00129096	0.00225523	0.00122173	0.0022046	0	0.00643334	0.00649507	0.00419396	0.00181978	0.00164993	0	0	0.00083574	0	0.00173577	0.00391731	0	0.00178991	0.00244925	0.00127655	0.00469975	0.0091005	0	0	0	0	0.00401575
hsa-miR-6791-5p	0	0	0	0	0.0033516	0	0	0.0011736	0	0.00111067	0	0	0	0	0	0	0	0	0	0	0	0	0	0.0013114	0.000697369	0	0	0.00106812	0	0	0	0	0	0
hsa-miR-6791-3p	0.0162092	0.00599022	0.00766443	0.00721351	0.0140448	0.00607557	0.0198409	0.00122948	0.0107392	0.00232711	0.00839849	0.0044988	0.0163387	0	0	0.00173313	0.00261894	0.00523655	0.00948359	0.00318377	0.00120382	0.00165311	0.00466346	0.000915899	0.00511404	0	0.00121576	0.00559494	0.00288905	0	0.00718359	0.00800619	0	0.0191226
hsa-miR-6792-5p	0.0101307	0.00342298	0.00510962	0	0.0017556	0.00546801	0.00992044	0.00245896	0.0150349	0.00698133	0.0146974	0.0078729	0.00204233	0.00309289	0.00399425	0.00346625	0.00628545	0.00581839	0	0.0055716	0.00120382	0.00826555	0.00186538	0.00137385	0.00681872	0.00233262	0.00303941	0.0089519	0.00866714	0.0054727	0.017959	0.00266873	0.0314541	0
hsa-miR-6792-3p	0.0270767	0.00735164	0.0219481	0.00344281	0.0150822	0.0028997	0.018939	0.00352079	0.00820085	0.00555333	0.0140293	0.00322073	0.00974749	0.00295231	0.00381269	0.00827173	0.00449981	0.00388774	0.0018105	0.00455858	0.0022982	0.00315594	0.00178059	0.00349707	0.00255702	0.00667978	0.0034815	0.0042725	0.00275773	0.0130598	0.0171427	0.00254742	0.00600487	0.00365068
hsa-miR-4999-5p	0.109412	0.0821516	0.0894183	0.108203	0.0737352	0.075337	0.104165	0.0725394	0.0902093	0.0674862	0.0965826	0.103472	0.12254	0.0989726	0.107845	0.126518	0.0817108	0.0663297	0.0701785	0.0748186	0.0300955	0.0347153	0.0615577	0.0416734	0.0620991	0.0793092	0.0674748	0.0783292	0.170454	0.155972	0.125713	0.0853994	0.147834	0.110911
hsa-miR-4999-3p	0.0255294	0.00898533	0.0241429	0.0227226	0.0110603	0.00637935	0.0130206	0.00516382	0.0067657	0.0073304	0.0198414	0.0224378	0.0171556	0.0194852	0.0377456	0.0236572	0.00879962	0.0109968	0.00995776	0.00585018	0.00379204	0.00173577	0.00685528	0.00577016	0.00332413	0.0122463	0.0051062	0.00822456	0.018201	0.0086195	0.0150855	0.00280217	0.00660536	0.0240945
hsa-miR-5589-5p	0	0	0	0	0	0	0	0	0	0	0	0	0	0	0	0	0	0	0	0	0	0	0	0	0	0	0	0	0	0	0	0	0	0
hsa-miR-5589-3p	0	0	0	0	0	0	0	0	0	0	0	0	0	0	0	0	0	0	0	0	0	0	0	0	0	0	0	0	0	0	0	0	0	0
hsa-miR-4322	0	0	0.00255481	0	0	0	0	0	0	0	0	0	0	0	0	0	0	0	0	0	0	0	0	0	0	0	0	0	0	0	0	0	0	0
hsa-miR-1181	0.00202614	0	0	0.00360676	0	0	0	0	0.00214784	0	0.00209962	0	0	0	0	0	0.000523787	0	0	0	0.00120382	0	0	0	0.00121763	0	0	0	0	0	0	0.00266873	0.00314541	0
hsa-miR-1238-3p	0.00850981	0.0215648	0.00804765	0.0113613	0.0165904	0.00956902	0.0104165	0.0129096	0.00902093	0.00488693	0.011023	0.0129903	0.00857779	0.00649507	0.0167758	0.0145583	0.0148494	0.0097749	0.00597466	0.0100289	0.00379204	0.0173577	0.00783461	0.0081744	0.00818246	0.0146955	0.0172334	0.00822456	0.006067	0.0143658	0.0188569	0	0.00660536	0.0200788
hsa-miR-1238-5p	0	0	0	0	0	0	0	0	0	0	0	0	0	0	0	0	0	0	0	0	0	0	0	0	0	0	0	0	0	0	0	0	0	0
hsa-miR-638	0	0	0	0	0	0	0	0	0	0	0	0	0	0	0	0	0	0	0	0	0	0	0	0	0	0	0	0	0	0	0	0	0	0
hsa-miR-4748	0.00405229	0.00599022	0.0153289	0.00360676	0.0052668	0.00486045	0.00744033	0.0135243	0.00214784	0	0.00839849	0.0056235	0.00408466	0.00309289	0.0119827	0.00346625	0.0041903	0.00349104	0.00758687	0.00238783	0.00300955	0.00495933	0.00373077	0.0018318	0.00389641	0	0.00668669	0.00223798	0.0144452	0.0054727	0	0	0.00314541	0.00764905
hsa-miR-6793-5p	0.0135383	0.00735164	0.0438963	0.0206569	0.0201096	0.0127587	0.0142043	0.0105624	0.00820085	0.0122173	0.0260544	0.0128829	0.015596	0.00885692	0.0152508	0.0297782	0.0149994	0.00388774	0.014484	0.0113965	0.0126401	0.0126237	0.00890297	0.00480847	0.00767106	0.0133596	0.00986425	0.00747687	0.00827318	0.0208957	0.0239997	0.0127371	0.0240195	0.00365068
hsa-miR-6793-3p	0.0127647	0.0053912	0.053651	0.0113613	0.0294941	0.0108449	0.0104165	0.00645478	0.0202971	0.0073304	0.0286599	0	0.0193	0.00324754	0.00838792	0.0145583	0.00439981	0.00733118	0.00398311	0.00334296	0.00442404	0.0052073	0.00685528	0.00336593	0.00639255	0.00244925	0.00702103	0.0105744	0.0030335	0.017239	0.00377139	0.00280217	0.0132107	0.0281103
hsa-miR-6886-5p	0.0121569	0.00342298	0.0434318	0.00360676	0.0280896	0.00182267	0.0471221	0.00245896	0.00859136	0.00349067	0.0314943	0.0022494	0.0142963	0.00618578	0.00399425	0.0069325	0.00104757	0.000581839	0	0.00397971	0.00300955	0.00661244	0.00279808	0.00412154	0.00316583	0.00933049	0.00607881	0.00223798	0.0057781	0.00820904	0.00718359	0.00533746	0	0
hsa-miR-6886-3p	0	0.000855746	0.00510962	0	0.0052668	0.00182267	0.00248011	0.00122948	0.00429568	0.00116356	0.00419925	0	0.00204233	0	0	0.0103988	0.00209515	0.0029092	0.00379343	0.00477566	0.00120382	0.00330622	0.000932692	0.000915899	0.00316583	0	0	0.00223798	0.0057781	0.0054727	0	0.00266873	0.00314541	0.00764905
hsa-miR-7974	0.0620507	0.0688875	0.0648283	0.0915214	0.0583737	0.0680464	0.0651029	0.0828363	0.0357079	0.0488693	0.0367434	0.0600308	0.0268056	0.0622445	0.0594144	0.053077	0.0536227	0.0524383	0.0597466	0.0529302	0.0489805	0.0289294	0.0481502	0.03406	0.0611554	0.0510261	0.0675508	0.0558095	0.113756	0.102955	0.106856	0.112087	0.0633014	0.0937008
hsa-miR-10395-5p	1.23865	0.305501	1.84798	0.749003	1.51976	0.406152	1.68978	0.200815	1.37319	2.12174	1.54322	1.50766	1.58927	0.252586	1.20693	2.20598	0.67586	0.0773846	0.77228	0.104003	0.732425	0.133075	0.653972	0.0710585	0.427306	0.419095	0.315592	0.325066	0.923532	0.7566	0.963799	0.286444	0.814661	1.05748
hsa-miR-10395-3p	1.12046	0.500611	1.67085	0.926936	1.3325	0.565028	1.47071	0.419253	1.2887	1.97688	1.39205	1.54421	1.5971	0.405169	1.2502	2.33972	0.872629	0.23739	0.806105	0.261865	0.735535	0.247967	0.701384	0.239965	0.525772	0.543501	0.448008	1.22082	1.19029	0.886577	1.12064	0.581783	1.08831	1.12823
hsa-miR-5684	0	0	0	0	0	0	0	0	0	0	0	0	0	0	0.00419396	0	0	0	0	0	0	0	0	0.000480847	0	0	0.000638275	0	0	0	0	0	0	0
hsa-miR-6794-5p	0.0638236	0.094346	0.107302	0.128761	0.0829521	0.088035	0.0963523	0.0735844	0.0902093	0.0537563	0.0903888	0.0838463	0.0707668	0.090931	0.0629094	0.16742	0.0962459	0.0720899	0.0438142	0.0501444	0.0360243	0.0468657	0.0597389	0.0447188	0.0685281	0.100419	0.0708485	0.112794	0.178976	0.068956	0.13577	0.0728563	0.227885	0.108425
hsa-miR-6794-3p	0.170196	0.0979401	0.233382	0.1174	0.14747	0.0969661	0.138018	0.0903669	0.191695	0.0977387	0.176368	0.0885701	0.165123	0.0941786	0.121625	0.127385	0.0747968	0.080032	0.0796621	0.0693664	0.0619366	0.0572803	0.0626769	0.0572208	0.0662268	0.0538836	0.095103	0.0834206	0.227512	0.0545901	0.124456	0.067252	0.122199	0.100394
hsa-miR-5695	0.0483512	0.0302234	0.0195095	0.00344281	0.0217854	0.0266773	0.037878	0.0211247	0.0246025	0.0144387	0.0340712	0.0246923	0.0409395	0.0324754	0.0228761	0.043013	0.0184992	0.0177725	0.014484	0.0174746	0.0155129	0.00631187	0.0160253	0.0187967	0.0172018	0.0289457	0.0174075	0.0309756	0.0523968	0.0156718	0.0171427	0.0152845	0.048039	0.0474589
hsa-miR-6515-5p	0.0607843	0.0616137	0.0817539	0.0685283	0.0561792	0.0461743	0.066963	0.0282781	0.0365133	0.0337431	0.0524906	0.0416139	0.0347196	0.0433005	0.0718964	0.0935888	0.0534263	0.0552747	0.0398311	0.0405931	0.0228726	0.0363684	0.0326442	0.0311406	0.0582026	0.0653134	0.0401202	0.0503545	0.141563	0.0465179	0.0969785	0.0346935	0.084926	0.072666
hsa-miR-6515-3p	0.219128	0.318979	0.278985	0.382496	0.204615	0.35533	0.247391	0.361467	0.218758	0.265116	0.16755	0.393251	0.2123	0.285783	0.431978	0.569592	0.282138	0.319517	0.282801	0.301702	0.228154	0.256893	0.263439	0.246674	0.303007	0.46046	0.249566	0.411228	0.679504	0.430975	0.693935	0.353073	0.488797	0.42567
hsa-miR-24-3p	29.9207	20.6283	35.1073	19.55	30.1401	17.4182	28.908	16.6897	25.3396	10.8901	25.8971	17.5809	31.1169	17.1559	19.5686	28.9023	14.0886	15.6026	11.0232	12.4966	7.60935	11.3811	12.9979	11.409	14.7302	16.41	12.9964	22.8055	34.9101	20.517	26.4649	15.6488	29.8232	18.4104
hsa-miR-24-2-5p	0.143119	0.16582	0.156076	0.189355	0.118982	0.133386	0.142043	0.170171	0.161967	0.135501	0.136285	0.164257	0.146212	0.15352	0.175384	0.206793	0.128995	0.123297	0.148461	0.103328	0.0976737	0.0867883	0.136215	0.113655	0.129013	0.160315	0.0957413	0.164491	0.281288	0.161942	0.229712	0.249648	0.231188	0.226342
hsa-miR-27a-5p	0.0290107	0.0579962	0.0438963	0.055085	0.0234612	0.0272572	0.0544497	0.0410758	0.0184519	0.026656	0.022046	0.0375752	0.0487375	0.0206661	0.0762538	0.0545934	0.0184992	0.0272142	0.0126735	0.0227929	0.0137892	0.0157797	0.015135	0.0179225	0.0244079	0.0467585	0.0249508	0.0480656	0.0441236	0.0496274	0.0274283	0.017832	0.0420341	0.0365068
hsa-miR-27a-3p	10.7994	5.77029	10.5973	5.51112	11.0269	4.94004	13.8167	4.46302	8.38517	2.65872	11.0419	4.41107	10.6875	4.07643	5.85157	8.13182	4.39876	4.82636	3.78395	3.72979	2.51117	2.98717	3.47241	3.84311	3.70865	4.48797	3.49289	7.213	8.71626	5.68613	6.46523	9.78357	9.06507	4.85715
hsa-miR-23a-5p	0	0.00735164	0	0	0	0.00115988	0.00236738	0.0011736	0.00205021	0	0	0	0	0	0	0	0.000999957	0.00166618	0	0.00303906	0.0011491	0	0.000890297	0	0.00185965	0.00222659	0.0011605	0.00106812	0.00275773	0.00783591	0.00342853	0.00509485	0.00300244	0
hsa-miR-23a-3p	3.33909	1.45905	4.15667	1.52205	3.14428	1.19871	3.04806	1.0967	2.52801	0.951788	2.73791	1.03472	3.11864	0.992818	1.72951	2.15081	1.03343	1.20848	0.938875	1.0395	0.758407	1.02162	0.780663	0.767065	0.946828	1.16864	0.894193	1.46587	2.15523	1.25598	1.97908	0.862	1.90612	1.28122
hsa-miR-181c-5p	1.3635	0.188692	2.31675	0.33051	1.75456	0.172822	1.19789	0.181907	0.856989	0.171043	1.76168	0.14708	1.02739	0.1919	0.224949	0.317635	0.157493	0.169395	0.171998	0.175505	0.168918	0.143595	0.170047	0.154308	0.190614	0.151408	0.180458	0.217897	0.261984	0.255973	0.329139	0.208889	0.300244	0.193486
hsa-miR-181c-3p	7.30103	4.40445	9.71327	3.60118	7.99189	2.22059	7.71528	2.26739	5.93126	1.69377	6.89841	2.21694	8.3458	2.13157	3.18741	3.63791	2.00541	3.52007	1.87749	2.60599	1.99771	2.55158	2.06549	1.88186	2.72974	2.11081	1.99258	3.1264	4.35445	3.41646	4.63881	1.91821	3.85813	2.06264
hsa-miR-181d-5p	40.3161	12.8123	40.98	18.3625	37.2491	14.419	43.7197	15.0862	31.6419	14.937	42.0044	13.1156	31.598	13.9701	20.7692	18.97	12.9063	10.7752	13.5408	11.3079	11.6668	9.91198	11.1005	8.96048	12.3451	13.703	15.5212	12.5892	21.4904	15.9448	22.0905	15.5264	19.7529	18.015
hsa-miR-181d-3p	0.0364706	0.0333741	0.053651	0.0216405	0.0561792	0.0200494	0.0297613	0.0172127	0.0472525	0.0197804	0.0251955	0.0179952	0.0142963	0.0185574	0.0119827	0.0242638	0.0188563	0.0197825	0.0151737	0.00636754	0.013242	0.00826555	0.0186538	0.0109908	0.0199691	0.0279915	0.0188443	0.0123089	0.0317795	0.0273635	0.0395098	0.0480371	0.0314541	0.0114736
hsa-miR-1199-5p	0	0	0.0053651	0	0	0	0	0	0	0	0	0	0.00214445	0	0	0.00181978	0	0	0	0	0	0	0	0	0.000767106	0	0	0	0	0	0	0	0.00330268	0
hsa-miR-1199-3p	0	0	0.00255481	0.0108203	0	0.00121511	0	0	0	0.00116356	0	0	0	0	0	0	0	0.00116368	0	0	0.00120382	0.00165311	0	0	0	0	0	0	0	0	0	0	0.00943623	0
hsa-miR-639	0.00739983	0.00156267	0.00233265	0	0.0144265	0.00554726	0.0045289	0.00449028	0.00588322	0.0106238	0.00766819	0.0082152	0.00932369	0.00564789	0.00364692	0.0174066	0.00382592	0.00849991	0.00346357	0.00508711	0.00824356	0.00301872	0.0068127	0.00669004	0.00867163	0.00851914	0.00555022	0.0132819	0.0211026	0.012492	0.00655893	0.00731	0.0229752	0.0139678
hsa-miR-6795-5p	0	0.000748778	0	0	0.00153615	0.00106322	0	0.00215159	0.00187936	0.00101811	0	0.000984112	0	0	0	0	0.00183326	0.000509109	0.00165963	0	0.000526672	0	0	0.00120212	0.00042617	0	0.00106379	0	0.00252792	0	0.00314282	0	0	0
hsa-miR-6795-3p	0	0.00427873	0.0102192	0.00360676	0.0122892	0	0	0.00122948	0	0.00465422	0.00419925	0.0022494	0.00408466	0	0	0.00346625	0.000523787	0.00232736	0	0	0.000601911	0	0.00186538	0.000457949	0.000974103	0	0.00121576	0.00783292	0	0.0054727	0.0107754	0.00266873	0	0
hsa-miR-1470	0	0	0	0	0	0	0	0	0	0	0	0	0	0	0	0	0	0	0	0	0	0	0	0	0	0	0	0	0	0	0	0	0	0
hsa-miR-3188	0.00924979	0.0125013	0.0373224	0.0164656	0.0160294	0.0110945	0.0294378	0.0145934	0.0294161	0.0127485	0.0210875	0.0225918	0.0149179	0.0112958	0.0255284	0.0205714	0.013869	0.0228435	0.0155861	0.00581384	0.0148384	0.0120749	0.0102191	0.00794443	0.0124516	0.0127787	0.0133205	0.0255421	0.0184648	0.0299809	0.0163973	0.04386	0.0430784	0.0139678
hsa-miR-3189-3p	0	0.00171149	0	0	0.0017556	0.000607557	0	0	0.00214784	0	0	0	0	0	0	0	0	0	0	0	0	0	0	0	0	0	0.000607881	0	0	0	0	0	0	0
hsa-miR-3189-5p	0	0	0	0	0	0	0	0	0	0	0	0	0	0	0	0	0	0	0	0	0	0	0	0	0	0	0	0	0	0	0	0	0	0
hsa-miR-640	0	0	0	0	0	0	0	0	0	0	0	0	0	0	0	0	0	0	0	0	0	0	0	0	0	0	0	0	0	0	0	0	0	0
hsa-miR-1270	0.44399	0.117981	0.590161	0.200881	0.389514	0.119821	0.532145	0.132463	0.333382	0.104113	0.448589	0.147874	0.386001	0.0875423	0.211521	0.226286	0.167384	0.109436	0.131616	0.119184	0.110464	0.111693	0.117519	0.100351	0.12963	0.123528	0.177607	0.106255	0.21894	0.149904	0.239401	0.134017	0.241239	0.174598
hsa-miR-6887-5p	0	0	0	0	0	0	0	0	0	0	0	0	0	0	0	0	0	0	0	0	0.000549571	0	0	0	0	0	0	0	0	0	0	0	0	0
hsa-miR-6887-3p	0	0	0	0	0	0	0	0	0	0	0	0	0	0	0	0	0	0	0	0	0	0	0	0.000915899	0	0	0	0	0	0	0	0	0	0
hsa-miR-5196-5p	0	0	0	0	0	0	0	0	0	0	0	0	0	0	0	0	0	0	0	0	0	0	0	0	0	0	0	0	0	0	0	0	0	0
hsa-miR-5196-3p	0	0	0	0	0	0	0	0	0	0	0	0	0	0	0	0.00173313	0	0	0	0	0	0	0	0	0	0	0	0	0	0	0	0	0	0
hsa-miR-4530	0	0	0	0	0	0	0	0	0	0	0	0	0	0	0	0	0	0	0	0	0	0	0	0	0	0	0	0	0	0	0	0	0	0
hsa-miR-6719-3p	0	0	0	0.0103284	0	0	0	0	0	0.00222133	0	0	0	0	0	0	0	0	0	0	0	0	0	0.000874267	0	0	0	0	0	0	0	0	0	0
hsa-miR-641	0.824388	1.53649	0.898654	2.55629	0.783437	1.47097	1.05033	1.81379	0.873903	1.8947	0.9737	1.62969	0.784511	1.80509	2.45696	1.83191	1.33644	1.5034	1.71274	1.65755	1.74434	1.45949	1.27312	1.23097	1.66909	1.43485	1.48133	1.33649	1.96925	1.97051	1.90769	2.34681	2.06968	2.24547
hsa-miR-6796-5p	0.0351492	0.0109387	0.0256592	0.0197587	0.02725	0.0144229	0.0226445	0.0145934	0.0156886	0.0138109	0.0249216	0.020538	0.0205121	0.0197676	0.0401161	0.0237363	0.0172167	0.0095624	0.0138543	0.0094475	0.0159375	0.0120749	0.00936747	0.0100351	0.0155645	0.0340766	0.0166507	0.00408674	0.0237404	0.0199872	0.0163973	0.0389867	0.0402065	0
hsa-miR-6796-3p	0.0466013	0.0239609	0.0510962	0.0180338	0.0386232	0.0224796	0.0545624	0.0221307	0.0343655	0.0302524	0.0314943	0.0303669	0.0449313	0.027836	0.0239655	0.0606594	0.0115233	0.0197825	0.0189672	0.0191026	0.0144459	0.0165311	0.0186538	0.0100749	0.0216738	0.00933049	0.0218837	0.0190228	0.0231124	0.0109454	0.035918	0.0213498	0.0377449	0.0114736
hsa-miR-6797-5p	0	0	0	0.00605935	0	0.000510348	0	0.00103276	0	0	0	0.000944747	0	0.00519606	0.00335517	0	0	0.000488745	0.00637297	0	0	0	0.00156692	0.000384677	0	0.0019594	0.00051062	0	0	0	0	0	0	0
hsa-miR-6797-3p	0.0154724	0.00653479	0.0243868	0.0103284	0.0100548	0.00347964	0.0142043	0.00704157	0.00410042	0.009996	0.00200419	0.00429431	0.00584849	0.00295231	0.0190634	0.0132348	0.00249989	0.00388774	0.00362101	0.000759764	0.00344731	0.00315594	0.00356119	0.00437133	0.00395176	0.00445319	0.004642	0.00640875	0.0137886	0.00522394	0.00685707	0.00254742	0.0120097	0
hsa-miR-4323	0	0	0	0	0	0	0	0	0	0	0	0	0	0	0	0	0	0	0	0	0	0	0	0	0	0	0	0	0	0	0	0	0	0
hsa-miR-8077	0	0.00245055	0.00731604	0	0.0016758	0.000579941	0.00473476	0.0011736	0.00410042	0	0.00200419	0	0.0019495	0	0	0.00330869	0	0	0	0	0	0	0	0	0.000464913	0	0	0	0	0	0	0	0	0
hsa-miR-4531	0	0	0	0	0	0	0	0	0.00265322	0	0	0.00138933	0	0	0	0	0	0	0	0	0	0	0	0	0.000601652	0	0	0	0	0	0	0	0	0
hsa-miR-8085	0.00405229	0	0	0	0	0	0.00248011	0	0	0	0	0	0	0.00309289	0	0	0	0	0	0	0	0	0	0	0	0	0	0	0	0	0	0	0	0
hsa-miR-6088	0	0	0	0	0	0	0	0	0	0	0	0	0	0	0	0	0	0	0	0	0	0	0	0	0	0	0	0	0	0	0	0	0	0
hsa-miR-330-5p	6.20056	4.99993	8.63049	5.81147	6.76353	5.25426	6.67364	5.43962	5.69959	4.28051	6.25306	5.53107	7.02209	5.19606	6.12318	8.32798	3.96433	4.33372	3.8274	3.61344	2.91642	3.20959	3.45079	4.06753	4.24349	5.27035	4.48417	6.43438	9.59965	5.87171	8.64333	6.39404	7.91142	7.03852
hsa-miR-330-3p	14.1762	16.8205	16.6551	21.2308	11.8313	13.385	14.6759	16.1156	12.9764	15.7497	13.2334	15.803	12.917	16.4467	20.2112	19.8768	12.4429	13.7066	12.6784	13.5564	11.9367	12.656	12.1471	8.00213	13.687	13.8394	13.2944	13.2431	22.2131	18.3908	22.0511	18.7575	23.1503	19.8867
hsa-miR-642a-5p	0.0909002	0.0212381	0.180462	0.0413137	0.127361	0.0243575	0.113634	0.0246455	0.0738076	0.009996	0.104218	0.020398	0.126717	0.0177138	0.0305015	0.0413587	0.0209991	0.0216603	0.0235365	0.0182343	0.0155129	0.0126237	0.0160253	0.0166111	0.0165044	0.011133	0.0168273	0.0160219	0.0523968	0.0182838	0.0274283	0.0152845	0.0330268	0.0255548
hsa-miR-642a-3p	0.00580214	0.0187875	0.0414576	0.0378709	0.0268128	0.0313168	0.0236738	0.0246455	0.0266528	0.0111067	0.0200419	0.0268394	0.019495	0.0413323	0.0343142	0.0397043	0.0219991	0.0188833	0.0162945	0.0220331	0.0120656	0.0110458	0.0133544	0.0139883	0.0178991	0.0200394	0.025531	0.0267031	0.0386082	0.00783591	0.0205712	0.0101897	0.0450365	0.0401575
hsa-miR-642b-3p	0.0909002	0.0212381	0.180462	0.0413137	0.127361	0.0243575	0.113634	0.0246455	0.0738076	0.009996	0.104218	0.020398	0.126717	0.0177138	0.0305015	0.0413587	0.0209991	0.0216603	0.0235365	0.0182343	0.0155129	0.0126237	0.0160253	0.0166111	0.0165044	0.011133	0.0168273	0.0160219	0.0523968	0.0182838	0.0274283	0.0152845	0.0330268	0.0255548
hsa-miR-642b-5p	0.00580214	0.0187875	0.0414576	0.0378709	0.0268128	0.0313168	0.0236738	0.0246455	0.0266528	0.0111067	0.0200419	0.0268394	0.019495	0.0413323	0.0343142	0.0397043	0.0219991	0.0188833	0.0162945	0.0220331	0.0120656	0.0110458	0.0133544	0.0139883	0.0178991	0.0200394	0.025531	0.0267031	0.0386082	0.00783591	0.0205712	0.0101897	0.0450365	0.0401575
hsa-miR-769-5p	116.958	136.349	251.445	147.673	177.084	81.5112	161.486	86.5433	112.786	73.364	158.886	93.1124	135.884	77.3209	95.6375	134.354	63.5663	102.842	64.5951	98.1744	68.8852	85.2908	68.1139	78.2023	95.2581	73.5489	67.5005	91.7882	159.438	127.268	169.376	103.943	128.363	95.1477
hsa-miR-769-3p	5.47773	1.5611	9.48923	1.81122	7.05935	1.98647	7.16019	1.86347	5.09683	1.79223	6.84577	1.82069	6.13499	1.83556	2.70237	2.84202	1.54041	1.46677	1.83742	1.20783	1.36458	1.0807	1.2859	1.52951	1.30608	1.71874	1.61789	1.79714	3.66658	1.8838	3.92552	1.67643	2.2171	2.21041
hsa-miR-320e	0.101645	0.0678892	0.0715347	0.0504946	0.0901208	0.0552877	0.0954842	0.0387287	0.0576337	0.0352945	0.0759364	0.078729	0.0738643	0.0505172	0.0885391	0.123341	0.0672194	0.0407288	0.0464696	0.0334296	0.0231736	0.0308581	0.0413493	0.0293851	0.0437535	0.0380995	0.0432609	0.112272	0.114599	0.0798102	0.104761	0.0622704	0.128438	0.0580053
hsa-miR-3190-5p	0.0148922	0.013478	0.00804765	0.0189355	0.0165904	0.00574141	0.00520823	0.0103276	0.0135314	0.0171043	0.011023	0.0106284	0.0128667	0.0129901	0.00419396	0.0291165	0.0120995	0.0109968	0.00597466	0.0083574	0.00442404	0.0138861	0.0127312	0.00673185	0.00460264	0.00244925	0.00446793	0.0105744	0.036402	0.0201122	0.0150855	0.0112087	0.0165134	0.0080315
hsa-miR-3190-3p	0.0758483	0.176581	0.118965	0.174536	0.0689264	0.0787711	0.0520823	0.133586	0.0666765	0.103051	0.0690137	0.151981	0.07086	0.0931902	0.134936	0.158242	0.101865	0.105186	0.0917846	0.0922948	0.0697955	0.107165	0.0877136	0.0798624	0.107617	0.159734	0.0954638	0.101147	0.263783	0.162396	0.177091	0.180313	0.186673	0.104759
hsa-miR-3191-3p	0.0129497	0.01172	0.00699796	0.0164656	0.0144265	0.00499253	0.0045289	0.00898056	0.0117664	0.0148733	0.00958523	0.00924209	0.0111884	0.0112958	0.00364692	0.0253187	0.0114778	0.0095624	0.00519536	0.00726731	0.00439656	0.0120749	0.0110706	0.00585379	0.00422464	0.00212979	0.00388515	0.00919516	0.0316539	0.0174888	0.0131179	0.00974667	0.0143595	0.00698391
hsa-miR-3191-5p	0.0792959	0.184608	0.124373	0.182469	0.0720594	0.0823516	0.0544497	0.139658	0.0697072	0.107735	0.0721507	0.158889	0.0740809	0.0974261	0.14107	0.165435	0.106495	0.109968	0.0959566	0.09649	0.072968	0.112036	0.0917006	0.0834925	0.112509	0.166995	0.099803	0.105744	0.275773	0.169778	0.185141	0.188509	0.195158	0.10952
hsa-miR-6798-5p	0.00369992	0.000781333	0	0	0	0	0	0	0.00196107	0	0	0.0010269	0.00372948	0.00282395	0	0	0.00047824	0	0	0.000726731	0.00109914	0	0.000851588	0	0	0.00425957	0.000555022	0	0.00263783	0	0.00655893	0	0	0
hsa-miR-6798-3p	0.184379	0.127506	0.237597	0.13345	0.200138	0.0850579	0.143846	0.0713099	0.143905	0.073304	0.188966	0.0843524	0.15726	0.0649507	0.0838792	0.155981	0.073854	0.0640023	0.0455212	0.0493485	0.0589872	0.0677775	0.0643557	0.0476267	0.0871822	0.0653134	0.0808482	0.0749722	0.196455	0.0930358	0.132896	0.0853994	0.163561	0.0879641
hsa-miR-4324	0.00638236	0.0026956	0.00268255	0	0.00368676	0.00446554	0.00260412	0.00258191	0	0	0	0	0	0.00649507	0	0.00181978	0.000549977	0.00244373	0	0	0.00189602	0.00173577	0	0.00336593	0.000255702	0	0.000638275	0.00469975	0.0030335	0	0.00377139	0	0.00330268	0
hsa-miR-150-5p	0.131515	0.0408424	0.178024	0.0516422	0.152498	0.0307368	0.220166	0.0387287	0.166067	0.241015	0.180377	0.156742	0.15596	0.0265708	0.392707	0.271313	0.0219991	0.0272142	0.0199155	0.0220331	0.0264293	0.0157797	0.0133544	0.019671	0.0241755	0.0423053	0.0272718	0.0363162	0.0523968	0.0522394	0.0651421	0.0611382	0.0930755	0.069363
hsa-miR-150-3p	0.00773619	0.00408424	0	0	0.0067032	0.000579941	0.00236738	0.00352079	0.00410042	0.00777467	0.00601256	0.00322073	0.00974749	0	0.0152508	0.00165435	0.00299987	0.00222157	0.00362101	0.00227929	0.00172365	0.00473391	0.00267089	0.0013114	0.00139474	0.00222659	0.0034815	0	0.00551545	0.0104479	0	0.00509485	0.00900731	0.00365068
hsa-miR-5088-5p	0.00531863	0.0112317	0.0223546	0.0252473	0.0122892	0.01648	0.00651029	0.0118338	0.00939681	0.0122173	0.011023	0.0127935	0.0107222	0	0.0209698	0.0212308	0.0109995	0.00610931	0.00497888	0.0027858	0.00948009	0.00723236	0.0106094	0.0072127	0.00703181	0.0102052	0.0122336	0.0117494	0.0101117	0.0167601	0.0219998	0.0140108	0.0247701	0.0267717
hsa-miR-5088-3p	0.014183	0.00513448	0.0204385	0	0.008778	0.00546801	0.00992044	0.00122948	0.00644352	0	0.00209962	0.0022494	0.00408466	0.00309289	0.00399425	0.00519938	0.00471408	0.00698207	0.00569015	0.000795943	0.00481528	0.00165311	0.00373077	0	0.00340936	0.00466525	0.00243152	0.00111899	0.00288905	0	0.0035918	0.00266873	0	0.00382452
hsa-miR-6799-5p	0.00212745	0.0026956	0	0	0.00184338	0.0019138	0	0.00258191	0.00225523	0.00122173	0	0.0035428	0.0042889	0	0.00419396	0.00545934	0.00164993	0.00183279	0.00398311	0.00083574	0.00252802	0.00347153	0.00195865	0.000480847	0.00204562	0	0.000638275	0.00234987	0.006067	0.00287317	0	0.00280217	0.00330268	0.00401575
hsa-miR-6799-3p	0.00924979	0.00156267	0.0116633	0	0.00641176	0.0022189	0.00679334	0.00224514	0.00196107	0	0.0153364	0.0061614	0.00186474	0.00282395	0	0	0	0.00318747	0.00346357	0.00363365	0.00329742	0.00150936	0.00425794	0.00125438	0.000667049	0	0.00111004	0	0	0	0.00327947	0.00243667	0.00861568	0.00698391
hsa-miR-6800-5p	0.00607843	0.00256724	0.00766443	0	0.0017556	0.00243023	0.00248011	0.00245896	0.00644352	0.00232711	0.00209962	0.0011247	0.00204233	0.00309289	0.0119827	0.00173313	0.00314272	0.00232736	0.00189672	0.000795943	0	0	0.000932692	0.000915899	0.00146115	0.00233262	0.00121576	0.00447595	0	0	0.00718359	0.00266873	0.00943623	0.00382452
hsa-miR-6800-3p	0.00607843	0.00513448	0.0153289	0	0.0158004	0.00303778	0.00744033	0.00614741	0.012887	0.00581778	0.00839849	0.0067482	0.0102117	0	0.00798849	0.0069325	0.00576166	0.00232736	0.00189672	0.00636754	0.00300955	0.00165311	0.000932692	0.00320565	0.00267878	0.00466525	0.00364729	0.00783292	0.0115562	0.0164181	0.0035918	0.0106749	0	0.0114736
hsa-miR-4749-5p	0.0174064	0.0155201	0.0292642	0.0137712	0.008379	0.0110189	0.0142043	0.00469438	0.0123013	0.009996	0.0140293	0.0182508	0.0136465	0.00295231	0.0266888	0.0181978	0.00999957	0.00333235	0.010863	0.00379882	0.00459641	0.0126237	0.00801267	0.0052456	0.0074386	0.00445319	0.0145063	0.00640875	0.0193041	0.00522394	0.00342853	0	0.021017	0.00730136
hsa-miR-4749-3p	0.0148922	0.0107824	0.0160953	0.0189355	0.0221206	0.00637935	0.0182288	0.00258191	0.00225523	0	0.0154322	0.0035428	0.0193	0.00324754	0	0.0127385	0.00549977	0.00916397	0.00398311	0.00083574	0.00821608	0.0052073	0.00293798	0.00240423	0.00332413	0.00734776	0.0076593	0.0093995	0.018201	0.00574633	0.00754277	0	0.00990804	0.0200788
hsa-miR-4750-5p	0.0560874	0.0514614	0.119495	0.0688562	0.0687078	0.0539345	0.068654	0.0375551	0.0553557	0.0522013	0.0521088	0.0568996	0.0526365	0.0619984	0.0915045	0.0678282	0.0439981	0.0422098	0.0470731	0.041787	0.0316003	0.0173577	0.0409536	0.0279765	0.042772	0.0556649	0.048741	0.0555425	0.129613	0.0731351	0.130284	0.0534959	0.0840682	0.0511096
hsa-miR-4750-3p	0.00193405	0	0	0	0	0	0	0	0	0	0	0	0	0	0	0	0	0	0	0	0	0	0	0	0.000232456	0	0	0	0	0	0	0	0	0
hsa-miR-4751	0.00531863	0.000748778	0	0	0	0	0	0.0010758	0	0.00305433	0.00183717	0.00196822	0	0	0	0.00303297	0.000458314	0	0	0	0	0	0	0.000801411	0.000213085	0	0	0	0	0.0023943	0	0	0	0
hsa-miR-8074	0	0	0	0	0	0	0	0	0	0	0	0	0	0	0	0	0	0	0	0	0	0	0	0	0	0	0	0	0	0	0	0	0	0
hsa-miR-99b-5p	256.793	307.616	388.665	368.949	260.352	235.767	297.305	249.039	248.851	196.567	248.555	247.199	275.308	246.32	321.055	404.038	216.621	244.435	175.143	221.259	154.765	191.906	192.464	144.371	239.259	257.094	224.9	256.945	432.8	316.962	400.82	329.048	487.463	255.161
hsa-miR-99b-3p	25.6319	29.4237	27.5986	33.8463	20.2537	25.4687	27.1041	29.4326	22.7984	22.3422	20.0078	26.2071	24.2362	26.5855	33.6546	38.5628	20.7916	26.7843	19.1406	23.7829	17.1636	20.1191	19.4717	17.4683	24.171	25.6615	21.8116	32.5725	45.952	34.1541	41.2864	33.2694	43.094	27.9387
hsa-let-7e-5p	5.43274	4.35053	9.39136	6.02836	6.7518	5.41258	6.47715	5.7248	5.36951	4.28495	5.41731	5.14028	4.03156	4.56722	6.63027	7.26589	4.6933	3.2396	4.18226	3.23052	2.51883	2.41745	2.88901	2.78454	3.23881	4.45319	4.79809	5.24129	8.9047	5.92656	8.86962	4.45545	7.401	6.16965
hsa-let-7e-3p	0.117977	0.0669816	0.151198	0.0895131	0.092169	0.0423357	0.120736	0.0751101	0.0881591	0.0444267	0.0801674	0.0719296	0.15596	0.067903	0.133444	0.0976065	0.0664972	0.0605377	0.0506941	0.0478651	0.0367713	0.0362933	0.0560887	0.0454619	0.0532325	0.0601181	0.0545435	0.0747687	0.12134	0.0914189	0.167998	0.114634	0.120097	0.127774
hsa-miR-125a-5p	155.286	63.1631	170.764	90.5873	121.851	65.7131	162.2	61.8626	141.946	57.8542	140.707	56.1534	196.024	65.2105	100.547	97.4129	60.1014	51.2032	56.7045	50.6584	46.3124	46.3247	53.8523	31.9659	50.5086	58.5943	69.0465	49.4286	112.247	72.6408	108.396	71.8756	106.919	79.7327
hsa-miR-125a-3p	0.796827	0.563625	1.14374	0.664463	0.894878	0.616477	0.956421	0.521076	0.67247	0.367631	0.763595	0.533568	0.789547	0.584557	0.728224	0.992608	0.47798	0.553726	0.418226	0.388239	0.301639	0.337685	0.398853	0.310365	0.475373	0.547742	0.498435	0.699622	1.24373	0.671276	1.01827	0.354092	1.00582	0.682678
hsa-miR-6801-5p	0.00369992	0.000781333	0.00233265	0	0	0.000554726	0.00226445	0.00224514	0	0.00212475	0.00191705	0.0071883	0.00186474	0	0	0.00474726	0	0	0	0.00145346	0	0	0.00170318	0.000418128	0.00155645	0	0.000555022	0.00102168	0	0.0024984	0	0	0.00574379	0.0139678
hsa-miR-6801-3p	0	0.000898533	0	0	0.00368676	0.0019138	0.00260412	0.00129096	0	0.00122173	0.0022046	0	0	0	0	0	0.00109995	0.00122186	0.00199155	0.00250722	0.00252802	0.00173577	0.000979326	0.000480847	0.000511404	0	0.00127655	0.00117494	0	0	0	0	0.00330268	0
hsa-miR-643	0.0734938	0.0245055	0.0731604	0.0344281	0.0888174	0.0156584	0.0781235	0.0140831	0.0553557	0.0111067	0.054113	0.0182508	0.0818789	0.0206661	0.0228761	0.0347413	0.0194992	0.0172172	0.0307785	0.0205136	0.0132147	0.0157797	0.0204768	0.0166111	0.0172018	0.0267191	0.013926	0.042725	0.0496391	0.0444035	0.051428	0.0331165	0.0840682	0.0474589
hsa-miR-512-5p	0.000924979	0	0.00233265	0	0.0104191	0.00110945	0.00226445	0.00224514	0.00294161	0.00106238	0.00287557	0.00051345	0.00559421	0	0	0	0.000956481	0.000531245	0	0.00254356	0.000549571	0.00150936	0.000851588	0.000209064	0.000667049	0.00212979	0.00222009	0.00153253	0	0.0024984	0.00327947	0	0	0.00349196
hsa-miR-512-3p	0.236921	0.0804596	0.292642	0.0791847	0.245505	0.0988799	0.247391	0.0821517	0.243975	0.0560887	0.275575	0.0880333	0.288526	0.0782361	0.129631	0.161299	0.0824965	0.0674801	0.0678939	0.0717977	0.0436659	0.0591738	0.0814621	0.0542045	0.0582303	0.100197	0.0658584	0.106278	0.15719	0.086195	0.145713	0.0713279	0.118596	0.118647
hsa-miR-1323	0.201141	0.11926	0.253623	0.154927	0.179311	0.120048	0.224901	0.118533	0.180419	0.146608	0.216452	0.183582	0.214445	0.156472	0.213511	0.188596	0.149494	0.112745	0.161135	0.1284	0.131572	0.121504	0.137106	0.072127	0.101351	0.182581	0.136939	0.113221	0.209587	0.18545	0.167998	0.170677	0.189153	0.226342
hsa-miR-498-5p	0.0258994	0.00546933	0.0256592	0.0164656	0.0416764	0.0105398	0.0475534	0.0101031	0.0137275	0.00531188	0.0383409	0.0061614	0.0317005	0.0112958	0.00729384	0.0284835	0.00860833	0.00265622	0.00692714	0.00581384	0.00384699	0.00603745	0.00170318	0.00543566	0.00555874	0.00638936	0.00610524	0.00510842	0.00263783	0.00749521	0.0098384	0.00731	0.00861568	0.00349196
hsa-miR-498-3p	0	0	0	0	0	0	0	0	0	0	0	0	0.00745895	0	0	0.00316484	0.00143472	0	0.00173179	0	0	0	0	0	0	0	0	0	0	0	0	0	0.00287189	0
hsa-miR-520e-3p	0.0121569	0.00342298	0.0332125	0.0180338	0.0105336	0.00850579	0	0.0135243	0.0257741	0.0116356	0.016797	0.0101223	0.018381	0.00927868	0.0239655	0.0311963	0.0151898	0.018037	0.00569015	0.014327	0.0126401	0.0165311	0.0111923	0.0137385	0.0102281	0.00466525	0.00790246	0.0179038	0.0231124	0.0246271	0.017959	0.0186811	0.0125816	0.00764905
hsa-miR-520e-5p	0	0	0.00487736	0	0.0117306	0	0	0	0.00205021	0.00222133	0.00200419	0	0.003899	0.00295231	0	0.00165435	0.00249989	0.00166618	0.0018105	0	0.00172365	0	0	0.000874267	0	0	0.002321	0	0.00551545	0	0	0.00764227	0	0
hsa-miR-515-5p	0.00709151	0.000374389	0.0111773	0.00157796	0.00768075	0.00132903	0.00759534	0.00161369	0.00563808	0.00152717	0.0101044	0.000492056	0.0107222	0.00135314	0	0.000758242	0.000916628	0.00229099	0.00165963	0.00069645	0.00105334	0	0.000816105	0.00140247	0.000745798	0	0	0	0.00126396	0	0.00157141	0.00233514	0	0.00167323
hsa-miR-515-3p	0.000967024	0.000408424	0.00487736	0	0.0016758	0.000579941	0	0	0	0	0.00300628	0	0.000974749	0	0	0	0	0	0	0	0	0	0	0	0	0	0	0.000534062	0	0	0	0	0	0
hsa-miR-519e-5p	0	0	0	0	0	0	0	0	0.00205021	0	0	0	0.0019495	0	0	0	0	0	0	0	0	0	0	0	0.000232456	0	0	0	0	0	0	0	0	0
hsa-miR-519e-3p	0	0	0	0	0	0	0	0	0	0	0	0.00107358	0	0	0	0.00496304	0	0	0	0	0.000574551	0	0	0.0013114	0.000697369	0	0	0	0	0	0	0	0	0
hsa-miR-520f-3p	0.121845	0.0963881	0.265816	0.117056	0.194393	0.110769	0.227268	0.115012	0.18862	0.0910747	0.22046	0.0901804	0.19495	0.103331	0.137257	0.200176	0.092996	0.0988598	0.0760411	0.0843338	0.0775644	0.0788984	0.0694431	0.0778098	0.0708992	0.0846106	0.0771733	0.123902	0.179252	0.13321	0.178284	0.124824	0.126102	0.142377
hsa-miR-520f-5p	0	0	0	0	0	0	0	0	0	0	0.00200419	0	0	0	0	0	0	0	0	0	0.000574551	0	0	0	0.000232456	0	0	0	0	0	0	0	0	0
hsa-miR-519c-5p	0.0174064	0.00653479	0.0219481	0.0103284	0.0184338	0.00869911	0.0165716	0.0011736	0.00615064	0.00777467	0.0120251	0.00644146	0.011697	0.00885692	0.0190634	0.0215065	0.00749968	0.0066647	0.0018105	0.0083574	0.00287276	0.00631187	0.00801267	0.00218567	0.0074386	0.00667978	0.009284	0.008545	0.0193041	0.00522394	0.0171427	0.00764227	0.00600487	0.00730136
hsa-miR-519c-3p	0.0212745	0.00735164	0.0390189	0.00344281	0.0217854	0.00173982	0.0355107	0.00704157	0.0164017	0.003332	0.0200419	0.00429431	0.00974749	0	0.0114381	0.00661739	0.00249989	0.00222157	0.00362101	0.00151953	0.00517096	0.00788984	0.00356119	0.00174853	0.00139474	0	0.0058025	0.00106812	0	0	0.00342853	0.00254742	0.00300244	0.00730136
hsa-miR-1283	0.0348129	0.0249139	0.0365802	0.0240997	0.0477603	0.0124687	0.0272248	0.0123228	0.0235774	0.0177707	0.0380795	0.0171772	0.027293	0.0147615	0.0171571	0.0256424	0.0177492	0.0177725	0.0171998	0.0148154	0.00976737	0.0157797	0.0133544	0.0159554	0.0102281	0.00667978	0.0127655	0.0154878	0.0220618	0.0104479	0.0462852	0.0216531	0.0150122	0.0237294
hsa-miR-520a-5p	0.0547059	0.00599022	0.053651	0.00360676	0.061446	0.0103285	0.0644829	0.0122948	0.0257741	0.00581778	0.0503909	0.0202446	0.049016	0.0123716	0.0199712	0.0173313	0.014666	0.0116368	0.0151737	0.00955132	0.00481528	0.00495933	0.0130577	0.00961694	0.0075493	0.018661	0.00790246	0.00559494	0.0202233	0.00273635	0.0395098	0.00533746	0.0314541	0.0152981
hsa-miR-520a-3p	0.0715597	0.112725	0.109741	0.148041	0.0971964	0.121788	0.108899	0.144352	0.0717574	0.079968	0.102213	0.150301	0.0974749	0.126949	0.175384	0.215065	0.116495	0.137182	0.112251	0.0980095	0.0626261	0.113614	0.0917006	0.13114	0.104373	0.144729	0.0980623	0.162355	0.24268	0.135822	0.222855	0.155393	0.195158	0.156979
hsa-miR-526b-5p	0.157246	0.0367227	0.219269	0.0625694	0.181132	0.046597	0.219651	0.0482705	0.16473	0.0520565	0.193622	0.0379953	0.18088	0.0564789	0.0765853	0.0712088	0.0373028	0.0371871	0.04849	0.0392435	0.0373708	0.0452808	0.0374699	0.0255058	0.0266819	0.0468553	0.0471769	0.019412	0.0791348	0.0374761	0.0655893	0.0389867	0.0574379	0.083807
hsa-miR-526b-3p	0.00193405	0.00326739	0.00487736	0.00344281	0.0150822	0.00521946	0.0284085	0.00821517	0.00820085	0.00111067	0.00200419	0.00429431	0.00584849	0.00590461	0.00381269	0.00992608	0.00249989	0.00444314	0.0018105	0.000759764	0.00517096	0.00946781	0.00178059	0.00437133	0.00185965	0.00890638	0.002321	0.008545	0.0137886	0.0104479	0.00685707	0.00764227	0.0150122	0.00365068
hsa-miR-519b-5p	0.0154724	0.0147033	0.0341415	0.00688562	0.0134064	0.00695929	0.0165716	0.00586798	0.0102511	0.003332	0.0160335	0.0118093	0.00974749	0.00590461	0.00762538	0.0115804	0.00749968	0.0072201	0.00362101	0.00759764	0.00574551	0.00946781	0.00623208	0.00611987	0.00650878	0.00890638	0.0081235	0.0138856	0.0137886	0.0182838	0.0342853	0.0152845	0.0180146	0.010952
hsa-miR-519b-3p	0.00967024	0.00408424	0.00731604	0	0.0050274	0.00463952	0.0142043	0.00469438	0.00615064	0.00222133	0.00801674	0.00644146	0.003899	0	0	0.00165435	0.00449981	0.00333235	0.0018105	0.00759764	0.00402186	0.00315594	0.00267089	0.00349707	0.00302193	0.00445319	0.009284	0.00213625	0.00827318	0.00261197	0.00342853	0.0101897	0.00600487	0.00365068
hsa-miR-525-5p	0.0303922	0.0111247	0.0740895	0.0108203	0.0544236	0.0170116	0.0496022	0.0110653	0.0365133	0.00930844	0.0650883	0.00899759	0.036762	0.0154645	0.0199712	0.0103988	0.00995196	0.00523655	0.00948359	0.00955132	0.00481528	0.00991866	0.00839423	0.00641129	0.00779282	0.00933049	0.00911822	0.0145468	0.0202233	0.0054727	0.017959	0.00266873	0.0251633	0.0191226
hsa-miR-525-3p	0.00386809	0	0	0	0.0016758	0	0	0	0.00205021	0	0	0.00214715	0.003899	0	0	0	0.00149994	0.000555392	0	0	0	0	0	0	0.00116228	0	0	0	0	0	0	0	0.00300244	0
hsa-miR-523-5p	0.0174064	0.0114359	0.00975473	0	0.0117306	0.00753923	0.0165716	0.011736	0.0246025	0.00555333	0.00801674	0.00966219	0.00584849	0.00295231	0.00381269	0.0132348	0.00799966	0.00999706	0.00905251	0.00683787	0.00517096	0.00473391	0.0115739	0.0078684	0.00790352	0.0133596	0.00638275	0.0149537	0.030335	0.00261197	0.0274283	0	0.0120097	0.0146027
hsa-miR-523-3p	0.0166496	0.018752	0.0209939	0.0296381	0.0128235	0.00554726	0.0181156	0.0145934	0.00980536	0.0127485	0.00383409	0.0082152	0.0130532	0.00564789	0.0109408	0.0205714	0.0100431	0.0138124	0.0121225	0.00581384	0.00494613	0.0241498	0.0127738	0.00961694	0.0102281	0.0212979	0.0127655	0.0173686	0.00791348	0.00999362	0.0262357	0.00974667	0.0402065	0.0279357
hsa-miR-518f-5p	0.0135383	0.00571794	0.0170708	0.0137712	0.0067032	0.00985899	0.00946951	0.00704157	0.00410042	0.00888533	0.00601256	0.00429431	0.011697	0.0147615	0.00762538	0.0132348	0.00799966	0.00499853	0.0018105	0.0106367	0.00287276	0.00631187	0.00801267	0.0113655	0.00790352	0.00667978	0.00986425	0.00747687	0.00827318	0.0287317	0.0137141	0.0152845	0.0180146	0.0292055
hsa-miR-518f-3p	0.00405229	0.010269	0.012774	0.00721351	0.0122892	0.0127587	0.0173608	0.0147538	0.0193306	0.00814489	0.00629887	0.0044988	0.0224656	0.0185574	0.00399425	0.0294631	0.0130947	0.0116368	0.0189672	0.00795943	0.00421337	0.00330622	0.00559615	0.00915899	0.0075493	0.00933049	0.00607881	0.0145468	0.0173343	0.00273635	0.017959	0.0160124	0.015727	0.0152981
hsa-miR-520b-3p	0.0202614	0.0222494	0.0459866	0.00721351	0.0667128	0.0188343	0.0694431	0.0221307	0.0472525	0.0290889	0.0419925	0.0179952	0.0449313	0.0123716	0.0359482	0.0311963	0.0178088	0.0151278	0.0151737	0.0175107	0.0144459	0.0165311	0.0167885	0.0219816	0.0175339	0.0139957	0.0145891	0.0268557	0.0375576	0.0300998	0.0215508	0.0266873	0.0283087	0.0344207
hsa-miR-520b-5p	0.00405229	0	0.00766443	0.00360676	0.0017556	0.00243023	0	0.00245896	0	0.00232711	0	0	0.00204233	0	0.00399425	0.00173313	0.00104757	0	0	0.000795943	0	0.00165311	0.00279808	0.000457949	0	0	0.00243152	0.00223798	0.0057781	0	0	0.00266873	0.00629082	0
hsa-miR-518b	0.08123	0.0236886	0.151198	0.0585278	0.105575	0.0382761	0.137308	0.0457702	0.0779081	0.0355413	0.166347	0.0568996	0.107222	0.03838	0.0800665	0.0595565	0.0334986	0.0355451	0.032589	0.0372284	0.0327494	0.0236695	0.0293798	0.0349707	0.0383553	0.0423053	0.0388768	0.0502019	0.0799741	0.0496274	0.0617136	0.0280217	0.0180146	0.0474589
hsa-miR-526a-5p	0.0106373	0.00571794	0.0146321	0.00172141	0.0134064	0.00927905	0.00591844	0.00938876	0.00922595	0.00777467	0.0170356	0.00751504	0.015596	0.0118092	0.00571903	0.0173706	0.00749968	0.0102748	0.00724201	0.00607811	0.00287276	0.00631187	0.00356119	0.0052456	0.0045329	0.00556649	0.0058025	0.0101472	0.0220618	0.0104479	0.0102856	0.00764227	0.013511	0.0273801
hsa-miR-526a-3p	0.00386809	0.000816848	0.00731604	0	0.0067032	0.00173982	0.00236738	0.0011736	0.00615064	0.00111067	0.00601256	0	0.003899	0	0.00381269	0.00661739	0.00249989	0.000555392	0	0.000759764	0.0022982	0	0.00178059	0.00480847	0.00185965	0	0.00290125	0.00534062	0.00275773	0	0.00685707	0	0.00600487	0.00365068
hsa-miR-520c-5p	0.00967024	0.00735164	0.0146321	0.0103284	0.016758	0.00753923	0.00946951	0.0105624	0.00820085	0.00777467	0.00601256	0.00644146	0.011697	0.00590461	0.0114381	0.0148891	0.00349985	0.00610931	0.00362101	0.00379882	0.00459641	0.00788984	0.00801267	0.0052456	0.00441667	0.00667978	0.00754325	0.00534062	0.0137886	0.00783591	0.00685707	0.00764227	0.00900731	0.0146027
hsa-miR-520c-3p	0.0290107	0.0122527	0.0585284	0.0137712	0.0653562	0.0220377	0.037878	0.0258191	0.0307532	0.029988	0.0521088	0.0161036	0.0292425	0.0147615	0.0266888	0.03805	0.0174993	0.0149956	0.0162945	0.0273515	0.0160874	0.0173577	0.0115739	0.0214195	0.0174342	0.0155862	0.0179878	0.0224306	0.030335	0.0313436	0.0342853	0.0229268	0.0330268	0.0438082
hsa-miR-518c-5p	0.0110997	0.00625067	0.0116633	0	0.0128235	0.00610198	0.0135867	0.00785799	0.00196107	0.00637426	0.0153364	0.0041076	0.00745895	0.00282395	0.0109408	0.0110769	0.00621713	0.00637493	0.00865893	0.0101742	0.00549571	0.00301872	0.00766429	0.00710817	0.00600344	0.00851914	0.00444018	0.0112385	0.0105513	0.0149904	0.0295152	0.00487333	0.00574379	0.0104759
hsa-miR-518c-3p	0.046249	0.009376	0.0256592	0.0131725	0.0416764	0.0232985	0.0407601	0.0134708	0.0392214	0.00424951	0.040258	0.0143766	0.0466184	0.00847184	0.00364692	0.018989	0.013869	0.0122186	0.0138543	0.0116277	0.00659485	0.0105655	0.0110706	0.0154707	0.0155645	0.0170383	0.0133205	0.0214554	0.0369296	0.0199872	0.0229563	0.0194933	0.0315908	0.0244437
hsa-miR-524-5p	0.0290107	0.00490109	0.0365802	0	0.041895	0.00173982	0.0260412	0.00234719	0.0184519	0	0.0260544	0.00644146	0.0448385	0.00295231	0.00381269	0.00165435	0.00499979	0.00277696	0.00362101	0.000759764	0.0022982	0	0.00267089	0.00305993	0.00418421	0	0.00290125	0	0.0110309	0	0.0102856	0	0.00300244	0
hsa-miR-524-3p	0	0	0	0	0.0017556	0	0.00248011	0	0.00214784	0.00349067	0.00419925	0	0	0	0.00399425	0	0	0	0	0	0.000601911	0	0	0	0.000487051	0	0	0.00111899	0	0	0	0	0	0
hsa-miR-517-5p	0.00193405	0.00108913	0	0.00688562	0.0022344	0.00193314	0.000789126	0.00273839	0.000683404	0.00148089	0	0.00393645	0.000649833	0.00590461	0	0.00275724	0.00216657	0.00222157	0	0.00126627	0.00153214	0.00157797	0.00118706	0.0013114	0.00100731	0.00222659	0.00193417	0.00106812	0.00551545	0.00348262	0.00114284	0.00169828	0.00100081	0.00486758
hsa-miR-517a-3p	0.241756	0.127428	0.329222	0.172141	0.311699	0.121788	0.286453	0.132616	0.313682	0.096628	0.288603	0.121314	0.296324	0.109235	0.209698	0.246498	0.123995	0.111078	0.146651	0.121562	0.105717	0.0836323	0.103274	0.0795583	0.10786	0.120236	0.0852968	0.166627	0.228891	0.156718	0.157713	0.114634	0.237192	0.138726
hsa-miR-519d-3p	0.0754278	0.0318571	0.102425	0.0378709	0.107251	0.0220377	0.0852256	0.0222983	0.0656068	0.01666	0.11023	0.0161036	0.0857779	0.0118092	0.0343142	0.0512848	0.0304987	0.0322127	0.0362101	0.025832	0.0241311	0.0189356	0.0178059	0.0161739	0.0288246	0.0378521	0.00986425	0.0224306	0.0496391	0.0104479	0.0582851	0.0382114	0.021017	0.0547602
hsa-miR-519d-5p	0	0	0.00429208	0	0	0.000510348	0.00208329	0.00103276	0.00360837	0	0.00529105	0.000944747	0	0	0	0	0	0.00097749	0	0	0	0	0.000783461	0	0.000204562	0.0019594	0	0	0.0072804	0	0	0	0	0
hsa-miR-521	0.000967024	0.000408424	0	0.00688562	0.0033516	0.000869911	0	0.000586798	0.00102511	0.00111067	0.00100209	0	0.0019495	0	0.00190634	0.000827173	0.000249989	0	0.000905251	0.000379882	0.0011491	0	0	0.00109283	0.000697369	0	0	0.00106812	0.00137886	0	0.0051428	0	0.00450365	0
hsa-miR-520d-5p	0	0.00359413	0.0107302	0.00378709	0.00184338	0.00574141	0.00260412	0	0.00225523	0	0.00881842	0.0035428	0.00214445	0	0	0.00363956	0.00439981	0.00122186	0.00597466	0.0041787	0.00505605	0.00347153	0.00195865	0.00528931	0.00485834	0	0	0.00469975	0.0030335	0	0	0.0084065	0	0
hsa-miR-520d-3p	0.00967024	0.0138864	0.0146321	0.0103284	0.0351918	0.0173982	0.018939	0.0129096	0.0102511	0.00888533	0.0200419	0.0139565	0.031192	0.0177138	0.0152508	0.0297782	0.00949959	0.0149956	0.018105	0.00683787	0.00919282	0.0126237	0.00267089	0.0052456	0.01325	0.0133596	0.0145063	0.0213625	0.030335	0.0182838	0.0171427	0.00764227	0.021017	0.010952
hsa-miR-517b-3p	0.232086	0.144582	0.290203	0.192797	0.281534	0.153684	0.314861	0.116186	0.330084	0.111067	0.274573	0.115946	0.343112	0.138758	0.186822	0.246498	0.121495	0.0994152	0.103199	0.106367	0.106866	0.0867883	0.0952617	0.0764984	0.0960045	0.124689	0.0969018	0.168764	0.239922	0.15933	0.143998	0.145203	0.216175	0.16063
hsa-miR-520g-3p	0.0390033	0.0284536	0.0581219	0.0315591	0.0553014	0.0265806	0.0607627	0.0311981	0.0187936	0.0356339	0.0477664	0.026571	0.042889	0.0216502	0.0349497	0.0606594	0.0201658	0.0254555	0.0232348	0.0229829	0.0279136	0.0173577	0.0195865	0.0332586	0.0268487	0.0183694	0.0335094	0.034269	0.0455025	0.031126	0.0659993	0.0490379	0.0550447	0.0267717
hsa-miR-520g-5p	0.00554987	0	0.00933061	0.00658625	0.00160294	0.00166418	0.00679334	0.00449028	0.00588322	0.00106238	0.00958523	0.0030807	0.00372948	0	0.00729384	0.00632967	0.00573889	0.00424996	0.00692714	0.00145346	0.00714442	0.00301872	0.00170318	0.00250877	0.00266819	0.00212979	0.00444018	0.00204337	0.00527565	0.00499681	0.00327947	0.0121833	0.00574379	0.00349196
hsa-miR-516b-5p	0.383908	0.933658	0.307274	1.4236	0.258911	0.915436	0.398903	1.07619	0.443871	0.886312	0.292611	0.966219	0.293399	1.00674	1.29631	1.36318	0.829715	0.999428	0.834642	0.93337	0.798051	0.80792	0.637898	0.638433	0.901466	1.04316	0.831499	1.1995	1.32509	1.34778	1.10399	1.09285	1.32858	1.47122
hsa-miR-516b-3p	0.00236384	0.000499185	0.00298061	0	0.0020482	0	0.00289346	0.00215159	0.00125291	0.000678741	0.00122478	0.00196822	0.00238272	0	0	0	0.000916628	0.000678813	0	0.0018572	0	0	0	0.00106855	0.00127851	0	0.000709195	0.000652743	0	0	0	0.00155676	0	0
hsa-miR-518e-5p	0.0174064	0.0147033	0.0268255	0.0137712	0.0184338	0.0110189	0.00946951	0.00469438	0.0123013	0.006664	0.0200419	0.00322073	0.015596	0.0147615	0.0152508	0.00827173	0.00549977	0.00777549	0.0018105	0.0083574	0.00402186	0.00788984	0.00623208	0.00437133	0.00836843	0.00667978	0.00754325	0.0192262	0.0110309	0.0104479	0.0239997	0.0127371	0.0150122	0.0182534
hsa-miR-518e-3p	0.0101307	0.0290954	0.0306577	0.014427	0.052668	0.0200494	0.0322414	0.0110653	0.0214784	0.00465422	0.0293947	0.011247	0.030635	0.0154645	0.0279597	0.0467944	0.00942817	0.0174552	0.00569015	0.0111432	0.0120382	0.0181842	0.0130577	0.0119067	0.0155856	0.018661	0.0158049	0.0290937	0.06067	0.0465179	0.0323262	0.0106749	0.0377449	0.0229471
hsa-miR-518a-5p	0	0	0	0	0	0	0	0	0	0	0	0	0	0	0	0	0	0	0	0	0	0	0	0	0	0	0	0	0	0	0	0	0	0
hsa-miR-518a-3p	0	0.00245055	0.0207288	0.00172141	0.0050274	0.00318967	0.0118369	0.00234719	0.00410042	0.00222133	0.0150314	0.00644146	0.00487375	0.00295231	0.00190634	0.00579021	0.00249989	0.00194387	0.00271575	0.00341894	0.00172365	0.00157797	0.00489663	0.00174853	0.00337062	0.00222659	0.00174075	0.00587469	0.00413659	0.0117539	0.0119999	0	0.00600487	0.00182534
hsa-miR-518d-5p	0.0154724	0.00735164	0.0170708	0.00688562	0.008379	0.00405958	0.00946951	0.00938876	0.00820085	0.003332	0.00601256	0.00536788	0.015596	0.0118092	0.00762538	0.0132348	0.00599974	0.00944167	0.00543151	0.00607811	0.00517096	0.00315594	0.00356119	0.00830554	0.00325439	0.00667978	0.0081235	0.0106812	0.0248195	0.0104479	0.0102856	0.00509485	0.00900731	0.010952
hsa-miR-518d-3p	0	0	0	0.00721351	0.0035112	0	0	0	0	0	0	0	0	0	0	0	0.00104757	0	0	0.000795943	0	0	0	0.000457949	0.000243526	0	0	0	0	0	0	0	0	0
hsa-miR-517c-3p	0.0483512	0.00816848	0.0463349	0.0103284	0.0603288	0.0179782	0.0615518	0.011736	0.028703	0.00888533	0.0621297	0.00536788	0.0487375	0.00590461	0.00381269	0.0231609	0.00749968	0.00944167	0.00362101	0.0106367	0.00459641	0.00788984	0.00712237	0.00830554	0.00697369	0.00222659	0.0127655	0.00534062	0.0137886	0.00522394	0.0102856	0.00254742	0.0240195	0.00730136
hsa-miR-520h	0.00193405	0.00326739	0.0195095	0	0.0100548	0.00521946	0.00710213	0.00586798	0.00205021	0.003332	0.00200419	0.00322073	0.003899	0.0118092	0.00762538	0.0115804	0.00249989	0.00555392	0.00362101	0.00759764	0.00402186	0.00631187	0.00267089	0.00305993	0.00395176	0.00445319	0.00406175	0.00640875	0.00275773	0.00261197	0.0137141	0.00254742	0.00600487	0
hsa-miR-522-5p	0.0135383	0.00816848	0.0268255	0.00688562	0.0234612	0.00753923	0.0236738	0.00704157	0.0164017	0.0122173	0.0120251	0.0118093	0.0136465	0.0118092	0.00381269	0.0115804	0.00299987	0.0066647	0.00905251	0.0083574	0.00517096	0.00946781	0.00534178	0.00830554	0.00767106	0.00222659	0.00986425	0.0138856	0.0165464	0.00783591	0.0205712	0.0152845	0.0120097	0.00730136
hsa-miR-522-3p	0.0715597	0.0571794	0.0634057	0.113613	0.0519498	0.087571	0.0852256	0.0692421	0.0799583	0.0577547	0.0741549	0.063341	0.101374	0.07676	0.144882	0.120767	0.0674971	0.0599823	0.0832831	0.0729373	0.051135	0.048917	0.0427342	0.0380306	0.0527676	0.093517	0.0528028	0.0662237	0.0661855	0.0992548	0.0719992	0.084065	0.11109	0.0839657
hsa-miR-519a-5p	0.0328788	0.0253223	0.0390189	0.0206569	0.0217854	0.029577	0.0260412	0.0258191	0.0410042	0.01666	0.0280586	0.0161036	0.03899	0.0147615	0.0266888	0.0347413	0.0164993	0.0288804	0.021726	0.012916	0.016662	0.0331373	0.0169156	0.0170482	0.0244079	0.0200394	0.0220495	0.042725	0.0661855	0.0261197	0.0342853	0.0229268	0.0450365	0.0620616
hsa-miR-519a-3p	0.0135383	0.00326739	0.0146321	0.00172141	0.0092169	0.00434955	0.0272248	0.00293399	0.00922595	0.00222133	0.0150314	0.00375752	0.015596	0.00147615	0.00381269	0.00744456	0.00199991	0.00277696	0.00543151	0.00265917	0.00344731	0.000788984	0.00178059	0.00152997	0.00278948	0.00667978	0.00435188	0.00267031	0	0.00130598	0.00171427	0.00254742	0.00450365	0.00182534
hsa-miR-527	0	0	0	0	0	0	0	0	0	0	0	0	0	0	0	0	0	0	0	0	0	0	0	0	0	0	0	0	0	0	0.00377139	0	0	0
hsa-miR-516a-5p	0.142447	0.06446	0.218103	0.0905609	0.161897	0.0513121	0.146057	0.0667929	0.158847	0.0616179	0.138986	0.0636678	0.135193	0.0593028	0.0857026	0.0901979	0.063606	0.0709212	0.0545512	0.0675859	0.0469883	0.0339606	0.0553532	0.04913	0.0454705	0.0511149	0.0602199	0.0715179	0.126616	0.0899426	0.0967443	0.084065	0.124927	0.0768231
hsa-miR-516a-3p	0.00118192	0.000499185	0.00149031	0.00210394	0.0020482	0.000708816	0	0.000717197	0.00125291	0.00203622	0.00122478	0.00131215	0.00119136	0	0	0.00505495	0.000916628	0.00101822	0	0.0018572	0.000351115	0	0.00054407	0.000534274	0.000710283	0.00272139	0.00248218	0.00391646	0.00168528	0	0	0.00311352	0	0
hsa-miR-519a-2-5p	0.00202614	0.000855746	0.0178837	0	0	0.00243023	0	0.00122948	0.00214784	0.00116356	0.00629887	0.0011247	0.00204233	0	0.00399425	0.00346625	0.00157136	0	0.00189672	0.00238783	0.00300955	0.00165311	0.00186538	0.00137385	0.000243526	0	0.00121576	0.00559494	0	0	0.00718359	0	0.00629082	0
hsa-miR-371a-5p	0.104245	0.0952445	0.174366	0.083316	0.143784	0.0956902	0.106769	0.0671297	0.117272	0.0317651	0.130072	0.0826654	0.128667	0.0714458	0.150983	0.107367	0.0885462	0.0940834	0.093603	0.0785596	0.0676247	0.0867883	0.0538629	0.0466421	0.0685281	0.0832746	0.0682954	0.140992	0.169876	0.123546	0.158398	0.117691	0.132107	0.0923623
hsa-miR-371a-3p	0.0480989	0.0781333	0.0513183	0.0889144	0.0561029	0.0882014	0.0905779	0.0797024	0.0333382	0.0584307	0.042175	0.071883	0.0839132	0.135549	0.102114	0.185143	0.0793879	0.0844679	0.0658078	0.0712196	0.0659485	0.054337	0.0689786	0.0773536	0.059812	0.0937106	0.0632725	0.105234	0.179372	0.112428	0.114781	0.10234	0.114876	0.136186
hsa-miR-371b-5p	0.0502852	0.0816848	0.053651	0.0929559	0.058653	0.0922105	0.0946951	0.0833253	0.0348536	0.0610867	0.0440921	0.0751504	0.0877274	0.141711	0.106755	0.193559	0.0829965	0.0883073	0.0687991	0.0744568	0.0689461	0.0568069	0.072114	0.0808697	0.0625308	0.0979702	0.0661485	0.110017	0.187525	0.117539	0.119999	0.106992	0.120097	0.142377
hsa-miR-371b-3p	0.090648	0.0828213	0.151622	0.0724487	0.125029	0.0832089	0.0928424	0.0583736	0.101976	0.0276218	0.113106	0.071883	0.111884	0.0621268	0.131289	0.0933627	0.0769967	0.0818117	0.0813939	0.0683127	0.058804	0.0754681	0.0468373	0.0405584	0.0595897	0.0724127	0.0593873	0.122602	0.147718	0.107431	0.137738	0.10234	0.114876	0.080315
hsa-miR-372-3p	1.35417	1.70721	1.5932	2.18993	1.48753	1.46337	1.75721	1.57609	1.38452	1.12931	1.46462	1.56602	1.16173	1.57859	2.19545	2.09512	1.37159	1.53105	1.34213	1.51523	1.29149	1.29805	1.26205	1.34679	1.51331	1.49724	1.35314	1.80736	2.61936	1.89379	2.19068	1.68861	2.28316	2.2593
hsa-miR-372-5p	0.00369992	0.002344	0	0.0131725	0.00320588	0.0022189	0.00679334	0.00224514	0	0.00849901	0.00575114	0.0010269	0.00372948	0	0.00729384	0.00949451	0.0023912	0.0047812	0.00173179	0.00363365	0.00164871	0.00150936	0.00255476	0.00209064	0.00444699	0.00638936	0.00444018	0.00510842	0.00527565	0	0.00327947	0	0.00861568	0.0104759
hsa-miR-373-5p	0	0	0.00243868	0	0	0.000579941	0.00236738	0	0	0.00555333	0.00200419	0	0.0019495	0	0	0.00496304	0.000499979	0	0	0	0	0	0	0	0.000232456	0	0	0	0.00275773	0	0	0	0	0
hsa-miR-373-3p	0.0739983	0.0289093	0.0886408	0.0197587	0.0561029	0.0238532	0.0973713	0.00898056	0.082365	0.0286842	0.0632625	0.0277263	0.0522127	0.0169437	0.043763	0.0332308	0.0143472	0.0127499	0.0467582	0.0225286	0.0280281	0.0286779	0.0187349	0.0188157	0.022235	0.0340766	0.0316362	0.0173686	0.0316539	0.0274825	0.0426331	0.0121833	0.0114876	0.0314276
hsa-miR-935	2.25325	1.27748	3.34736	1.47861	2.57753	1.27365	2.73092	1.21013	2.11992	0.933829	2.80464	1.11624	2.27125	1.05898	1.80523	2.11411	1.10569	1.16821	1.04427	0.983993	0.823806	0.911654	1.01169	0.808659	1.02525	1.09471	1.09228	1.23317	2.25534	1.32415	2.21692	1.04533	2.03905	1.2152
hsa-miR-4752	0.00773619	0.00898533	0.00975473	0.00688562	0.0067032	0.0028997	0.00710213	0.0011736	0.00615064	0.00444267	0.0100209	0.00858861	0.00779799	0.00295231	0.0152508	0.0181978	0.00349985	0.00833088	0.00543151	0.00455858	0.00344731	0	0.00534178	0.0013114	0.00418421	0.00222659	0.0011605	0.00640875	0.00551545	0.0104479	0.00342853	0.0127371	0.0150122	0
hsa-miR-8061	0	0	0	0	0	0	0	0	0	0	0	0	0	0	0	0	0	0	0	0	0	0	0	0.000457949	0	0	0	0	0	0	0	0	0	0
hsa-miR-7975	0	0	0	0	0	0	0	0	0	0	0	0	0.00238272	0	0	0	0	0	0	0	0	0	0	0	0	0	0	0	0	0	0	0	0	0
hsa-miR-6804-5p	0.0243137	0.0179707	0.0510962	0.014427	0.0210672	0.0206569	0.0396818	0.0233601	0.0193306	0.0139627	0.0230959	0.011247	0.0142963	0.0185574	0.0119827	0.041595	0.0157136	0.0104731	0.0227606	0.0159189	0.0144459	0.0231435	0.0139904	0.0119067	0.0226479	0.0116631	0.020668	0.0223798	0.0462248	0.0191544	0.0574688	0.0133437	0.0377449	0.0229471
hsa-miR-6804-3p	0.00386809	0.00245055	0.00731604	0.00688562	0.0067032	0.00231976	0.0118369	0.00586798	0.0123013	0.00111067	0.00400837	0.00322073	0.00584849	0.00295231	0.0114381	0.00661739	0.00299987	0.00166618	0.00362101	0.00303906	0.00172365	0	0.000890297	0.00218567	0.00557895	0	0.00058025	0.00320437	0.00275773	0	0.00342853	0	0.00300244	0.00365068
hsa-miR-6802-5p	0.00638236	0.00898533	0.0053651	0.00378709	0.00368676	0.00127587	0.00260412	0	0	0.00122173	0.00440921	0.0035428	0	0.00649507	0	0.00181978	0.00164993	0.00305466	0	0	0.000632006	0.00173577	0.000979326	0.000961694	0.00255702	0	0.00191483	0.00234987	0.006067	0	0	0	0	0.00401575
hsa-miR-6802-3p	0.042549	0.0179707	0.0731604	0.0344281	0.0536256	0.0185581	0.0591844	0.0211247	0.0348536	0.0155493	0.0460963	0.0182508	0.035091	0.0236184	0.0343142	0.0479761	0.0169993	0.0166618	0.010863	0.0106367	0.00976737	0.00788984	0.0124642	0.00611987	0.0111579	0.0133596	0.0191483	0.0213625	0.0496391	0.0261197	0.0239997	0.0280217	0.021017	0.0219041
hsa-miR-6803-5p	0	0	0	0	0	0.00115988	0	0	0	0	0	0	0	0	0	0	0	0	0	0	0	0.00157797	0	0	0.000464913	0	0.00058025	0	0.00275773	0	0	0.00764227	0	0
hsa-miR-6803-3p	0.0580214	0.0196044	0.124373	0.0103284	0.0620046	0.0202979	0.0544497	0.0234719	0.0348536	0.0244347	0.0521088	0.0193244	0.0409395	0.0206661	0.0305015	0.0612108	0.0204991	0.012774	0.0199155	0.012916	0.0201093	0.0236695	0.0178059	0.0104912	0.0167369	0.0311723	0.0203088	0.0288394	0.0165464	0.0417915	0.0548565	0.0254742	0.0150122	0.00730136
hsa-miR-6805-5p	0.0251426	0.0171538	0.0268255	0.0378709	0.0100548	0.0179782	0.0165716	0.0129096	0.0143515	0.0244347	0.0120251	0.027913	0.00974749	0.0118092	0.0114381	0.0198522	0.0189992	0.0188833	0.010863	0.0121562	0.0264293	0.00631187	0.0115739	0.006557	0.0123202	0.011133	0.0168273	0.0117494	0.0165464	0.00261197	0.0239997	0.0152845	0.021017	0.0365068
hsa-miR-6805-3p	0.00184996	0.00390667	0.00233265	0	0.00480882	0.000554726	0.00226445	0.00112257	0.00784429	0.00212475	0.00191705	0.0020538	0.00372948	0.00564789	0	0.00316484	0.00430416	0.0047812	0	0.00290692	0.00439656	0.00150936	0.00170318	0.00292689	0.00400229	0.0149085	0.00166507	0.00204337	0	0	0.00655893	0.00243667	0	0
hsa-miR-6806-5p	0	0	0	0	0	0	0	0	0	0.00101811	0	0	0	0	0	0	0.000458314	0	0	0	0	0	0	0	0	0	0	0	0	0	0	0	0	0
hsa-miR-6806-3p	0.1818	0.409241	0.168269	0.399366	0.13574	0.357243	0.187023	0.345037	0.159917	0.324315	0.142297	0.383267	0.150111	0.386752	0.484212	0.519465	0.288988	0.326571	0.309596	0.335816	0.242461	0.268255	0.265308	0.272334	0.344035	0.40524	0.316236	0.490269	0.397113	0.46493	0.507423	0.486558	0.525426	0.500143
hsa-miR-4754	0.0147997	0.0101573	0.0163286	0.00987937	0.0144265	0.00832089	0.0317023	0.00561285	0.0156886	0.0127485	0.0172534	0.0061614	0.0149179	0.00847184	0.0109408	0.0158242	0.00526065	0.0116874	0	0.00436038	0.00659485	0.00603745	0.0068127	0.0045994	0.00644814	0.00851914	0.00721529	0.00510842	0.0422052	0.012492	0.0524715	0.00243667	0.00574379	0
hsa-miR-10394-5p	0	0	0	0	0	0.00106322	0	0	0.00187936	0	0	0	0.00536112	0	0	0	0.000458314	0.000509109	0	0	0.00158002	0.00144647	0	0.000801411	0	0	0.00159569	0.00293734	0.00758375	0	0	0.00467028	0	0
hsa-miR-10394-3p	0.0147997	0.014064	0.0233265	0.0230519	0.00320588	0.00998506	0.0271734	0.0101031	0.0117664	0.0138109	0.0134193	0.010269	0.00932369	0.0197676	0.00364692	0.0158242	0.0124343	0.00743742	0.00865893	0.00799404	0.0093427	0.00905617	0.0102191	0.0075263	0.00978338	0.00851914	0.00777031	0.0153253	0.0342917	0.012492	0.0327947	0.00974667	0.0315908	0.0139678
hsa-miR-6807-5p	0.0444831	0.0424761	0.0975473	0.0585278	0.0737352	0.0574141	0.018939	0.0469438	0.0840587	0.039984	0.0661381	0.0762239	0.0409395	0.0531415	0.0571903	0.0827173	0.0764967	0.0388774	0.0506941	0.0349491	0.0379204	0.0362933	0.0409536	0.0227309	0.0441667	0.0512117	0.0493213	0.0758369	0.104794	0.0679112	0.0891419	0.0407588	0.0840682	0.0730136
hsa-miR-6807-3p	0.042549	0.004688	0.0629816	0.0131725	0.0464853	0.00554726	0.0475534	0.00449028	0.0313772	0.00637426	0.040258	0.00924209	0.0335653	0.0141197	0.0364692	0.0205714	0.00813009	0.0116874	0.00865893	0.010901	0.00989227	0.00754681	0.0110706	0.00585379	0.00555874	0.0170383	0.0116555	0.00510842	0.0131891	0.00749521	0.0131179	0.0121833	0.0143595	0.0139678
hsa-miR-7158-5p	0	0	0	0	0	0	0	0.0010758	0	0	0	0	0	0	0	0	0	0	0	0	0	0	0.000816105	0	0	0	0.00106379	0	0	0	0	0	0	0.00334646
hsa-miR-7158-3p	0	0.000855746	0	0	0	0	0	0	0	0	0	0	0	0.00309289	0.00399425	0.00173313	0	0	0.00189672	0.000795943	0	0	0	0	0.000487051	0	0.000607881	0	0	0	0	0	0	0
hsa-miR-7515	0	0	0	0	0	0	0	0	0	0	0	0	0	0	0	0	0	0	0	0	0	0	0	0	0	0	0	0	0	0	0	0	0	0
hsa-miR-4261	0	0	0	0	0	0	0	0	0	0	0	0	0	0	0	0	0	0	0	0	0	0	0	0	0	0	0	0	0	0	0	0	0	0
hsa-miR-4429	0.0404216	0.0197677	0.0643812	0.0340838	0.0331809	0.0280691	0.0390617	0.0180734	0.0360837	0.0232129	0.0440921	0.0295234	0.0471779	0.0162377	0.0293577	0.0309363	0.0263989	0.0201607	0.0219071	0.0150433	0.0113761	0.0104146	0.0117519	0.00961694	0.0217347	0.019594	0.0165952	0.018799	0.006067	0.0603365	0.0226283	0.0280217	0.0462375	0.0200788
hsa-miR-548s	0.0536488	0.0242213	0.0629816	0.026345	0.0496911	0.0166418	0.045289	0.0179611	0.0451047	0.0297466	0.0747648	0.0133497	0.0559421	0.0141197	0.0255284	0.0443077	0.0181731	0.019656	0.0259768	0.0239821	0.026929	0.0226404	0.0204381	0.0146345	0.0251255	0.0191681	0.0227559	0.0173686	0.0131891	0.0349777	0.0131179	0.02924	0.0229752	0.0279357
hsa-miR-4262	0	0	0	0	0	0	0	0	0	0	0	0	0	0	0	0	0	0	0	0	0	0	0	0	0	0	0	0	0	0	0	0	0	0
hsa-miR-3681-5p	0.0212745	0.0669816	0.0292642	0.0447566	0.0184338	0.0365363	0.0355107	0.049291	0.0164017	0.0255453	0.0140293	0.0365016	0.00584849	0.0295231	0.0457523	0.0463217	0.0299987	0.0377667	0.025347	0.0326698	0.0149383	0.0268255	0.0195865	0.0187967	0.0316141	0.0222659	0.025531	0.0534062	0.0744586	0.0339556	0.0239997	0.0509485	0.0630511	0.0401575
hsa-miR-3681-3p	0	0.000816848	0	0.00344281	0	0	0	0	0.00205021	0	0	0.00322073	0.0019495	0.00590461	0.00381269	0.00165435	0	0.000555392	0.0018105	0.000759764	0.0011491	0.00157797	0.00178059	0.000874267	0.000464913	0	0.0011605	0.00106812	0.00275773	0	0.00342853	0	0.00600487	0
hsa-miR-3125	0.0170196	0.0224633	0.0509684	0.0189355	0.0110603	0.019776	0.0312494	0.0206553	0.0315733	0.0232129	0.022046	0.0236187	0.0107222	0.0227328	0.0754913	0.016378	0.0164993	0.0146624	0.0159324	0.0150433	0.00948009	0.0277722	0.0146899	0.0129829	0.0135522	0.0269418	0.0153186	0.0176241	0.0455025	0.0316048	0.0263997	0.0196152	0.0231188	0.0281103
hsa-miR-4757-5p	0	0.00156267	0	0.00658625	0.00160294	0.00166418	0.00226445	0.00336771	0	0	0.00383409	0.0010269	0.00186474	0	0	0.00474726	0.00573889	0.000531245	0	0.00145346	0.00164871	0.00150936	0.000851588	0.00376315	0.000667049	0.00425957	0.000555022	0.00408674	0.00527565	0.0024984	0	0	0	0.0104759
hsa-miR-4757-3p	0.00386809	0.00490109	0.00487736	0	0.0016758	0	0	0.00352079	0	0.003332	0	0.00107358	0.00584849	0	0	0.00165435	0	0.00166618	0	0	0.000574551	0	0.00178059	0	0.00162719	0	0.00058025	0.00213625	0	0	0	0	0	0
hsa-miR-1301-3p	4.75308	4.04864	5.1572	5.68695	4.09077	3.99081	5.46647	4.39355	4.63638	4.30457	4.68295	3.81934	4.40863	4.47078	5.83659	5.1606	3.56156	3.39067	3.7242	3.40216	3.19795	2.96527	2.92737	1.97949	3.39551	3.68205	4.00837	3.15764	5.87488	4.49172	6.68478	4.02111	5.76593	4.71851
hsa-miR-1301-5p	0.00223942	0	0.00564747	0.00398641	0.0058212	0.00134302	0.00548235	0	0	0	0.00696191	0	0.00451463	0	0	0.00383112	0	0.000643086	0	0.000879726	0.00199581	0.00365424	0.00309261	0.000506155	0.0013458	0	0.00268747	0.00247355	0.00957947	0	0.00396988	0	0	0
hsa-miR-4263	0	0	0	0	0	0	0	0	0	0	0	0	0	0	0	0	0	0	0	0	0	0	0	0	0	0	0	0	0	0	0	0	0	0
hsa-miR-558	0	0	0	0	0	0	0	0	0	0	0	0	0	0	0	0	0	0	0	0	0	0	0	0	0.00080748	0	0	0	0	0	0	0	0	0
hsa-miR-4765	0	0.000816848	0	0	0.0033516	0	0.00473476	0.00352079	0.00410042	0	0.00601256	0.00107358	0.003899	0	0	0.00330869	0	0.00166618	0	0.000759764	0.0022982	0	0	0	0.000464913	0	0.00174075	0	0	0.00261197	0	0	0.00300244	0
hsa-miR-4430	0	0	0	0	0	0	0	0	0	0	0	0	0	0	0	0	0	0	0	0	0	0	0	0	0	0	0	0	0	0	0	0	0	0
hsa-miR-548ad-3p	0	0	0	0	0	0.000579941	0	0	0	0	0	0	0.0019495	0	0	0	0.000999957	0	0	0	0	0.00157797	0.000890297	0	0	0	0	0	0.00275773	0	0	0	0	0
hsa-miR-548ad-5p	0	0.000898533	0.00804765	0	0	0	0	0.00129096	0.0067657	0.00488693	0.00440921	0.00118093	0.00214445	0.00649507	0.00419396	0	0	0.000610931	0	0.00334296	0.00252802	0	0.000979326	0.000480847	0.000511404	0	0.000638275	0	0	0.00287317	0	0.00560433	0	0
hsa-miR-559	0	0	0	0	0.0017556	0	0	0	0	0	0.00209962	0.0011247	0	0	0	0	0.00157136	0.00174552	0	0.00159189	0	0	0	0.0018318	0	0	0	0	0	0	0	0	0	0
hsa-miR-548ba	0.284305	0.160919	0.341415	0.154927	0.249694	0.110189	0.317229	0.161956	0.268578	0.173264	0.278582	0.140639	0.253435	0.185995	0.194447	0.195213	0.123995	0.0933059	0.124925	0.137517	0.103994	0.0883662	0.107726	0.0896124	0.0950747	0.102423	0.123593	0.121766	0.129613	0.203734	0.178284	0.203794	0.198161	0.226342
hsa-miR-8485	0	0	0	0	0	0	0	0	0	0	0	0	0	0	0	0	0	0	0	0	0	0	0	0	0	0	0	0.00111899	0	0	0	0	0	0
hsa-miR-4431	0.0174064	0.0147033	0.0146321	0.0103284	0.016758	0.0104389	0.0118369	0.00938876	0.0102511	0.0155493	0.00801674	0.0193244	0.003899	0.0177138	0.0190634	0.0248152	0.0124995	0.0249926	0.00543151	0.0106367	0.00804371	0.00315594	0.00979326	0.00961694	0.0165044	0.00445319	0.0133458	0.0213625	0.0220618	0.0208957	0.0137141	0.0203794	0.0300244	0.0328561
hsa-miR-3682-3p	0	0.00599022	0.00255481	0.00360676	0.008778	0.010936	0.00992044	0.00368844	0	0.00349067	0.00419925	0.0044988	0.00612699	0.00309289	0.00798849	0.00519938	0.00785681	0.00349104	0	0.00716349	0.00300955	0.00330622	0.0102596	0.00412154	0.00511404	0.0116631	0.00486305	0.0145468	0.0173343	0.0054727	0.0143672	0.00800619	0.00943623	0.0191226
hsa-miR-3682-5p	0.00386809	0	0	0	0	0.00115988	0	0	0	0	0	0	0.0019495	0.00590461	0	0.00661739	0.00199991	0.00111078	0.0018105	0.00303906	0	0.00315594	0.000890297	0.00218567	0.00116228	0	0.002321	0.00320437	0.00275773	0	0	0	0	0
hsa-miR-217-5p	340.603	102.87	462.084	116.698	374.512	94.0726	369.707	111.915	278.443	94.5792	387.627	101.038	342.631	112.834	158.517	171.188	120.343	85.2462	89.0882	81.2957	60.7578	77.1103	87.2707	69.0203	75.9288	91.9003	90.982	105.97	154.395	127.903	157.172	128.68	176.102	114.795
hsa-miR-217-3p	1.86829	0.443549	3.50682	0.602492	2.32434	0.792199	2.3224	0.620832	1.70578	0.547559	2.11241	0.517464	2.06062	0.478274	0.777789	1.07698	0.545477	0.433761	0.604708	0.38596	0.352774	0.369245	0.404195	0.44981	0.339386	0.536609	0.504818	0.652624	1.52227	0.629484	1.12456	0.466179	0.672546	0.657123
hsa-miR-216a-5p	19.3018	7.22584	24.5551	7.53976	30.6186	5.8574	25.7547	5.56754	17.7241	3.86623	35.7968	5.41727	26.9109	5.20196	5.93254	9.07575	4.15082	6.3909	3.62644	6.18296	3.53636	5.22623	4.67584	4.74115	5.93856	4.98089	4.06465	7.09128	10.1953	6.32096	8.41705	5.51517	9.45467	6.40695
hsa-miR-216a-3p	19.1161	23.3643	25.077	24.203	19.2717	21.3644	21.3727	23.5388	17.7569	18.5948	17.222	21.5155	19.8244	21.7113	23.448	29.6839	15.8638	19.4054	14.9819	16.1974	11.3594	14.2349	14.2243	16.6478	18.2385	20.6428	16.8493	24.0948	36.5923	24.1868	32.8522	26.6155	31.8498	26.6244
hsa-miR-216b-5p	165.556	257.107	142.421	301.504	142.431	248.155	187.25	274.091	170.184	178.7	144.177	247.173	197.527	254.574	272.771	367.379	198.184	222.884	163.99	197.693	118.384	167.067	176.066	180.039	221.004	262.237	199.117	306.355	330.141	312.919	250.513	346.317	408.553	323.491
hsa-miR-216b-3p	14.6245	8.5473	17.8032	9.40777	13.9989	7.44363	16.9919	7.91893	13.3472	6.28684	13.3342	7.37395	16.3228	7.29072	11.3377	11.8726	6.30502	7.26601	5.97798	6.41152	4.54044	5.87846	5.60583	5.05971	5.90118	7.72944	6.40988	9.04898	12.6876	10.0202	10.1576	8.09826	11.4796	7.44922
hsa-miR-4432	0	0	0	0	0	0	0	0.00258191	0	0	0	0	0	0	0	0	0	0	0	0	0	0	0	0	0	0	0	0	0	0	0	0	0	0
hsa-miR-5192	0	0	0	0	0	0.000579941	0	0	0	0	0	0	0	0	0	0	0	0	0	0	0	0	0	0	0.000697369	0	0	0	0	0	0.00685707	0	0	0
hsa-miR-4433b-5p	0.042549	0.0205379	0.0689798	0.014427	0.070224	0.0182267	0.0173608	0.00983585	0.053696	0.00930844	0.0524906	0.0247434	0.0347196	0.00927868	0.0199712	0.0363956	0.014666	0.00989127	0.0151737	0.013531	0.0102325	0.0132249	0.00839423	0.0100749	0.0160727	0.0116631	0.0237074	0.0290937	0.0115562	0.0054727	0.0431016	0.0160124	0.0251633	0.0267717
hsa-miR-4433b-3p	0.042549	0.0239609	0.0306577	0.028854	0.0280896	0.0243023	0.0372017	0.0147538	0.040809	0.0139627	0.0272951	0.0146211	0.049016	0.0123716	0.0239655	0.041595	0.00942817	0.0162915	0.00569015	0.0254702	0.0228726	0.0132249	0.0139904	0.00503744	0.0129069	0.0326567	0.0109419	0.0145468	0.0144452	0.0164181	0.00718359	0.0133437	0.0220179	0.00764905
hsa-miR-4433a-3p	0.042549	0.0205379	0.0689798	0.014427	0.070224	0.0182267	0.0173608	0.00983585	0.053696	0.00930844	0.0524906	0.0247434	0.0347196	0.00927868	0.0199712	0.0363956	0.014666	0.00989127	0.0151737	0.013531	0.0102325	0.0132249	0.00839423	0.0100749	0.0160727	0.0116631	0.0237074	0.0290937	0.0115562	0.0054727	0.0431016	0.0160124	0.0251633	0.0267717
hsa-miR-4433a-5p	0.042549	0.0239609	0.0306577	0.028854	0.0280896	0.0243023	0.0372017	0.0147538	0.040809	0.0139627	0.0272951	0.0146211	0.049016	0.0123716	0.0239655	0.041595	0.00942817	0.0162915	0.00569015	0.0254702	0.0228726	0.0132249	0.0139904	0.00503744	0.0129069	0.0326567	0.0109419	0.0145468	0.0144452	0.0164181	0.00718359	0.0133437	0.0220179	0.00764905
hsa-miR-4434	0	0	0	0	0	0	0	0	0	0	0	0	0	0	0	0	0	0	0	0	0	0	0	0	0	0	0	0	0	0	0	0	0	0
hsa-miR-4778-5p	0	0	0	0	0.0016758	0	0	0	0	0	0	0	0	0	0	0	0	0.000555392	0	0	0	0	0	0	0	0	0.00058025	0	0.00551545	0	0	0	0	0
hsa-miR-4778-3p	0	0	0	0	0.0016758	0	0	0	0.00205021	0	0.00601256	0	0	0	0	0	0.000499979	0	0	0	0	0.00157797	0	0	0.000464913	0	0	0	0	0	0	0	0	0
hsa-miR-3126-5p	0.0309448	0.0302234	0.0292642	0.0275425	0.0268128	0.0214578	0.0284085	0.0187775	0.028703	0.00777467	0.0280586	0.0322073	0.0253435	0.0206661	0.0190634	0.081063	0.022999	0.0183279	0.0271575	0.0220331	0.0172365	0.0394492	0.00979326	0.0148625	0.0227807	0.0311723	0.034815	0.0491337	0.0744586	0.0313436	0.0274283	0.0229268	0.0510414	0.0182534
hsa-miR-3126-3p	0.0135383	0.00571794	0.0121934	0	0.0100548	0.00347964	0.0165716	0.00352079	0.0164017	0	0.0100209	0.00107358	0.015596	0	0.0152508	0.0148891	0.000999957	0.00277696	0.0018105	0.00227929	0.0011491	0.00157797	0.00178059	0.00480847	0.00325439	0.00222659	0.00174075	0.0042725	0.0137886	0	0.00342853	0.0101897	0	0.00365068
hsa-miR-1285-3p	0.0309448	0.0167454	0.0353609	0.0137712	0.0402192	0.0144985	0.0426128	0.0181907	0.04818	0.0127727	0.0481004	0.0123461	0.0263182	0.0147615	0.0209698	0.0181978	0.0129994	0.0108301	0.00905251	0.0106367	0.0109165	0.00946781	0.0115739	0.013114	0.0124364	0.0211526	0.0133458	0.0154878	0.0358505	0.0248137	0.025714	0.0101897	0.0225183	0.0328561
hsa-miR-5000-5p	0.00386809	0.00326739	0.00487736	0.00344281	0.0050274	0.00405958	0.0118369	0.0011736	0.0184519	0.00555333	0.00200419	0.00107358	0.00584849	0.00590461	0.00381269	0.00165435	0.00149994	0.00222157	0	0.00151953	0.00402186	0.00473391	0.00623208	0.0026228	0.00162719	0.00222659	0	0.008545	0	0	0.00342853	0.00254742	0	0.00365068
hsa-miR-5000-3p	0.0232086	0.0114359	0.0195095	0.00344281	0.0268128	0.00579941	0.0236738	0.0129096	0.0123013	0.009996	0.0200419	0.00858861	0.027293	0.00590461	0.0152508	0.0397043	0.0104996	0.0133294	0.00362101	0.00987693	0.00574551	0.0157797	0.00712237	0.0052456	0.00976317	0.0155862	0.0127655	0.0181581	0.0110309	0.00783591	0.00685707	0.017832	0.0180146	0.010952
hsa-miR-4264	0	0	0	0	0	0	0	0	0	0	0	0	0	0	0	0	0	0	0	0	0	0	0	0	0	0	0	0	0	0	0	0	0	0
hsa-miR-8080	0	0	0	0	0	0	0	0	0	0	0	0	0	0	0	0	0	0	0	0	0	0	0	0	0	0	0	0	0	0	0	0	0	0
hsa-miR-6071	0	0	0	0	0	0	0	0	0	0	0	0	0	0	0	0	0	0	0	0	0	0	0	0	0	0	0	0	0	0	0	0	0	0
hsa-miR-4779	0	0.000816848	0	0	0.0016758	0	0	0.00234719	0	0	0	0	0	0	0	0	0.00199991	0	0	0.000759764	0	0	0.00178059	0	0	0	0.00290125	0	0	0	0	0	0	0
hsa-miR-4771	0	0	0	0	0	0	0	0	0	0.00232711	0.00104981	0	0	0	0	0	0.000261894	0.000581839	0	0	0.000300955	0	0	0	0.000121763	0	0	0	0	0	0	0	0	0
hsa-miR-4435	0	0	0	0	0.0008379	0.00115988	0	0.0011736	0	0	0	0.00161036	0	0	0	0.000827173	0.000499979	0.000555392	0	0.00113965	0	0.000788984	0.00133544	0.0006557	0.000813597	0	0.000290125	0	0	0	0.00171427	0	0.00150122	0
hsa-miR-4780	0	0	0	0.00344281	0	0.00173982	0	0.0011736	0	0	0	0	0	0	0	0.00165435	0	0	0	0	0.000574551	0	0	0	0	0	0	0	0	0.00522394	0	0	0	0
hsa-miR-4436a	0	0.000855746	0	0	0	0	0	0.00122948	0	0	0	0	0	0	0	0	0	0	0	0	0	0	0	0	0	0	0	0	0	0	0	0	0	0
hsa-miR-3127-5p	0.0758483	0.0640693	0.125963	0.0987937	0.0689264	0.0882014	0.0928424	0.0774573	0.0607932	0.081803	0.0632625	0.0852326	0.0913721	0.0705986	0.120348	0.126593	0.0813009	0.0764992	0.0467582	0.0574117	0.0478126	0.0618838	0.0485405	0.0489209	0.0593673	0.0851914	0.0838083	0.0929733	0.126616	0.137412	0.127899	0.0682267	0.180929	0.0628552
hsa-miR-3127-3p	0.0232086	0.0130696	0.0268255	0.0378709	0.0234612	0.019138	0.0426128	0.0152567	0.0143515	0.009996	0.0380795	0.00644146	0.015596	0.0265708	0.0190634	0.0297782	0.0129994	0.0172172	0.0126735	0.00759764	0.0022982	0.00157797	0.0115739	0.00874267	0.0151097	0	0.0121853	0.0117494	0.0248195	0.0130598	0.0548565	0.0229268	0.0330268	0.0146027
hsa-miR-5696	0.0251426	0.0179707	0.0195095	0.0137712	0.0150822	0.00985899	0.00710213	0.0199511	0.0143515	0.009996	0.022046	0.00322073	0.0214445	0.0118092	0.00762538	0.0198522	0.00599974	0.00833088	0.00543151	0.0121562	0.00861827	0.00946781	0.00979326	0.006557	0.00418421	0.00890638	0.0058025	0.008545	0.0165464	0.0208957	0.0102856	0.0101897	0.021017	0.00730136
hsa-miR-4772-5p	0	0.000816848	0	0	0.0016758	0	0	0	0	0	0	0	0	0	0	0	0	0	0	0	0.00172365	0	0	0.0026228	0	0	0.00058025	0.00106812	0	0	0.00685707	0	0	0
hsa-miR-4772-3p	0.00386809	0	0	0	0	0	0	0	0	0	0	0	0	0	0	0	0	0	0	0	0	0	0	0.000874267	0	0	0	0.00106812	0	0	0	0	0	0
hsa-miR-4265	0	0	0	0	0	0	0	0	0	0	0	0	0	0	0	0	0	0	0	0	0	0	0	0	0	0	0	0	0	0	0	0	0	0
hsa-miR-4266	0	0	0	0	0	0	0	0	0	0	0	0	0	0	0	0	0	0	0	0	0	0	0	0	0	0	0	0	0	0	0	0	0	0
hsa-miR-4267	0	0	0	0	0	0	0	0	0	0	0	0	0	0	0	0	0	0	0	0	0	0	0	0	0	0	0	0	0	0	0	0	0	0
hsa-miR-4436b-5p	0	0	0	0	0	0	0	0	0	0	0	0	0	0	0	0	0	0	0	0	0	0	0	0	0	0	0	0	0	0	0	0	0	0
hsa-miR-4436b-3p	0	0	0	0	0	0	0	0	0	0	0	0	0	0	0	0	0	0	0	0	0	0	0	0	0	0	0	0	0	0	0	0	0	0
hsa-miR-4782-5p	0	0.00326739	0.00975473	0	0	0	0	0.0011736	0	0	0.00200419	0	0.0019495	0	0	0.00496304	0	0.000555392	0	0.000759764	0	0.00157797	0	0.000874267	0.000929826	0.00222659	0	0.00213625	0	0	0	0	0	0.00365068
hsa-miR-4782-3p	0.00386809	0.000816848	0	0	0	0.0028997	0	0.00234719	0	0	0.00200419	0	0	0	0.00762538	0.00330869	0.00149994	0	0	0	0	0	0.00267089	0	0	0	0.0011605	0	0.00827318	0	0	0	0	0
hsa-miR-4783-5p	0	0	0	0	0	0	0	0	0	0	0.00209962	0	0	0	0	0	0	0	0	0.000795943	0	0	0	0	0.000487051	0	0	0	0	0	0	0	0	0
hsa-miR-4783-3p	0.0351492	0.00781333	0.0513183	0.00329312	0.0544999	0.00943034	0.0407601	0.00561285	0.0372604	0.00743664	0.042175	0.0061614	0.0298358	0.0112958	0.0145877	0.0110769	0.0100431	0.0106249	0.0138543	0.0101742	0.00659485	0.00301872	0.0068127	0.00376315	0.00755989	0.00638936	0.00666026	0.0102168	0.0211026	0.00999362	0.0196768	0.0121833	0.00574379	0.0174598
hsa-miR-4784	0.00212745	0.000898533	0.0053651	0.00757419	0.0092169	0.00127587	0.00520823	0.00129096	0.0067657	0.00244347	0.00440921	0.00590467	0	0.00324754	0	0.00909891	0.00109995	0.00183279	0.00796621	0.00334296	0.00252802	0	0.00391731	0.000961694	0.00332413	0.00734776	0.00191483	0.00117494	0	0	0	0.0084065	0.00990804	0
hsa-miR-663b	0.00193405	0.00245055	0.00243868	0.00344281	0.0033516	0.00173982	0.00710213	0.0011736	0.00205021	0.00555333	0.00200419	0.00214715	0	0	0.00762538	0.00827173	0.00299987	0.00277696	0.00543151	0.000759764	0.00344731	0	0.000890297	0.000874267	0.00209211	0.00890638	0.00290125	0.00534062	0.00275773	0	0	0	0.00600487	0.00365068
hsa-miR-9986	0	0	0	0	0	0	0	0	0	0	0	0	0	0	0	0	0	0.00183279	0	0	0	0	0	0	0	0	0	0	0	0	0	0	0	0
hsa-miR-3679-5p	0.216445	0.109387	0.415212	0.128432	0.238838	0.130915	0.289849	0.131341	0.188263	0.105175	0.182119	0.123228	0.156638	0.118606	0.138583	0.223121	0.104256	0.0786242	0.0831257	0.07558	0.0736425	0.0769774	0.0800493	0.104114	0.0956103	0.0937106	0.104344	0.112385	0.332366	0.202371	0.324667	0.180313	0.198161	0.118727
hsa-miR-3679-3p	0.0116043	0.010619	0.0829152	0.00688562	0.0301644	0.00927905	0.0284085	0.0176039	0.0164017	0.003332	0.0240502	0.0150301	0.0292425	0.00885692	0.0114381	0.0215065	0.00749968	0.00610931	0.0018105	0.00683787	0.00402186	0.00631187	0.00267089	0.00611987	0.00720615	0.00222659	0.00754325	0.0149537	0.0330927	0.0156718	0.0137141	0.00254742	0.00600487	0.010952
hsa-miR-5590-5p	0	0	0	0	0	0	0	0	0.00429568	0	0	0	0	0	0	0	0	0	0	0	0	0	0	0	0	0	0	0	0	0	0	0	0	0
hsa-miR-5590-3p	0	0	0.00255481	0	0	0.000607557	0.00496022	0	0	0	0.00209962	0	0.00204233	0	0	0	0.000523787	0.00116368	0	0	0.00120382	0.00165311	0	0.000915899	0.000487051	0.00233262	0.00243152	0.00223798	0	0	0	0	0	0
hsa-miR-128-3p	225.807	379.113	197.363	463.803	175.23	341.499	231.608	344.56	227.848	274.119	175.988	347.04	238.859	346.542	397.024	462.79	288.956	311.715	232.803	281.083	212.299	235.87	203.041	189.627	301.221	332.657	304.75	345.839	538.689	429.686	393.702	358.064	556.698	435.349
hsa-miR-128-1-5p	0.965678	0.797741	1.29695	0.806815	0.961764	0.615191	0.90125	0.612923	0.756974	0.555623	0.814745	0.587386	1.08714	0.533726	0.740325	0.919385	0.523195	0.576932	0.526463	0.463654	0.37096	0.463374	0.504992	0.365444	0.532972	0.643195	0.51728	0.638553	1.0947	0.82947	1.07894	0.601857	0.98506	0.6076
hsa-miR-7157-5p	0.0110997	0.00156267	0.0046653	0	0.00320588	0.00277363	0.00905779	0.00785799	0	0.00106238	0.0115023	0	0.00186474	0.00564789	0.00364692	0.00474726	0.00143472	0.00318747	0.00173179	0.00218019	0.00219828	0	0.00255476	0.000836255	0.00266819	0.00425957	0.00111004	0.00919516	0.00263783	0	0	0.00243667	0.00287189	0.00349196
hsa-miR-7157-3p	0.0135383	0.0318571	0.0195095	0.0275425	0.0150822	0.029577	0.0142043	0.043423	0.0205021	0.019992	0.0140293	0.0504581	0.019495	0.0295231	0.0190634	0.0529391	0.0209991	0.0344343	0.00905251	0.0326698	0.0120656	0.0268255	0.015135	0.0244795	0.023943	0.0400787	0.0307533	0.0587469	0.0386082	0.0313436	0.0685707	0.0433062	0.0270219	0.0292055
hsa-miR-9899	0	0	0	0	0	0	0.00236738	0	0.00205021	0	0	0	0.0019495	0.00590461	0	0	0.000999957	0	0	0	0	0	0	0	0	0	0	0	0	0	0	0	0	0
hsa-miR-4773	0	0	0	0	0	0.000869911	0.00118369	0	0	0	0	0	0	0	0	0.000827173	0.000249989	0.000277696	0	0.000379882	0.000287276	0	0	0	0	0	0.000290125	0	0	0	0	0	0	0
hsa-miR-6888-5p	0	0	0	0	0.00184338	0	0	0	0	0	0.0022046	0	0	0	0	0	0	0	0	0	0	0	0	0.000480847	0	0	0	0	0	0	0	0	0	0
hsa-miR-6888-3p	0.00810458	0.00855746	0.0229933	0	0.0052668	0.00546801	0.0198409	0.00614741	0.00644352	0.00116356	0.0104981	0.0044988	0.00612699	0.00309289	0	0.00519938	0.00523787	0.0029092	0	0.00318377	0.00120382	0.00330622	0.00279808	0.000915899	0.00121763	0.00233262	0.00243152	0.00335696	0.0144452	0.0218908	0	0.00266873	0.00314541	0
hsa-miR-4785	0.0303922	0.0128362	0.0281029	0.00721351	0.0386232	0.00729068	0.00992044	0.00491792	0.0257741	0.00581778	0.0293947	0.0033741	0.018381	0.00309289	0.00399425	0.0069325	0.00314272	0.00930943	0.00758687	0.00716349	0.00722293	0.00165311	0.00373077	0.00824309	0.00511404	0	0.00364729	0.00783292	0.00288905	0.0054727	0.0035918	0	0.00943623	0.00382452
hsa-miR-4774-5p	0.00386809	0.00245055	0.00975473	0.0103284	0.0033516	0.0127587	0.0165716	0.00704157	0.00205021	0.00222133	0.00400837	0.00966219	0.00584849	0.00590461	0.0114381	0.0115804	0.0069997	0.0066647	0.0018105	0.00531835	0.00287276	0.00631187	0.00267089	0.00349707	0.00464913	0.00890638	0.0081235	0.00747687	0.00827318	0.00522394	0.0137141	0.00764227	0.00900731	0.00365068
hsa-miR-4774-3p	0	0	0.00255481	0	0.0017556	0.00121511	0	0	0	0	0	0	0.00612699	0	0	0	0	0.000581839	0	0	0.000601911	0	0	0	0	0	0	0	0	0	0	0	0	0
hsa-miR-933	0.0928343	0.091487	0.0902312	0.055085	0.0971964	0.0736524	0.106532	0.0598534	0.0902093	0.0388733	0.112234	0.055826	0.0916264	0.067903	0.0571903	0.0876804	0.0504978	0.0644255	0.0380206	0.0524237	0.0361967	0.0252475	0.0391731	0.0288508	0.0471886	0.0601181	0.0609263	0.093995	0.170979	0.0679112	0.126856	0.0917073	0.1231	0.102219
hsa-miR-10b-5p	3.97371	5.39823	3.82088	7.05058	2.86285	4.35404	3.91297	5.27383	3.48875	5.88451	3.23214	4.89112	3.17005	5.41915	7.25737	6.35974	4.33047	4.82795	4.78492	5.30804	4.55099	5.00504	4.0774	3.32286	4.68713	5.23927	5.10232	4.21241	5.73727	6.37593	5.61445	7.38554	7.17687	5.78617
hsa-miR-10b-3p	0.0734938	0.0359413	0.0853538	0.0654134	0.0653562	0.0504548	0.0733887	0.0375551	0.067657	0.0310987	0.0881842	0.0365016	0.0799294	0.0413323	0.0800665	0.0678282	0.0404983	0.0333235	0.0380206	0.038748	0.011491	0.0331373	0.0311604	0.0292879	0.0416097	0.0267191	0.0481608	0.0534062	0.0854895	0.0444035	0.0925704	0.017832	0.0630511	0.0401575
hsa-miR-7704	0.0223942	0.0435079	0.0338848	0.0279049	0.0407484	0.0402906	0.0274117	0.0339725	0.0189914	0.0192905	0.0116032	0.0323203	0.0248305	0.0102554	0.0353175	0.0517201	0.0358932	0.0231511	0.0125782	0.0184743	0.00598743	0.0182712	0.0268026	0.0182216	0.018572	0.0283598	0.015453	0.163254	0.127726	0.0211707	0.0516085	0.0117986	0.100819	0.0253626
hsa-miR-1246	12.8431	6.66712	22.2623	8.86977	19.7203	10.2734	23.5193	8.62766	14.3243	5.24574	17.2284	10.5252	14.7831	10.628	25.3933	24.0977	16.5682	10.1074	8.70413	9.90484	7.0931	8.79028	8.10676	8.36572	5.68601	12.6407	8.27473	22.8816	20.5065	18.4185	16.0661	11.8428	25.3959	15.8516
hsa-miR-4444	0.00709151	0.0139772	0.00745153	0.0189355	0.0061446	0.0106322	0.00578692	0.0121924	0.0125291	0.00135748	0.00489912	0.00393645	0.00833952	0.00902094	0.0186398	0.0141539	0.00763856	0.00780634	0.00442567	0.0125361	0.00561783	0.00964314	0.00435256	0.00614415	0.00369347	0.00952488	0.00815574	0.00979115	0.0134822	0.0143658	0.00419043	0.00622704	0.0220179	0.0156168
hsa-miR-3128	0.0240495	0.0132827	0.0233265	0.00329312	0.0144265	0.012204	0.0113222	0.00673542	0.00784429	0.0106238	0.0249216	0.0051345	0.0130532	0.00847184	0.0109408	0.00474726	0.0129125	0.0100936	0.00519536	0.00726731	0.00989227	0.0120749	0.00425794	0.00627191	0.00844928	0.0255574	0.00610524	0.0112385	0.0184648	0.012492	0.0131179	0.00243667	0.0258471	0.0174598
hsa-miR-6512-5p	0	0	0	0	0	0	0	0	0	0	0	0	0	0	0.00381269	0	0	0.00166618	0	0	0	0	0	0.000437133	0	0	0	0	0.00275773	0	0	0	0	0
hsa-miR-6512-3p	0	0	0	0	0	0	0	0.00234719	0	0	0	0	0	0	0	0	0	0	0	0	0.0011491	0	0	0	0	0	0	0	0	0	0	0	0	0
hsa-miR-1258	0	0.000855746	0.00255481	0	0	0.000607557	0.00248011	0.00122948	0.00214784	0	0	0.0011247	0	0	0	0	0.000523787	0.00116368	0	0.000795943	0	0	0	0	0.000243526	0	0	0.00223798	0	0	0	0	0	0
hsa-miR-4437	0	0	0.00255481	0	0	0	0	0	0	0	0	0	0	0	0	0.0069325	0	0	0	0	0	0	0	0	0.000243526	0	0	0	0	0	0.0035918	0	0	0
hsa-miR-548ae-3p	0	0	0.0012774	0	0.0008778	0	0	0	0	0	0	0	0.00204233	0	0	0	0	0	0	0	0	0	0.000466346	0	0.000121763	0	0	0	0	0	0	0	0	0
hsa-miR-561-3p	0.00580214	0.00245055	0.0146321	0	0.016758	0.000579941	0.0118369	0	0.0246025	0.00111067	0.00200419	0.00107358	0.00974749	0.00295231	0	0	0	0.00111078	0.0018105	0.00151953	0.000574551	0.00157797	0	0.0026228	0.000232456	0.00445319	0.00174075	0	0	0	0	0	0.00300244	0.00365068
hsa-miR-561-5p	0.0792959	0.0285897	0.146321	0.0378709	0.0854658	0.0272572	0.0852256	0.0246455	0.0697072	0.00777467	0.0741549	0.0214715	0.0740809	0.0295231	0.0152508	0.0645195	0.0164993	0.0172172	0.00905251	0.0167148	0.0155129	0.0157797	0.0124642	0.0288508	0.0178991	0.0423053	0.0145063	0.0352481	0.0358505	0.0313436	0.0617136	0.017832	0.0570463	0.0182534
hsa-miR-1245a	0	0	0	0	0	0	0	0	0	0	0	0.0011247	0	0	0	0	0	0	0	0	0	0	0	0	0	0	0	0	0	0.00273635	0	0	0	0
hsa-miR-1245b-5p	0	0	0	0	0	0	0	0	0	0	0	0.0011247	0	0	0	0	0	0	0	0	0	0	0	0	0	0	0	0	0	0.00273635	0	0	0	0
hsa-miR-1245b-3p	0	0	0.00243868	0	0	0.000579941	0	0	0	0	0	0	0	0	0	0	0.000499979	0	0	0	0	0	0.000890297	0	0	0	0	0	0	0	0	0	0	0
hsa-miR-3606-5p	0	0	0	0	0	0	0	0	0	0	0	0	0	0	0	0	0	0	0	0	0	0	0	0	0	0	0	0	0	0	0	0	0	0
hsa-miR-3606-3p	0	0	0	0	0	0	0	0	0	0	0	0	0	0	0	0	0	0	0	0	0	0	0	0	0	0	0	0	0	0	0	0	0	0
hsa-miR-3129-5p	0	0.00653479	0.00243868	0.00344281	0.0033516	0.00463952	0.00946951	0.0011736	0	0.00111067	0.00200419	0.00536788	0.003899	0.00885692	0.00381269	0.00661739	0.00249989	0.00277696	0.00362101	0.000759764	0.00172365	0.00473391	0.00178059	0.00174853	0.00464913	0	0	0.0042725	0	0.0156718	0.00342853	0.00509485	0.00600487	0.00365068
hsa-miR-3129-3p	0.00773619	0.00490109	0.00243868	0.00688562	0.0117306	0.0028997	0.0142043	0.00586798	0.00410042	0.006664	0.00801674	0.00429431	0.003899	0	0.0190634	0.00992608	0.00899962	0.00222157	0.0018105	0.00379882	0.00344731	0.00946781	0.00356119	0.00174853	0.00302193	0.00222659	0.00290125	0.00106812	0.00551545	0.00522394	0.0171427	0	0.00600487	0.00365068
hsa-miR-3130-3p	0.333301	0.569071	0.427931	0.604131	0.265973	0.472679	0.376977	0.537283	0.326472	0.446224	0.2782	0.534232	0.364556	0.476305	0.623102	0.741778	0.440505	0.499218	0.349944	0.431799	0.286509	0.347153	0.317582	0.288737	0.449305	0.472356	0.362297	0.584112	0.845046	0.636201	0.621381	0.531077	0.868133	0.539258
hsa-miR-3130-5p	0.333301	0.569071	0.427931	0.604131	0.265973	0.472679	0.376977	0.537283	0.326472	0.446224	0.2782	0.534232	0.364556	0.476305	0.623102	0.741778	0.440505	0.499218	0.349944	0.431799	0.286509	0.347153	0.317582	0.288737	0.449305	0.472356	0.362297	0.584112	0.845046	0.636201	0.621381	0.531077	0.868133	0.539258
hsa-miR-2355-5p	0.295817	0.212225	0.53651	0.220012	0.428367	0.0613632	0.362096	0.0774573	0.302846	0.0511964	0.518607	0.0686067	0.388043	0.0433005	0.0998562	0.143849	0.0775205	0.148951	0.0512114	0.178291	0.105936	0.140514	0.126846	0.054496	0.16438	0.104968	0.0650433	0.092876	0.130007	0.199753	0.0862031	0.109418	0.198161	0.0764905
hsa-miR-2355-3p	2.63224	1.43602	3.1898	1.63534	2.61257	1.21556	2.99	1.32264	2.46641	1.05069	2.65955	1.3044	3.43892	1.25768	1.56702	2.23337	1.09845	1.21631	1.0338	1.02112	0.822182	0.932579	1.09061	0.714713	1.13369	1.29588	1.1048	1.76561	2.12345	1.77614	1.90969	1.32466	2.14974	1.47853
hsa-miR-7845-5p	0.0243137	0.00770171	0.0178837	0	0.0210672	0.00607557	0.0173608	0.00614741	0.00859136	0.00814489	0.00209962	0.0067482	0.0102117	0.0185574	0.00399425	0.0121319	0.00995196	0.00872759	0.00758687	0.00397971	0.00361146	0.00330622	0.00839423	0.00686924	0.00487051	0.0116631	0.0133734	0.00783292	0.0231124	0.0164181	0.0287344	0.0106749	0.0125816	0.00382452
hsa-miR-4775	0.0560874	0.0285897	0.0414576	0.0413137	0.0402192	0.028997	0.0662866	0.0422494	0.0574059	0.0310987	0.054113	0.0289866	0.0604344	0.0177138	0.0457523	0.0545934	0.0339986	0.0233265	0.0343996	0.0319101	0.0270039	0.0205136	0.0249283	0.013114	0.0197588	0.0244925	0.0359755	0.0277712	0.0386082	0.0365676	0.0239997	0.0331165	0.0360292	0.0219041
hsa-miR-4776-5p	0	0	0	0	0	0.000579941	0	0	0	0	0	0	0	0	0	0	0	0	0	0	0	0	0	0	0	0	0	0	0	0	0	0	0	0
hsa-miR-4776-3p	0	0	0	0	0	0.000554726	0	0	0	0	0	0	0	0	0	0	0	0	0	0	0	0	0	0	0	0	0	0	0	0	0	0	0	0
hsa-miR-4438	0	0	0	0	0	0	0	0	0	0	0	0.0011247	0	0	0	0	0	0	0	0	0	0	0	0	0	0	0	0	0	0	0	0	0	0
hsa-miR-6809-5p	0.00193405	0	0	0	0	0.00231976	0.00236738	0	0	0.00111067	0	0	0.0019495	0	0	0.00165435	0.000999957	0.00111078	0	0.00151953	0	0	0	0	0.000232456	0	0.00058025	0	0	0	0	0	0.00300244	0
hsa-miR-6809-3p	0	0	0	0	0	0	0	0	0	0	0.00209962	0	0	0	0	0	0	0	0	0	0	0	0	0	0	0	0	0	0	0	0	0	0	0
hsa-miR-6513-5p	0	0	0.00233265	0	0	0	0.0045289	0	0	0	0	0	0.00186474	0	0	0	0.00143472	0	0	0	0	0	0	0.000418128	0	0	0	0	0	0	0	0	0.00287189	0
hsa-miR-6513-3p	0	0	0	0	0	0.00121511	0	0	0	0	0	0	0.00204233	0	0	0	0	0	0	0	0.000601911	0	0	0.000457949	0.000487051	0	0	0	0	0	0	0.00266873	0	0.00764905
hsa-miR-6810-5p	0.00369992	0.00156267	0.0046653	0.00658625	0.0080147	0.00332835	0	0	0.00392214	0.00424951	0.00766819	0.0010269	0.00745895	0.00282395	0	0.00316484	0.00286944	0.00106249	0	0.000726731	0.000549571	0	0.00170318	0.00125438	0.00155645	0	0.00277511	0.00204337	0	0	0.00327947	0	0	0
hsa-miR-6810-3p	0.0258994	0.0101573	0.0163286	0	0.0144265	0.00554726	0.00679334	0.00336771	0.0156886	0.0138109	0.0172534	0.0061614	0.00932369	0.00564789	0.00364692	0.00949451	0.00765185	0.00637493	0.00692714	0.00581384	0.00274785	0.00754681	0.00170318	0.00125438	0.00689284	0.00851914	0.00388515	0	0.0131891	0.00999362	0.0196768	0	0.0114876	0.0209517
hsa-miR-26b-5p	142.345	58.551	155.759	69.632	139.962	60.8292	154.808	66.7166	129.42	52.8859	131.911	60.24	141.043	63.1012	87.3222	103.012	60.6121	45.8425	55.0541	45.871	36.4036	38.5935	45.936	40.4149	42.4955	62.372	64.9509	71.7708	93.2238	75.2222	85.0142	60.7163	101.694	79.007
hsa-miR-26b-3p	0.210719	0.0658924	0.413879	0.0829554	0.282652	0.0607557	0.240571	0.066392	0.191158	0.0581778	0.256154	0.0663573	0.255291	0.086601	0.0559194	0.100521	0.0659972	0.047129	0.0625917	0.0501444	0.0433376	0.0314091	0.0485	0.0412154	0.0494357	0.037322	0.082064	0.0626633	0.135785	0.0848268	0.168814	0.0426997	0.132107	0.0650169
hsa-miR-9500	0	0	0	0	0	0	0	0	0	0	0	0	0	0	0	0	0	0	0	0	0	0	0	0	0	0	0	0	0	0	0	0	0	0
hsa-miR-375-3p	44.6552	43.6083	57.5773	46.4539	43.2792	37.1974	49.6723	34.0707	40.3051	25.4776	39.284	36.3921	60.682	31.7698	48.3716	66.1623	32.8911	33.2752	23.5311	26.5135	19.4957	22.8222	26.8513	22.0897	32.4858	41.3857	33.535	44.7096	69.4809	44.9755	54.6028	35.9824	73.4876	32.0055
hsa-miR-375-5p	0	0.000781333	0	0	0	0	0	0	0	0	0	0	0	0	0	0	0.000956481	0	0	0	0	0	0	0	0	0	0	0	0	0	0	0	0	0
hsa-miR-3131	0.0980478	0.0945413	0.137626	0.118552	0.107397	0.103179	0.0792557	0.0920507	0.0725597	0.0796783	0.0881842	0.0780444	0.0727248	0.0818944	0.131289	0.13767	0.0808226	0.0919053	0.0710032	0.083574	0.0648493	0.0890523	0.072385	0.0531022	0.0760436	0.0851914	0.0715978	0.105234	0.184648	0.092441	0.173812	0.11696	0.175186	0.157138
hsa-miR-153-3p	2.51233	1.20812	3.5117	1.60607	3.55102	1.5728	2.81481	1.87599	2.40695	1.55382	3.34899	1.6984	2.49341	1.67839	1.61658	2.47242	1.12345	1.53233	1.29994	1.4086	0.894001	1.25291	1.26244	1.47817	1.28932	1.54971	1.4367	1.79605	2.42128	1.78659	2.20455	1.79976	2.45899	2.46239
hsa-miR-3132	0.0106373	0.00299511	0.00894183	0.0157796	0.0030723	0.00584773	0	0.00537898	0.00187936	0.00610867	0.00734868	0.00393645	0.0089352	0.00541256	0	0.00606594	0.00412482	0.00356377	0	0.00348225	0.00158002	0.00289294	0.00489663	0.00160282	0.00319628	0.00204105	0.00585086	0.00293734	0.00505583	0.0023943	0.00314282	0.00233514	0.00550447	0.00334646
hsa-miR-4268	0	0	0	0	0	0	0	0	0	0	0	0	0	0	0	0	0	0	0	0	0	0	0	0	0	0	0	0	0	0	0	0	0	0
hsa-miR-4439	0	0	0	0	0	0	0	0	0	0	0	0	0	0	0	0	0	0	0	0	0	0	0	0	0	0	0	0	0	0	0	0	0	0
hsa-miR-5702	0	0	0	0	0	0.000579941	0	0	0	0	0	0	0	0	0	0	0	0	0	0.00151953	0	0	0	0	0	0	0	0	0	0	0	0	0	0
hsa-miR-5703	0	0.00499185	0.00298061	0.00420788	0.0020482	0.00354408	0	0.00286879	0.00250581	0.00135748	0	0.00131215	0.00238272	0	0.00465995	0.00202198	0	0.000678813	0.00221284	0.0018572	0.000702229	0	0.00108814	0.00320565	0.00170468	0	0.00141839	0.00391646	0.00337056	0	0.00838086	0.00311352	0.0110089	0
hsa-miR-4777-5p	0	0	0	0	0.0016758	0	0.00236738	0	0	0	0	0	0	0	0	0	0	0	0	0	0	0	0	0	0.000464913	0	0	0	0	0	0	0	0	0
hsa-miR-4777-3p	0	0	0	0.00344281	0	0	0	0.0011736	0	0	0.00200419	0	0	0.00295231	0	0	0.000499979	0.000555392	0	0	0	0	0	0	0	0	0.00174075	0	0	0	0	0	0	0
hsa-miR-1471	0	0	0	0	0	0	0	0	0	0	0	0	0	0	0	0	0	0	0	0	0	0	0	0	0	0	0	0	0	0	0	0	0	0
hsa-miR-562	0	0	0	0	0	0	0	0	0	0	0	0	0	0	0	0	0	0	0	0	0	0	0	0	0	0	0	0	0	0	0	0	0	0
hsa-miR-5001-5p	0.014183	0.0164731	0.0223546	0.00631182	0.0230423	0.0042529	0.0238711	0.0150611	0.0169142	0.0111992	0.0146974	0.0236187	0.0232315	0.0162377	0.0244648	0.0212308	0.00916628	0.00763664	0.0149366	0.0069645	0.00579339	0.00867883	0.0106094	0.00961694	0.0106543	0.0183694	0.0106379	0.0156658	0.0151675	0.0167601	0.034571	0.0116757	0.0110089	0.00669292
hsa-miR-5001-3p	0.305579	0.0767837	0.35117	0.13427	0.253046	0.0939504	0.336168	0.0833253	0.260377	0.0833	0.352737	0.0708561	0.315819	0.0797123	0.118193	0.135656	0.0824965	0.0788657	0.0905251	0.0600213	0.0787135	0.0757425	0.0934811	0.0463361	0.0639255	0.0868372	0.0678893	0.0672919	0.110309	0.0888069	0.147427	0.0560433	0.1231	0.116822
hsa-miR-6811-5p	0	0.00326739	0	0.00344281	0.0016758	0.000579941	0	0	0.00205021	0	0	0	0.0019495	0	0	0	0.00149994	0.00111078	0	0	0.0011491	0	0	0	0.000697369	0	0	0.00106812	0	0	0	0	0	0
hsa-miR-6811-3p	0	0	0	0	0	0	0	0	0	0	0	0	0	0	0	0	0	0	0	0	0	0	0.000932692	0	0	0	0	0	0	0	0	0	0	0
[truncated: 1,094 more rows]
