# Supplementary material for: Engineered microRNA scaffolds for potent gene silencing in vivo
Source: Sci Rep. 2025 Jul 1;15:21419. doi: 10.1038/s41598-025-07061-y (PMC12218229; doi:10.1038/s41598-025-07061-y)
Supplement: Supplementary file 5 — Supplementary Material 5 [file 41598_2025_7061_MOESM5_ESM.xlsx]

## Sheet: Supplemental Tables 5_Militello
	Expression of endomiR and amiR in vivo samples (RPKM)
	Vehicle_16_C_sml	Vehicle_17_C_sml	Vehicle_24_C_sml	Vehicle_3_C_sml	miRI-01_3_C_sml	miRI-01_6_C_sml	miRI-01_7_C_sml	miRI-01_9_C_sml	miRI-02_11_C_sml	miRI-02_22_C_sml	miRI-02_23_C_sml	miRI-02_26_C_sml	miRI-03_11_C_sml	miRI-03_15_C_sml	miRI-03_1_C_sml	miRI-03_7_C_sml	miRE_11_C_sml	miRE_15_C_sml	miRE_19_C_sml	miRE_8_C_sml
mmu-miR-6341	0	0	0	0	0	0	0	0	0	0	0	0	0	0	0	0	0	0	0	0
mmu-miR-206-5p	0	0	0	0	0	0	0.0030426	0	0	0	0	0	0	0	0	0	0	0	0	0
mmu-miR-206-3p	1.76307	9.95344	2.95094	2.55388	0.762171	1.5189	0.664807	1.16469	2.29014	8.19923	1.20876	0.755158	1.66266	1.78029	1.51194	1.28229	1.6061	1.59629	1.79627	1.37394
mmu-miR-133b-5p	0	0	0	0	0	0	0	0	0	0	0	0	0.0037113	0	0	0	0	0	0	0
mmu-miR-133b-3p	0.0184808	0.0842863	0.010282	0.00370665	0	0.00406122	0	0	0.00817907	0.00607575	0.00562213	0	0.0185565	0.00362584	0.00714866	0	0.014027	0.00754746	0.00357823	0.0167146
mmu-miR-30a-5p	1275.69	891.542	1785.02	1286.1	377.019	583.479	440.322	407.47	1296.77	434.659	469.153	396.042	2040.19	2554.84	2360.38	1011.31	953.657	2260.72	1072.71	2361.95
mmu-miR-30a-3p	221.016	241.752	217.053	266.378	234.057	208.141	247.964	226.822	220.864	247.389	239.554	256.357	233.174	246.767	228.761	230.805	229.644	222.537	281.599	239.123
mmu-miR-30c-5p	0.0123741	0.0183231	0.0114741	0.0248184	0.0056296	0	0.0030426	0.00311188	0.0156469	0	0	0.00368533	0.0141998	0.0329478	0.0256419	0.0111167	0.0134172	0.0180483	0.0188246	0.00639516
mmu-miR-30c-2-3p	23.6	23.3473	26.082	28.6969	17.9714	19.9122	18.0738	17.2296	25.7763	19.1447	18.5952	19.584	24.4167	27.9081	24.5056	28.1988	25.5608	24.5557	32.0215	27.4621
mmu-miR-6342	0	0	0	0	0	0	0	0	0	0	0	0	0	0	0	0	0	0	0	0
mmu-miR-6896-5p	0.694878	0.681952	0.778006	0.77469	0.594435	0.710713	0.613913	0.5368	0.79337	0.622765	0.702767	0.58178	0.608654	0.852072	0.732738	0.623713	0.585629	0.671724	0.966121	0.772216
mmu-miR-6896-3p	0.00369616	0	0.00342734	0.0111199	0	0	0	0.00650666	0	0.00911363	0.0084332	0	0	0.00362584	0.0178717	0.00387399	0	0	0	0.00334293
mmu-miR-5103	0.00406578	0	0.00377007	0.00407731	0	0	0	0	0	0	0.00309217	0	0	0.00398842	0.00786353	0	0.0115723	0.0124533	0.0078721	0.00367722
mmu-miR-6897-3p	0.0116165	0.00802726	0.0251338	0.00388316	0.024663	0.00850922	0.0199942	0.0204495	0.0128528	0.0222778	0.0265043	0.0201816	0.00388803	0.015194	0.00374454	0.00811694	0.0110213	0.00395343	0.00374862	0.0280169
mmu-miR-6897-5p	0.00707092	0.00366462	0.00327832	0.00709098	0	0	0	0	0.0273821	0.00290579	0	0	0	0.00693638	0.00683785	0.00370556	0.00670859	0.00360965	0.010268	0.00959274
mmu-miR-6898-3p	0	0	0	0.00776631	0	0	0	0	0	0	0	0	0	0	0.00374454	0	0	0	0	0
mmu-miR-6898-5p	0	0	0	0.00370665	0	0.00406122	0	0	0.00408954	0	0	0	0	0	0.00357433	0	0.00701352	0.00377373	0.0143129	0.00334293
mmu-miR-6349	0	0	0	0	0	0	0	0	0	0	0	0	0	0	0	0	0	0	0	0
mmu-miR-6350	0	0	0	0	0	0	0	0	0	0	0	0	0	0	0	0	0	0	0	0
mmu-miR-7681-5p	0	0	0	0	0	0	0	0	0	0	0	0	0	0	0	0	0	0	0	0
mmu-miR-7681-3p	0	0	0	0	0	0	0	0	0	0	0	0	0	0	0	0	0	0	0	0
mmu-miR-6899-3p	0.399507	0.487394	0.442574	0.50346	0.881033	0.835198	1.05578	0.883774	0.49679	0.825246	0.790521	0.810773	0.521842	0.482079	0.594893	0.618828	0.526624	0.476474	0.687953	0.677887
mmu-miR-6899-5p	0	0.00401363	0	0.00388316	0	0	0	0	0	0.00318254	0	0	0	0	0.00374454	0	0	0	0	0
mmu-miR-6351	0	0	0	0	0	0	0	0	0	0	0	0	0	0	0	0	0	0	0	0
mmu-miR-1928	0	0	0	0	0	0	0	0	0	0	0	0	0	0	0	0	0	0	0	0
mmu-miR-26b-5p	60.7853	61.8501	63.2331	72.316	36.3625	36.028	37.3558	35.2379	61.685	40.5232	42.1449	35.9192	54.2031	64.5706	61.6314	62.7318	56.9799	55.8699	58.7521	52.0729
mmu-miR-26b-3p	0.199593	0.22604	0.143948	0.200159	0.011771	0.0406122	0.031809	0.02928	0.163581	0.0637954	0.0646545	0.0231171	0.148452	0.228428	0.246629	0.170456	0.178845	0.16227	0.146707	0.13706
mmu-miR-375-3p	14.5814	16.6082	755.724	10.0561	7.77474	169.491	15.5864	8.59205	13.0129	6.00892	9.02353	8.2528	8.42095	17.7412	68.3377	8.4608	10.0153	9.53622	14.0302	12.536
mmu-miR-375-5p	0	0	0	0	0	0	0	0	0	0	0	0	0.00742261	0	0	0	0	0	0	0
mmu-miR-6343	0	0	0	0	0	0	0	0	0	0	0	0	0	0	0	0	0	0	0	0
mmu-miR-6352	0	0	0	0	0	0	0	0	0	0	0	0	0	0	0	0	0	0	0	0
mmu-miR-6344	0	0	0	0	0	0	0	0	0	0	0	0	0	0	0	0	0	0	0	0
mmu-miR-6353	0	0	0	0	0	0	0	0	0	0	0	0	0	0	0	0	0	0	0	0
mmu-miR-5126	0	0	0	0	0.0176565	0	0	0	0	0.00607575	0.00562213	0	0	0	0	0	0	0	0	0
mmu-miR-8096	0	0.00421431	0	0	0	0.00446734	0	0	0	0	0	0	0	0	0	0	0	0	0	0
mmu-miR-3535	8.38801	6.79801	9.57598	8.76309	7.17125	17.1924	8.97355	7.18485	9.21152	7.76294	6.49832	5.83884	5.38567	10.2564	7.71533	7.92291	5.78913	5.71575	8.21726	9.19304
mmu-miR-6900-3p	0.0774434	0.124423	0.114897	0.124261	0.215801	0.204221	0.273254	0.218128	0.188508	0.289611	0.262099	0.242179	0.155521	0.140544	0.097358	0.125813	0.161645	0.142324	0.168688	0.143587
mmu-miR-6900-5p	0.023717	0.00351193	0.0157086	0.013591	0	0.00744557	0	0	0.00749748	0.00278472	0.00257681	0	0	0.0132947	0.00982941	0.00710232	0.00642906	0.00691851	0.0131202	0.0061287
mmu-miR-149-5p	17.2318	20.1298	15.3491	21.1843	16.886	16.1873	20.3215	18.0116	19.0423	17.612	21.18	19.7497	18.4384	20.1398	19.5118	19.7395	19.2671	19.2431	24.4891	19.7099
mmu-miR-149-3p	0.0147846	0.00383119	0.00685467	0.00370665	0.011771	0	0.00636179	0.0162667	0.00817907	0.00303788	0.00281107	0	0.0037113	0.0145033	0.010723	0.00387399	0.00701352	0	0.00715645	0.0100288
mmu-miR-6901-5p	0.0121973	0.00842863	0.0188504	0	0	0.013402	0	0.00715733	0.00449849	0.00334166	0.00309217	0.00847626	0.0163297	0	0.00786353	0.0170456	0.00771488	0.0207555	0.0157442	0.00735444
mmu-miR-6901-3p	0.00406578	0.00421431	0	0	0.00647404	0.00893468	0	0	0	0.00334166	0.0123687	0.00423813	0.0122473	0.0358958	0	0.00852279	0.0115723	0.0124533	0.00393605	0.00735444
mmu-miR-6902-5p	0	0	0	0	0	0.00406122	0	0.00650666	0.00817907	0	0.0112443	0	0.00742261	0	0.00714866	0.00774799	0.00701352	0.00377373	0	0
mmu-miR-6902-3p	0.023233	0.0120409	0.0143622	0.0465979	0	0.00425461	0.0099971	0	0.00428428	0	0	0.0121089	0.0155521	0.022791	0.0187227	0.0202923	0.0110213	0.0197672	0.0187431	0.00700422
mmu-miR-6345	0	0	0	0	0	0	0	0	0	0	0	0	0	0	0	0	0	0	0	0
mmu-miR-3473f	0	0	0	0.00815463	0.00647404	0	0	0	0.00449849	0	0	0	0	0	0	0.00426139	0	0	0	0
mmu-miR-6346	0	0	0	0	0	0	0	0	0	0	0	0	0	0	0	0	0	0	0	0
mmu-miR-128-1-5p	5.27002	4.74813	5.85618	6.50429	4.09406	3.22499	3.60562	3.43211	5.67238	3.68856	4.32904	4.33904	6.41137	6.02062	5.54192	6.33121	5.85596	5.60597	7.71466	5.82401
mmu-miR-128-3p	320.383	292.941	271.729	154.027	2067.22	1828.21	389.187	2168.54	378.796	1955.9	666.795	1938.93	351.216	387.414	338.079	412.211	339.08	315.563	432.534	383.782
mmu-miR-135b-5p	4.50064	4.40854	4.32411	5.46005	3.89005	5.0345	5.23022	5.05992	6.204	4.80037	6.13326	4.96046	4.33093	5.22657	4.38306	6.066	4.72285	4.95245	5.12371	4.26238
mmu-miR-135b-3p	0.36592	0.237534	0.353016	0.444798	0.164794	0.0974692	0.187673	0.16592	0.347611	0.0941741	0.224885	0.208054	0.274637	0.351706	0.282372	0.286676	0.252487	0.373599	0.289836	0.267434
mmu-miR-6903-3p	0.00406578	0	0	0.00407731	0.00647404	0.00893468	0.00699797	0.0286293	0	0.00668333	0.00309217	0	0	0	0.00393177	0.00426139	0	0	0	0
mmu-miR-6903-5p	0.00739232	0	0.0137093	0.00370665	0	0	0.00636179	0	0.00408954	0	0.00562213	0	0	0	0.00714866	0	0.00350676	0	0.00357823	0
mmu-miR-5104b-5p	0	0	0	0	0	0	0	0	0	0	0	0	0	0	0	0	0	0	0	0
mmu-miR-1231-3p	0.0141418	0.00732924	0.0131133	0.0319094	0	0	0.0030426	0.00933564	0.0117352	0.00871738	0.0188219	0.0257973	0.0177497	0.00693638	0.0205136	0.0259389	0.0134172	0.0252676	0.0068453	0.00959274
mmu-miR-1231-5p	0.00707092	0.00732924	0.00327832	0.0248184	0.0084444	0	0.00608519	0.00311188	0.0234704	0.00581159	0.0107554	0.00368533	0.0354994	0.0208092	0	0	0.00670859	0.0144386	0.0068453	0
mmu-miR-181a-5p	0.0371223	0.02382	0.0295049	0.0567278	0.007037	0.0116539	0.0030426	0.0140035	0.0273821	0.00581159	0.00672212	0.00368533	0.0106498	0.0572252	0.0307703	0.0092639	0.00670859	0.00180483	0.0239586	0.0223831
mmu-miR-181a-1-3p	49.0222	52.3073	40.5557	54.7027	7.15087	8.7966	7.84091	9.22319	41.3861	10.4716	14.075	11.3197	42.4833	43.1873	49.3651	37.0199	43.3997	43.6998	44.8244	40.0683
mmu-miR-181b-5p	1.80588	1.29239	1.49389	2.18816	0.151061	0.215921	0.217229	0.240069	1.69818	0.143413	0.2667	0.211907	0.959372	1.97261	2.01994	1.24291	1.14277	1.2142	1.24806	1.10623
mmu-miR-181b-1-3p	2.45108	2.56872	3.7198	3.38999	0.890952	0.948778	0.949725	0.630526	2.43775	0.935666	1.16619	1.08981	2.8927	3.17934	2.7073	2.20375	2.67449	2.57368	2.79272	2.47599
mmu-miR-7682-5p	0	0	0	0	0	0	0	0	0	0	0	0	0	0.00332368	0	0	0	0	0	0
mmu-miR-7682-3p	0.0116165	0.0160545	0.0251338	0.0155326	0.0215801	0.021273	0.0199942	0.0204495	0.047127	0.0286428	0.0176696	0.0121089	0.0155521	0.022791	0.0374454	0.0324678	0.0110213	0.0118603	0.0224917	0.0385232
mmu-miR-8114	0.340751	0.357213	0.359054	0.365017	0.0678233	0.0893468	0.129962	0.0374908	0.295615	0.108206	0.150191	0.07669	0.252722	0.410238	0.299563	0.263801	0.297574	0.339995	0.363616	0.325696
mmu-miR-488-5p	1.51402	1.31647	1.41108	1.68917	0.832377	0.81263	0.686468	0.858879	1.59803	0.872015	0.983606	0.835517	1.53189	1.58777	1.6476	1.42046	1.65319	1.49835	1.8968	1.57245
mmu-miR-488-3p	123.716	105.856	108.427	123.57	76.107	83.6328	89.7973	97.8713	120.431	89.006	115.818	95.2934	125.809	121.495	120.814	129.331	126.256	118.105	157.176	150.952
mmu-miR-1843b-5p	80.425	84.0414	80.7549	93.2773	65.1289	60.0283	67.4371	67.1255	75.9945	63.3611	80.6498	73.9735	82.7451	81.5271	78.4668	74.9924	84.6102	87.106	103.597	87.0345
mmu-miR-1843b-3p	9.73754	11.8422	9.97938	12.6478	18.574	14.3357	18.1597	16.3974	10.3915	15.8996	16.0484	15.876	12.2636	11.9613	10.9971	11.2373	11.9349	11.5235	17.2989	15.1869
mmu-miR-1927	0.0212128	0.0219877	0.0327832	0.0283639	0	0.0233079	0.0030426	0.00622376	0.0195586	0.00871738	0.00806654	0.0294826	0.0106498	0.00693638	0.0205136	0.0148222	0.0134172	0.0252676	0.0205359	0.0287782
mmu-miR-199a-5p	0	0.00183231	0.00163916	0	0	0.00194232	0	0	0	0	0	0	0	0	0.00170946	0	0.00670859	0.00180483	0.00171133	0.00479637
mmu-miR-199a-3p	0.613563	0.714518	0.742019	0.68017	0.157437	0.160418	0.111331	0.118747	0.580714	0.101769	0.109632	0.104027	0.393398	0.571069	0.716654	0.449383	0.533028	0.543417	0.475904	0.357693
mmu-miR-214-5p	0.0369616	0.0229872	0.0377007	0.0222399	0.0765114	0.0446734	0.0286281	0.03904	0.0204477	0.0273409	0.0281107	0.0539398	0.0296904	0.0362584	0.064338	0.023244	0.0455879	0.0490585	0.0465169	0.0534868
mmu-miR-214-3p	0.0554424	0.0383119	0.0891108	0.0704263	0.035313	0.0203061	0.0159045	0.00325333	0.0817907	0.0121515	0.0140553	0.0192642	0.0334017	0.0652651	0.0714866	0.0891018	0.0420811	0.0943433	0.0465169	0.0401151
mmu-miR-12178-5p	0	0	0	0	0	0	0	0	0	0	0	0	0	0	0	0	0	0	0	0
mmu-miR-12178-3p	0	0	0	0	0	0	0	0.00325333	0	0	0.00562213	0	0	0	0	0	0	0	0	0
mmu-miR-6347	0	0	0	0	0	0	0	0	0	0	0	0	0	0	0	0	0	0	0.00357823	0
mmu-miR-6348	0	0	0	0	0	0	0	0	0	0	0	0	0	0	0	0	0	0	0	0
mmu-miR-6354	0	0	0	0	0	0	0	0	0	0	0	0	0	0	0	0	0	0	0	0
mmu-miR-6546-3p	0	0	0	0	0	0	0	0	0	0	0	0	0.00388803	0	0	0	0	0	0	0
mmu-miR-6546-5p	0	0	0	0	0	0	0	0	0	0	0	0	0	0	0	0	0	0	0	0
mmu-miR-7683-3p	0	0	0	0	0	0	0	0	0	0	0	0	0	0	0	0	0	0	0	0
mmu-miR-7683-5p	0	0	0.00342734	0	0	0	0	0	0	0	0	0	0	0	0	0	0	0	0	0
mmu-miR-350-3p	2.01071	1.92709	1.59371	2.47233	0.473782	0.479224	0.388069	0.50752	2.23698	0.495174	0.626868	0.58178	2.23792	2.74476	2.64501	2.15007	1.89716	1.83403	2.30438	1.92218
mmu-miR-350-5p	0.222548	0.292784	0.21033	0.210304	0.0340739	0.0329172	0.0368314	0.0904083	0.17994	0.0422105	0.120432	0.0624567	0.197676	0.239305	0.248322	0.16597	0.304535	0.284023	0.21959	0.251599
mmu-miR-12179-5p	0	0	0	0	0	0	0	0	0	0	0	0	0	0	0	0	0	0	0	0
mmu-miR-6904-5p	0.00369616	0.00383119	0.00342734	0.0111199	0	0	0	0	0	0	0	0	0	0	0.00357433	0.00387399	0	0	0.00357823	0
mmu-miR-6904-3p	0	0	0	0.00453035	0	0	0.00388776	0	0.00499832	0	0	0	0	0	0	0	0	0	0	0
mmu-miR-1981-3p	4.56142	4.80432	4.47382	5.7626	2.06861	2.41662	2.26934	2.5596	4.63987	2.6065	3.20408	2.95862	4.0941	4.96463	4.52715	4.89046	4.77588	5.15132	5.39801	4.39165
mmu-miR-1981-5p	22.1111	21.205	21.4266	25.3949	94.5615	70.1186	105.614	88.2141	23.0398	81.8735	71.1638	86.1471	24.3517	25.3929	20.917	30.7708	24.4979	23.305	34.8078	34.1276
mmu-miR-664-5p	1.59533	1.41681	1.92812	1.8678	1.69558	1.91032	1.94943	1.6121	1.61089	1.99227	1.61088	1.79212	1.53189	1.72832	1.66257	1.68426	1.58339	1.57742	2.01301	2.06274
mmu-miR-664-3p	8.23874	7.40187	7.53671	9.43342	2.21295	2.37175	2.87871	2.8369	9.35686	2.61865	3.52508	2.78561	6.86591	9.16249	8.00293	7.95718	7.66929	8.01918	8.2335	6.53876
mmu-miR-194-5p	1.69284	1.55355	1.68796	1.73286	0.0794542	0.109653	0.0858842	0.108987	1.59083	0.138223	0.212236	0.105953	1.0837	1.48297	1.69423	0.892955	1.14496	1.28118	0.939284	0.703686
mmu-miR-194-1-3p	0	0	0	0	0	0	0.0031809	0	0	0	0	0	0.00742261	0	0	0	0	0	0	0.00334293
mmu-miR-215-5p	0.263308	0.345172	0.294425	0.271821	0.16031	0.174439	0.133295	0.173821	0.334173	0.168674	0.19142	0.113017	0.334371	0.315275	0.348242	0.243508	0.304921	0.237206	0.333627	0.287173
mmu-miR-215-3p	0.00387217	0	0.0143622	0.00776631	0.00308288	0.0127638	0.00333237	0.0102248	0.00428428	0.0254603	0.0176696	0.0121089	0.00777607	0.022791	0.0187227	0.0202923	0.00367375	0.0158137	0.0112459	0.0105063
mmu-miR-3473c	0	0	0	0	0	0	0	0	0	0	0	0	0	0	0	0	0	0	0	0
mmu-miR-205-3p	0	0	0.010282	0	0	0.00406122	0	0	0	0	0	0	0	0	0.00357433	0	0	0	0.00715645	0
mmu-miR-205-5p	0.17372	0.0919486	0.754014	0.0815463	0.00882824	0.036551	0.0127236	0.00975999	0.114507	0.0151894	0.0196775	0.00770569	0.0816487	0.134156	0.142973	0.0348659	0.11923	0.0830221	0.0644081	0.0735444
mmu-miR-3962	0.0121973	0.00842863	0.0150803	0.0122319	0.00323702	0	0.00349899	0.00357866	0.0134955	0.010025	0.00618435	0.0296669	0.0122473	0.00797684	0	0.00852279	0.00771488	0.0041511	0.0078721	0.00735444
mmu-miR-29b-2-5p	1.32056	1.12944	1.29992	1.53307	0.152787	0.100068	0.128763	0.226172	1.4971	0.181786	0.254795	0.244116	1.02551	1.25396	1.37455	0.971598	0.993676	1.08593	1.10839	0.77957
mmu-miR-29b-3p	0.00883865	0.0128262	0.00983497	0.00886372	0.0014074	0.00194232	0	0.00155594	0.0136911	0.0014529	0.00403327	0.00184267	0.00177497	0.00346819	0.0205136	0.016675	0.00335429	0.00541448	0.00513398	0.00799395
mmu-miR-29c-5p	2.65015	2.46346	2.46768	2.89119	3.11637	2.91189	4.22423	3.01258	3.18166	2.98623	3.83711	3.15548	2.67585	3.45905	2.72364	3.7694	2.8545	2.69444	4.30818	4.00817
mmu-miR-29c-3p	4.16557	3.88866	3.80092	4.60736	0.497324	0.503591	0.543933	0.484746	3.83598	0.607575	0.663412	0.681954	3.0544	3.40829	3.57433	3.02171	3.74522	3.7926	3.05223	2.34005
mmu-miR-5104	0	0	0	0	0	0	0	0	0	0	0	0.00353178	0.00680406	0	0	0	0.00321453	0	0	0
mmu-miR-6413	0	0	0	0	0	0	0	0	0	0	0	0	0	0	0	0	0	0	0	0
mmu-miR-7663-3p	0.0110885	0.019156	0.0274187	0.0148266	0.0147137	0.0243673	0.0127236	0.01952	0.0286267	0.0212651	0.0140553	0.00385285	0.0111339	0	0.00357433	0.00774799	0.014027	0.0150949	0.0286258	0.0300863
mmu-miR-7663-5p	0	0	0	0	0	0	0	0	0	0	0	0	0	0	0	0	0	0	0	0.00319758
mmu-miR-6905-5p	0	0.00366462	0	0	0	0	0	0.00311188	0.0117352	0	0	0	0.00354994	0.00346819	0	0	0	0	0	0.00319758
mmu-miR-6905-3p	0	0	0.00718109	0	0	0	0	0	0	0	0	0	0	0	0.00748908	0	0	0	0	0
mmu-miR-3473b	0	0	0	0	0	0	0	0	0	0	0	0	0	0	0	0	0	0	0	0
mmu-miR-1929-5p	0.03889	0.0403108	0.0262266	0.0531823	0.0309628	0.0233079	0.0456389	0.0217832	0.0273821	0.0174348	0.0134442	0.00368533	0.00354994	0.0416183	0.0512839	0.0407611	0.0201258	0.0360965	0.0342265	0.0255806
mmu-miR-1929-3p	0	0	0	0	0	0	0	0	0	0	0	0	0	0	0	0	0	0	0	0
mmu-miR-6906-5p	0.0067763	0.0140477	0.0157086	0.0101933	0.00269752	0.00744557	0.00583164	0.00596444	0.00749748	0	0.0103072	0.00353178	0.0170101	0.0132947	0.00655294	0.0319604	0.00642906	0.013837	0.0262403	0.0183861
mmu-miR-6906-3p	0.26718	0.228777	0.19748	0.275704	0.413106	0.353133	0.576499	0.419215	0.188508	0.330984	0.374006	0.403631	0.233282	0.216514	0.235906	0.223216	0.231446	0.213485	0.363616	0.259156
mmu-miR-6408	0	0	0	0	0	0	0	0	0	0	0	0	0	0	0	0	0	0	0	0
mmu-miR-466j	0	0	0	0	0	0	0	0	0	0	0	0	0	0	0	0	0	0	0	0
mmu-miR-5108	0	0	0	0	0	0	0	0	0	0	0.00325492	0	0	0	0	0	0	0	0	0
mmu-miR-7662-3p	0	0.00702385	0.00314173	0.00679552	0	0	0	0	0	0	0.00257681	0.00353178	0	0	0.0131059	0.00355116	0	0	0.00984012	0.0122574
mmu-miR-7662-5p	0.00369616	0.00766239	0.00685467	0.00370665	0	0	0	0.00325333	0	0	0	0	0	0	0	0.00387399	0.00701352	0.00754746	0.00715645	0
mmu-miR-7215-5p	0	0	0	0	0	0	0	0	0	0	0	0	0	0	0	0	0	0	0	0
mmu-miR-7215-3p	0	0	0	0	0	0	0	0	0	0	0	0	0	0	0	0	0	0	0	0
mmu-miR-6409	0	0	0	0	0	0	0	0	0	0	0	0	0	0	0	0	0	0	0	0
mmu-miR-678	0	0	0	0	0	0	0	0	0	0	0	0	0	0	0	0	0	0	0	0
mmu-miR-1930-5p	0.0443539	0.0268184	0.0137093	0.0593064	0.00294275	0.00406122	0	0	0.00408954	0.0182273	0	0.0115585	0.0185565	0.0181292	0.0178717	0.015496	0.0175338	0.0188687	0.0178911	0.0167146
mmu-miR-1930-3p	0.0110885	0	0	0.0074133	0	0.00812244	0.00954269	0	0.0163581	0.00303788	0.00281107	0	0.0037113	0.00362584	0.00357433	0.00774799	0.0175338	0.0113212	0.00357823	0.0133717
mmu-miR-7659-3p	0	0	0	0	0	0	0	0	0.00782346	0	0	0	0.00354994	0	0	0	0.00335429	0	0	0.00319758
mmu-miR-7659-5p	0.0295693	0.0459743	0.0445554	0.0111199	0.011771	0.00812244	0.00954269	0	0.0163581	0.00911363	0.0140553	0.00770569	0.0111339	0.0290067	0.021446	0.023244	0.0420811	0.0339636	0.0536734	0.0401151
mmu-miR-6907-3p	0.00353546	0.0109939	0.00655665	0.0177274	0	0	0	0	0.0117352	0	0	0.00737066	0.00354994	0.0346819	0.0102568	0.0222334	0.0134172	0.010829	0	0.00959274
mmu-miR-6907-5p	0	0.00383119	0	0	0	0	0.00954269	0	0.00408954	0	0	0.00770569	0	0	0.00357433	0.00774799	0.00701352	0	0.00357823	0
mmu-miR-6410	0	0	0	0	0	0	0	0	0	0	0	0	0	0	0	0	0	0	0	0
mmu-miR-6908-3p	0.00369616	0.00383119	0	0	0	0	0.00954269	0	0	0	0	0	0.0037113	0.00362584	0.00714866	0.00387399	0	0.00754746	0	0
mmu-miR-6908-5p	0.0110885	0	0	0.00370665	0	0	0	0.00325333	0	0	0	0	0	0.00362584	0.00357433	0	0	0	0	0
mmu-miR-6909-3p	0.0110885	0	0	0.0111199	0	0	0	0	0.00408954	0	0	0	0.0111339	0	0	0	0.00350676	0	0	0.0100288
mmu-miR-6909-5p	0	0	0	0.00370665	0	0	0	0	0.0163581	0	0.00281107	0.00385285	0.00742261	0	0.00357433	0	0	0	0	0
mmu-miR-6910-5p	0	0	0	0	0	0	0.0030426	0	0.00391173	0	0	0	0	0	0	0	0	0	0	0
mmu-miR-6910-3p	0	0.00383119	0	0.00370665	0	0	0	0	0	0	0	0	0	0	0.00357433	0.00387399	0	0	0	0
mmu-miR-6911-5p	0.0141418	0.00732924	0.00983497	0.0177274	0.0309628	0.0271925	0.0425963	0.00622376	0.00391173	0.0203406	0.0134442	0.00368533	0.0212997	0.0312137	0.0273514	0.0111167	0.0268344	0.0288772	0.0444945	0.0191855
mmu-miR-6911-3p	0.573081	0.521772	0.5314	0.710617	0.286708	0.263786	0.236598	0.204495	0.586946	0.241873	0.229704	0.298687	0.559877	0.649543	0.509257	0.389613	0.551063	0.450691	0.562293	0.360718
mmu-miR-6912-5p	0.00739232	0	0.00342734	0.0148266	0.00588549	0.00406122	0.00954269	0	0.0163581	0.0151894	0.00281107	0.0192642	0.0148452	0	0.00714866	0.00387399	0.0105203	0.00377373	0	0.0234005
mmu-miR-6912-3p	0.00975787	0.0067429	0.00603211	0	0.00258962	0	0	0	0	0.00534666	0.00247374	0	0.00979785	0.00957221	0.0125816	0.0136365	0.00308595	0.00332088	0.00944652	0.0176506
mmu-miR-1982-5p	0.00406578	0	0	0	0	0	0	0	0.00899698	0	0	0	0	0	0	0	0	0	0.00393605	0
mmu-miR-1982-3p	0.4985	0.443419	0.373729	0.464459	0.0534812	0.135963	0.143002	0.11514	0.410732	0.0697391	0.112932	0.158469	0.344345	0.475142	0.386339	0.363145	0.355555	0.440378	0.475749	0.246214
mmu-miR-5615-3p	0	0	0	0	0	0	0	0	0	0	0	0	0	0	0	0	0	0	0	0
mmu-miR-5615-5p	0	0	0	0	0	0	0	0	0	0	0	0	0	0	0	0	0	0	0	0
mmu-miR-3057-5p	1.0571	0.888518	1.00221	0.866429	0.809255	1.22852	0.766861	0.849933	1.04215	1.10832	0.834887	0.639251	0.585149	0.960545	0.773247	0.923302	0.932214	0.996265	0.980732	0.830438
mmu-miR-3057-3p	0.0517463	0.0344807	0.020564	0.0185332	0.00294275	0	0.0031809	0.00325333	0.0163581	0.00607575	0.0084332	0.00770569	0.0111339	0.0290067	0.0285947	0.023244	0.0350676	0.0301898	0.0143129	0.046801
mmu-miR-6913-5p	0.00369616	0.00383119	0	0	0	0	0	0.00650666	0	0.00303788	0	0	0.0037113	0.00362584	0.00714866	0.00387399	0	0.0113212	0.00357823	0
mmu-miR-6913-3p	0.045961	0.0146585	0.0131133	0.0709098	0.0197036	0.0155386	0.0121704	0.0373426	0.0352056	0.0377753	0.0134442	0.0147413	0.0390494	0.0312137	0.0205136	0.00741112	0.0167715	0.0324869	0.0171133	0.0255806
mmu-miR-1191b-3p	0	0	0	0	0	0	0	0	0	0	0	0	0	0	0	0	0	0	0	0
mmu-miR-1191b-5p	0.0997964	0.103442	0.0959654	0.0889596	0.0205992	0.036551	0.0159045	0.0130133	0.0817907	0.0273409	0.0309217	0.0308228	0.037113	0.0870201	0.042892	0.027118	0.0701352	0.0943433	0.0679863	0.0802302
mmu-miR-135a-2-3p	4.66596	3.93336	6.51325	4.42291	5.00968	9.56436	5.28513	4.34893	4.19431	6.11047	4.94453	4.36326	3.20374	4.14416	3.31017	3.31983	3.48639	3.85064	3.99978	4.38114
mmu-miR-135a-5p	0.0229805	0.0274846	0.00983497	0.0248184	0.0014074	0.00582696	0.0030426	0.00622376	0.0195586	0.00290579	0.0147887	0.011056	0.00532492	0.0190751	0.0307703	0.0129695	0.00670859	0.00721931	0.00855663	0.0159879
mmu-miR-1251-3p	0.00387217	0.0401363	0.0179527	0.0116495	0.00616575	0.00425461	0	0	0.0128528	0.00318254	0.00294493	0	0.00388803	0.0037985	0.00748908	0	0.0073475	0.0118603	0.0224917	0.00350211
mmu-miR-1251-5p	0.0774434	0.104354	0.0610392	0.0543642	0.104818	0.0382915	0.143292	0.095431	0.0814012	0.0318254	0.082458	0.121089	0.0699846	0.0531789	0.0898689	0.0852279	0.113886	0.0751152	0.078721	0.0875528
mmu-miR-1931	0.0258731	0.0114936	0.00685467	0.0111199	0.0176565	0.0121837	0.0159045	0.00650666	0.00817907	0.00911363	0.0168664	0.00770569	0.0222678	0.0108775	0.0250203	0.023244	0.014027	0.0301898	0.0107347	0.0100288
mmu-miR-7688-5p	0.781336	0.765906	0.727788	0.882827	1.34266	1.37516	1.01927	1.32877	0.841022	1.3541	1.42509	1.33778	0.64964	0.974562	0.823961	0.95974	0.878825	0.765247	1.07129	0.914508
mmu-miR-7688-3p	0	0	0	0	0	0	0	0	0	0	0	0	0	0	0	0	0	0	0	0
mmu-miR-331-3p	5.89731	6.42582	5.18115	6.88095	0.863206	0.914741	1.12301	0.804347	5.38962	1.08524	1.35172	1.18668	4.7123	6.0586	5.91637	4.41967	5.18734	5.89852	5.428	4.78038
mmu-miR-331-5p	0.602474	0.532536	0.623775	0.733916	0.462011	0.361448	0.470773	0.3904	0.662505	0.425303	0.514425	0.497017	0.586386	0.659902	0.636231	0.592721	0.536535	0.592476	0.561782	0.454638
mmu-miR-7211-3p	0.00707092	0.00366462	0.00655665	0.00354549	0.0056296	0.0116539	0.0030426	0.00933564	0.00391173	0	0.0107554	0.00737066	0.00354994	0	0.00341893	0.00370556	0.0167715	0.00721931	0.00342265	0
mmu-miR-7211-5p	0.00739232	0.00766239	0.00685467	0	0.011771	0.00406122	0	0	0.00817907	0	0.00562213	0	0.0037113	0.00725167	0.00357433	0	0.00350676	0	0	0
mmu-miR-3058-3p	0.0309774	0.00401363	0.00718109	0.0155326	0	0.00425461	0	0	0.0299899	0.00636507	0.00588986	0	0.0155521	0.022791	0.0187227	0.0162339	0.0330638	0.0118603	0.0149945	0.0140084
mmu-miR-3058-5p	0.0106064	0	0.0295049	0.00354549	0	0	0	0.00933564	0.0234704	0	0.00268885	0	0	0	0.0102568	0.00741112	0.0134172	0.0216579	0.010268	0.00639516
mmu-miR-3966	0	0	0	0	0	0	0	0	0	0	0	0	0	0	0	0	0	0	0	0
mmu-miR-3059-5p	2.01071	2.15313	1.71024	2.05348	2.28357	1.79506	2.14392	1.97802	1.98751	2.2541	2.24885	2.38106	2.1006	2.33141	2.10171	2.24692	2.2303	1.98121	2.83396	2.55399
mmu-miR-3059-3p	0.0295693	0.0498055	0.0342734	0.0444798	0.00294275	0.0284285	0.00954269	0.01952	0.0286267	0.0273409	0.00281107	0.0115585	0.0259791	0.0471359	0.0393177	0.0309919	0.0210406	0.0226424	0.0393605	0.0300863
mmu-miR-6411	0	0	0	0	0	0	0	0	0	0	0	0	0	0	0	0	0	0	0	0
mmu-miR-12180-3p	0	0	0	0	0	0	0	0	0	0	0	0	0	0	0	0	0	0	0	0
mmu-miR-763	0	0	0	0	0	0	0	0	0	0	0	0	0	0	0	0	0	0	0	0
mmu-miR-6412	0	0	0	0	0	0	0	0	0	0.00303788	0	0	0	0	0	0	0.00350676	0	0	0
mmu-miR-8104	0	0	0	0	0	0	0	0	0	0	0	0	0	0	0	0	0	0	0	0
mmu-let-7i-3p	0.373312	0.440587	0.349588	0.426265	0.0794542	0.0731019	0.0890651	0.0878399	0.368058	0.0941741	0.148987	0.100174	0.404532	0.326325	0.364582	0.25181	0.445359	0.366052	0.307727	0.230662
mmu-let-7i-5p	4531.36	4513.04	18.3911	24.349	5916.78	5820.6	6063.06	6621.55	4982.84	6156.58	6375.59	5929.22	4615.24	24.4708	4591.25	5241.69	4813.7	4431.6	20.8933	5134.86
mmu-miR-378d	0.00369616	0.118767	0.113102	0.0259465	0.0147137	0.0162449	0.0159045	0.0162667	0.00408954	0.024303	0.00562213	0.0192642	0.0334017	0.0253809	0.0178717	0.023244	0.0245473	0.041511	0.0250476	0.0367722
mmu-miR-26a-5p	0.046202	0.0306495	0.0291324	0.0815463	0.0176565	0.0142143	0.00954269	0.01952	0.0552087	0.0182273	0.0182719	0.00963212	0.0296904	0.0598263	0.0339562	0.021307	0.0245473	0.0320767	0.0375714	0.0300863
mmu-miR-26a-2-3p	0.857509	0.754745	0.774578	1.10829	0.306046	0.328959	0.413516	0.27328	1.06737	0.404037	0.44696	0.362168	0.820198	0.862949	0.879286	0.906514	0.774994	0.803805	0.890978	0.65187
mmu-miR-546	0	0	0	0	0	0	0	0	0	0	0	0	0	0	0	0	0	0	0	0.00919304
mmu-miR-677-5p	1.4489	1.27962	1.19271	1.38999	0.547351	0.418305	0.53439	0.673439	1.21868	0.668333	0.840509	0.612603	0.861023	1.55548	1.45118	1.01886	1.02047	0.984944	0.994747	0.95942
mmu-miR-677-3p	0.00938256	0.00972534	0.0145003	0.00940918	0.00498003	0.00687283	0	0.0110113	0.00346038	0	0.0023786	0.0097803	0	0.0122721	0	0.00327799	0	0.00957947	0.0181664	0
mmu-miR-6914-5p	0	0	0.00942518	0.00339776	0	0	0	0.00894666	0	0	0.00515362	0.00353178	0.00680406	0.00332368	0.0196588	0	0.00642906	0	0.00328004	0.00306435
mmu-miR-6914-3p	0.0770358	0.102031	0.0793699	0.0858382	0.0136296	0	0.025782	0.0150681	0.094705	0.0140702	0.00650984	0.00892238	0.0687568	0.0713717	0.0744966	0.0852279	0.0690278	0.0611742	0.0662914	0.0696736
mmu-miR-6915-5p	0.0067763	0.00351193	0.00314173	0	0	0	0.00291582	0.00596444	0.00374874	0	0	0	0	0.00997105	0.00327647	0.0106535	0	0	0.00984012	0
mmu-miR-6915-3p	0.0147846	0.0153248	0.0137093	0.0148266	0.011771	0.00406122	0.0159045	0	0.0122686	0.0121515	0.00281107	0.00385285	0.0222678	0.0253809	0.0285947	0.023244	0.0350676	0.0226424	0.0429387	0.00668585
mmu-miR-8105	0.00739232	0.0229872	0.00685467	0.0074133	0.00882824	0.00406122	0.00636179	0.00975999	0.00817907	0.0121515	0.00281107	0.0115585	0	0.0108775	0.00714866	0.00387399	0.0175338	0.00377373	0.00715645	0.0200576
mmu-miR-6916-3p	0	0.00383119	0	0.0074133	0.00294275	0	0.00636179	0	0	0	0.00281107	0.00385285	0	0.00725167	0	0	0	0.0113212	0	0.0100288
mmu-miR-6916-5p	0.0116165	0	0.00718109	0	0	0	0	0.0068165	0	0	0	0	0.00777607	0.015194	0.00374454	0	0	0.00395343	0	0.0105063
mmu-miR-6917-3p	0	0.0153248	0	0.00370665	0.00882824	0	0	0.00325333	0.00408954	0.00303788	0.00562213	0	0	0.00725167	0	0	0.00350676	0	0.00357823	0.0133717
mmu-miR-6917-5p	0	0.00401363	0	0	0	0	0	0	0	0	0	0	0	0	0	0	0	0.00395343	0.00374862	0
mmu-miR-3060-5p	0	0	0	0	0	0	0	0	0	0	0	0	0	0	0	0	0	0	0	0
mmu-miR-3060-3p	0.188504	0.233703	0.222777	0.240932	0.0794542	0.0771631	0.0986078	0.0715733	0.220835	0.0880984	0.081521	0.0732041	0.174431	0.21755	0.257352	0.275054	0.217419	0.245292	0.232585	0.230662
mmu-miR-6918-5p	0.0141418	0.0146585	0.0196699	0.0319094	0.0225184	0.0310771	0.0121704	0.0217832	0	0.014529	0.00268885	0.0257973	0.0354994	0.0485547	0.0307703	0.0370556	0.0201258	0.0180483	0.0479171	0.0159879
mmu-miR-6918-3p	0.00369616	0	0	0	0	0	0	0	0	0	0	0	0	0	0	0.00387399	0	0	0	0
mmu-miR-7651-5p	0.022177	0.0229872	0.0274187	0.0222399	0.0147137	0.0243673	0.0127236	0.00650666	0.053164	0.0303788	0.0140553	0.00385285	0.0296904	0.0253809	0.00714866	0.023244	0.0385744	0.0113212	0	0.0200576
mmu-miR-7651-3p	0	0	0	0	0	0	0	0	0	0	0	0	0	0	0.00327647	0.00355116	0	0	0	0
mmu-miR-1933-3p	0.0813156	0.0842863	0.0445554	0.118613	0.0382557	0.0121837	0.0286281	0.03904	0.0572535	0.0273409	0.0393549	0.0423813	0.0519583	0.0543876	0.0607636	0.100724	0.112216	0.0641534	0.0644081	0.0869161
mmu-miR-1933-5p	0.00338815	0	0.00314173	0.00679552	0.00269752	0.0111683	0.00291582	0.00298222	0.00749748	0.0139236	0.00773044	0.00353178	0.00340203	0.00664737	0	0.00710232	0	0.013837	0.00656008	0.00306435
mmu-miR-6372	0	0	0	0	0	0	0	0	0	0	0	0	0	0	0	0	0	0	0	0
mmu-miR-216c-3p	0	0	0	0	0	0	0	0	0	0	0	0	0	0	0	0	0	0	0	0
mmu-miR-216b-5p	0	0	0	0	0	0	0	0	0	0	0	0	0	0	0	0	0	0	0	0
mmu-miR-216c-5p	0	0	0	0	0	0	0	0	0	0	0	0	0	0	0	0	0	0	0	0
mmu-miR-216b-3p	0	0	0	0	0	0	0	0	0	0	0	0	0	0	0	0	0	0	0	0
mmu-miR-216a-5p	0.0665309	0.0919486	0.191931	0.111199	0.011771	0.0324897	0.0222663	0.01952	0.114507	0.024303	0.0140553	0.0423813	0.037113	0.0725167	0.10723	0.01937	0.073642	0.101891	0.0286258	0.0300863
mmu-miR-216a-3p	0.0961002	0.164741	0.133666	0.114906	0.170679	0.16651	0.168587	0.1952	0.147223	0.221765	0.160231	0.204201	0.0742261	0.126904	0.10723	0.0774799	0.112216	0.113212	0.135973	0.123688
mmu-miR-217-5p	3.86426	7.19365	5.60921	4.02059	1.26385	2.20259	1.44523	1.74265	3.57923	3.54507	2.32047	1.57732	2.03412	3.25316	3.59329	2.82734	2.90482	3.17289	3.50479	2.49411
mmu-miR-217-3p	0.00353546	0.0183231	0.00983497	0.0106365	0.0168888	0.0155386	0.0030426	0.00311188	0.0117352	0	0.00537769	0	0.0106498	0.00693638	0.0136757	0.0111167	0.0100629	0.010829	0.0068453	0
mmu-miR-218-5p	81.9487	72.9899	70.4842	87.9263	151.227	135.637	177.768	169.676	86.0797	145.305	157.729	146.534	80.1946	92.5048	79.8317	100.745	80.4551	76.4574	103.106	92.4085
mmu-miR-218-2-3p	0.450932	0.383119	0.692322	0.819169	0.26779	0.637611	0.582104	0.367626	0.498923	0.382772	0.452582	0.408402	0.549273	0.569256	0.53615	0.437761	0.533028	0.562286	0.62619	0.454638
mmu-miR-103-1-5p	0	0	0	0.00354549	0	0.00388464	0	0	0	0	0	0	0	0	0	0	0	0	0.0068453	0
mmu-miR-103-3p	2.0594	1.31193	3.13408	2.27443	0.417998	0.427311	0.442698	0.438775	2.34117	0.459115	0.539114	0.403544	1.41465	2.35664	1.98127	1.90466	1.23438	1.43123	1.57613	1.4533
mmu-miR-146a-3p	0.00369616	0.00383119	0.00685467	0	0	0	0	0	0	0	0	0	0	0.0108775	0	0.00387399	0	0	0	0
mmu-miR-146a-5p	48.1018	39.3847	52.2121	50.5253	24.2953	46.5416	26.5159	27.7086	47.1605	28.9023	28.9203	20.7437	32.7152	50.6276	44.0679	44.3727	39.3073	39.6317	45.329	49.472
mmu-miR-8100	0	0	0	0	0	0	0	0	0	0	0	0	0	0	0	0	0	0	0	0
mmu-miR-7239-5p	0.00406578	0	0.00377007	0	0	0.00446734	0	0.00357866	0	0	0	0	0	0	0	0	0	0	0	0
mmu-miR-7239-3p	0	0	0	0.00815463	0	0	0	0	0.00449849	0	0.00309217	0	0	0	0	0	0.00771488	0.0041511	0	0
mmu-miR-340-5p	261.415	207.869	408.336	282.676	62.0508	129.102	68.7996	64.5005	245.765	79.1488	71.6372	61.5261	192.435	233.033	201.328	154.243	208.824	230.062	180.396	180.471
mmu-miR-340-3p	9.17018	10.689	7.69094	10.1896	20.3461	17.2358	21.1371	20.2813	10.6164	19.1082	18.092	17.804	9.7496	10.0689	9.37905	11.0293	10.6921	9.71358	12.2554	11.4662
mmu-miR-6919-5p	0.00353546	0.00366462	0.00327832	0.00709098	0	0	0	0	0.00391173	0	0.00268885	0	0.00354994	0	0.00341893	0	0.00335429	0	0.00342265	0.00639516
mmu-miR-6919-3p	0	0	0.00359054	0.00388316	0	0.0170184	0	0	0.00428428	0	0	0	0	0	0	0	0.0073475	0	0	0
mmu-miR-804	0	0	0	0	0	0	0	0	0	0	0	0	0	0	0	0	0	0	0	0
mmu-miR-3061-5p	0.240251	0.218378	0.185076	0.214986	0.0411985	0.0609183	0.0477134	0.0910932	0.208566	0.0364545	0.104009	0.0886155	0.167009	0.166789	0.196588	0.189826	0.157804	0.267935	0.271945	0.197233
mmu-miR-3061-3p	0.321566	0.206884	0.236486	0.292825	0.0823969	0.0893468	0.060437	0.0520533	0.245372	0.0941741	0.0955763	0.0693512	0.233812	0.170414	0.264501	0.21307	0.168325	0.279256	0.243319	0.163803
mmu-miR-6920-5p	0.00369616	0	0	0.00370665	0	0	0.00636179	0	0.00408954	0	0	0	0.00742261	0	0	0	0	0	0	0
mmu-miR-6920-3p	0	0	0	0	0	0	0	0	0	0	0.00588986	0	0	0.0037985	0	0	0	0	0	0.00350211
mmu-miR-7671-3p	0	0.00383119	0	0	0	0.00406122	0	0	0.00408954	0.00303788	0	0	0	0	0	0	0	0	0.0107347	0
mmu-miR-7671-5p	0	0.00366462	0	0.00354549	0	0	0	0	0.00391173	0	0	0	0.00354994	0	0	0	0	0	0	0
mmu-miR-7652-5p	0	0	0	0	0	0	0	0	0	0	0	0	0	0	0.00357433	0	0.00350676	0.00377373	0	0
mmu-miR-7652-3p	0.023233	0.00401363	0.00718109	0.0271821	0	0.0127638	0.0133295	0.0102248	0.0214214	0.00318254	0.00588986	0	0.0272162	0.022791	0.0149782	0.0121754	0.02939	0.00790686	0.00749724	0.0140084
mmu-miR-6921-3p	0.0309774	0.0200682	0.0179527	0.0194158	0.0616575	0.0255277	0.0266589	0.0170413	0.00428428	0.0190952	0.00294493	0.0322905	0.0155521	0.0113955	0.0224672	0.0202923	0.0330638	0.0158137	0.0187431	0.0175106
mmu-miR-6921-5p	0	0	0	0.0074133	0.00294275	0	0	0	0	0	0	0	0	0	0	0	0	0	0	0
mmu-miR-6922-3p	0.00707092	0.00732924	0.0131133	0.00709098	0	0.0155386	0	0	0	0	0.00268885	0.00368533	0.0283996	0.00346819	0.00341893	0.0148222	0.0134172	0.00721931	0.00342265	0.00639516
mmu-miR-6922-5p	0.0106064	0.0146585	0.00655665	0.0106365	0	0.0155386	0.00912779	0.0217832	0.0117352	0.0319637	0.0107554	0.0147413	0.0106498	0.0138728	0.00683785	0.0111167	0.0167715	0.0180483	0.0068453	0.0191855
mmu-miR-5100	0.35624	0.244832	0.495495	0.232989	0.0801548	0.106365	0.0733121	0.0886145	0.398438	0.089111	0.123687	0.113017	0.408244	0.520394	0.539213	0.113637	0.396765	0.355809	0.299889	0.322194
mmu-miR-744-3p	0.166327	0.164741	0.161085	0.214986	0.100053	0.036551	0.0477134	0.0715733	0.184029	0.0637954	0.0702767	0.0308228	0.167009	0.145033	0.210886	0.15496	0.168325	0.237745	0.16102	0.173832
mmu-miR-744-5p	74.2263	86.4432	102.988	100.587	72.9007	70.7586	64.5404	67.8352	88.9924	88.6239	84.1015	81.2912	86.2619	87.3392	80.7156	72.9124	91.7685	94.6074	91.896	80.1533
mmu-miR-6923-5p	0	0	0	0	0	0	0	0	0	0.00556944	0	0	0	0	0	0	0	0	0	0
mmu-miR-6923-3p	0	0	0	0	0	0	0	0	0	0	0	0	0	0	0	0	0	0	0	0
mmu-miR-6406	0	0	0	0	0	0	0	0	0	0	0	0	0	0	0	0	0	0	0	0
mmu-miR-3062-3p	0	0	0	0	0	0	0	0	0	0	0	0	0	0	0	0	0	0	0	0
mmu-miR-3062-5p	0.0591386	0.0498055	0.106247	0.0259465	0.0411985	0.036551	0.0159045	0.00650666	0.0408954	0.0151894	0.0196775	0	0.0630922	0.0507617	0.0607636	0.015496	0.059615	0.041511	0.032204	0.046801
mmu-miR-467f	0	0	0	0	0	0	0	0	0	0	0	0	0	0	0	0	0	0	0	0
mmu-miR-1934-5p	0.0671737	0.0696278	0.0819581	0.0673643	0.042222	0.0194232	0.0212982	0.0280069	0.0821463	0.0261521	0.0564658	0.022112	0.0496992	0.0832366	0.0512839	0.0592889	0.0872117	0.0685834	0.0821436	0.0319758
mmu-miR-1934-3p	0.0184808	0.0153248	0.00342734	0.0148266	0	0.00406122	0.0127236	0.00325333	0.0286267	0.00303788	0.0084332	0.00385285	0.00742261	0.0108775	0.00714866	0	0.00701352	0.00754746	0.00715645	0
mmu-miR-6924-3p	0	0	0	0	0	0	0	0	0	0	0	0	0	0	0	0	0	0	0	0
mmu-miR-6924-5p	0	0	0	0	0	0	0	0	0	0	0	0	0	0	0	0	0	0	0	0
mmu-miR-324-5p	0.972251	1.21299	0.950714	1.1771	0.270221	0.116539	0.298174	0.196049	1.13049	0.191782	0.30384	0.224805	0.901686	1.01618	1.11115	1.15243	1.04319	0.963778	1.15001	0.895323
mmu-miR-324-3p	1.5328	1.34858	1.36477	1.7981	0.18451	0.178694	0.181947	0.21472	0.598299	0.26065	0.306125	0.237335	1.35945	1.54352	1.5963	1.35086	1.4774	1.53176	1.60197	1.12891
mmu-miR-497a-5p	1.30844	1.86962	1.38807	1.40853	0.197164	0.223367	0.206758	0.338346	1.14098	0.394924	0.272674	0.223465	1.02432	1.03336	1.27961	1.11184	1.04852	1.25665	0.919604	0.812331
mmu-miR-497b	0.00338815	0.0210716	0.0219921	0.00339776	0	0	0	0	0.00749748	0.00835416	0	0.00353178	0.0136081	0.00664737	0.00982941	0	0	0	0.00328004	0
mmu-miR-497a-3p	0	0	0	0	0	0	0	0	0	0	0	0	0	0	0	0	0	0	0	0
mmu-miR-195a-5p	7.36487	9.6287	9.61548	7.73913	2.42622	4.0589	2.56925	2.24263	7.00479	5.67446	3.01266	2.70029	6.18586	6.71194	6.73642	6.38803	6.11312	6.42828	6.35391	5.8065
mmu-miR-195a-3p	3.13804	3.86184	3.00235	3.5695	6.05617	5.3202	6.10414	5.65429	3.54972	8.04429	5.95384	6.71936	3.27708	4.05731	3.02031	3.64155	3.3174	2.79256	4.70895	3.78753
mmu-miR-7115-5p	0.0304933	0.00702385	0.0377007	0.0169888	0.0134876	0	0.0145791	0.0149111	0.0224924	0	0.0103072	0.00353178	0.0102061	0.0365605	0.0425941	0.0177558	0.0096436	0.0345925	0.0328004	0.0183861
mmu-miR-7115-3p	0	0	0	0	0	0	0	0	0	0.00303788	0	0	0	0	0	0	0	0	0	0
mmu-miR-6925-5p	0.00739232	0.00383119	0.0137093	0.0074133	0.00588549	0.00812244	0	0.00975999	0.00408954	0	0.00562213	0.0192642	0.0111339	0.0145033	0	0.011622	0.0105203	0	0.0178911	0.0133717
mmu-miR-6925-3p	0	0	0	0.00453035	0.00359669	0	0	0	0	0	0	0	0.00453604	0.0132947	0	0	0	0.00461234	0.00874678	0.0163432
mmu-miR-6338	0	0	0	0	0	0	0	0	0	0	0	0	0	0	0	0	0	0	0	0
mmu-miR-6926-3p	0.0116165	0.0200682	0.0179527	0.00776631	0.00308288	0.00425461	0.0399884	0	0.0299899	0.00318254	0.0206145	0	0.0194402	0.0417835	0.0224672	0.0121754	0.0183688	0.00395343	0.0149945	0.00350211
mmu-miR-6926-5p	0	0.00766239	0.00685467	0	0	0	0.0031809	0	0	0	0	0	0	0.0108775	0.00357433	0	0.00701352	0	0	0.00334293
mmu-miR-212-5p	78.7806	66.3516	75.5883	99.9474	59.9299	63.8014	68.4462	68.9904	99.1154	61.2512	71.4964	67.7659	76.1179	93.1452	80.9294	92.6204	86.732	86.2022	93.6164	72.7833
mmu-miR-212-3p	12.0975	9.86149	12.9451	3.77707	2.02167	2.03467	2.52563	2.17322	12.3013	2.11132	2.8195	2.57755	9.87949	13.3431	12.9248	14.4074	11.397	12.6495	12.8959	9.43039
mmu-miR-132-5p	36.0782	34.9367	34.1706	43.5161	70.0021	60.4797	82.7924	65.1414	39.5622	60.8821	61.7901	62.9632	40.2639	40.8015	36.5261	43.5359	41.4079	40.9261	50.3564	41.5358
mmu-miR-132-3p	187.702	165.465	191.537	228.448	107.434	97.9444	135.156	102.789	196.514	100.42	108.954	106.97	185.038	214.74	204.509	215.359	187.089	195.306	205.841	155.834
mmu-miR-22-5p	2.46534	2.60138	2.50196	3.54726	3.52835	3.33832	4.14153	3.83242	2.91175	4.09506	3.67406	3.83743	2.96162	2.84266	2.38765	3.07208	3.34194	3.13597	3.64263	2.89497
mmu-miR-22-3p	32.3155	37.2852	41.2103	43.4456	11.3355	12.8213	11.817	12.47	32.3605	13.4365	14.9661	14.5638	33.2273	32.5274	34.7497	25.425	34.503	36.0278	31.4741	22.7486
mmu-miR-3971	0.00369616	0	0.00342734	0	0	0	0	0.00325333	0	0	0	0	0	0.00362584	0	0.00387399	0.0105203	0.00377373	0.00715645	0
mmu-miR-423-3p	11.1614	11.1295	10.5267	11.5938	4.95405	4.72373	4.45436	4.55579	10.3974	5.20137	5.53902	5.6275	9.42865	9.91903	11.1252	9.90125	10.9786	10.5258	11.0689	10.6927
mmu-miR-423-5p	12.1408	10.9389	12.8051	13.6501	6.581	7.62555	6.93103	6.06817	12.631	8.40937	7.32711	7.14586	10.5149	12.9294	11.3611	11.7466	11.0658	11.3488	13.386	11.9334
mmu-miR-12181-5p	0	0.00383119	0	0	0	0	0	0	0	0	0	0	0	0	0	0	0	0	0	0.00334293
mmu-miR-12181-3p	0.0154887	0	0.00359054	0.00776631	0	0	0.00666473	0	0.00428428	0	0	0	0.00388803	0.00759699	0	0	0.00367375	0.0158137	0.00749724	0.00700422
mmu-miR-144-5p	1.13488	0.377456	1.03923	0.567278	0.0957032	0.0738082	0.22211	0.077797	1.33781	0.142384	0.110243	0.077392	0.820037	0.839302	1.1556	0.203806	0.798322	0.902414	0.321729	0.745036
mmu-miR-144-3p	0.10571	0.0379288	0.180963	0.126397	0.0712145	0.0402061	0.0944726	0.0286293	0.260912	0.0334166	0.0680278	0.0296669	0.281688	0.107687	0.192656	0.0894892	0.185157	0.190951	0.0865931	0.125025
mmu-miR-451a	17.6898	6.98043	20.4098	7.37994	15.1198	10.0962	21.2039	10.967	17.2374	38.2955	26.1261	15.5424	13.832	14.7064	16.6635	6.19839	12.442	14.8383	8.00449	18.2758
mmu-miR-451b	0.0154887	0.00401363	0.00359054	0.00776631	0	0.00425461	0.00333237	0	0.00428428	0	0	0.00403631	0.00777607	0.0113955	0.00748908	0.00405847	0.00367375	0.00395343	0.00374862	0.0140084
mmu-miR-7653-5p	0	0.0114936	0.010282	0.0074133	0.00882824	0	0.00954269	0.00325333	0.0122686	0.00303788	0.0140553	0	0.0296904	0.0145033	0.010723	0.00387399	0.0315609	0.00754746	0	0
mmu-miR-7653-3p	0	0.00383119	0.010282	0.0074133	0	0	0	0	0.00408954	0.00607575	0.00281107	0	0	0	0.00357433	0.00774799	0	0.00377373	0	0.00334293
mmu-miR-193a-5p	0.0776194	0.0804551	0.0616921	0.0778396	0.0147137	0.0284285	0.0190854	0.02928	0.0817907	0.0121515	0.0224885	0.0192642	0.0408244	0.0797684	0.0822096	0.0309919	0.0490947	0.0603797	0.0572516	0.0334293
mmu-miR-193a-3p	0	0.00383119	0.00342734	0	0	0.00406122	0.0031809	0.00325333	0	0	0.00281107	0.00385285	0.0111339	0.00362584	0.00357433	0	0.00701352	0.00377373	0	0
mmu-miR-365-2-5p	0.045961	0.0513047	0.0458965	0.0390004	0.0619256	0.0388464	0.0517241	0.0591257	0.0391173	0.0668333	0.0403327	0.0257973	0.0532492	0.0346819	0.0307703	0.0259389	0.0503144	0.0433159	0.0650304	0.0447661
mmu-miR-365-3p	0	0	0	0	0	0	0	0	0	0	0	0	0.00185565	0	0	0	0	0	0	0
mmu-miR-7679-3p	0	0	0	0	0	0	0	0	0	0	0	0	0	0	0	0	0	0	0	0
mmu-miR-7679-5p	0	0	0	0	0	0	0	0	0	0	0	0	0	0	0	0	0	0	0	0
mmu-miR-5110	0	0	0	0	0	0	0	0	0	0	0	0	0	0	0	0	0	0	0	0
mmu-miR-21a-3p	0.0295693	0.0421431	0.0377007	0.0407731	0.0147137	0.0324897	0.0190854	0.00325333	0.0163581	0.00607575	0.00562213	0.0154114	0.0519583	0.0362584	0.0285947	0.0348659	0.059615	0.0528322	0.0393605	0.0300863
mmu-miR-21a-5p	644.226	663.647	580.33	707.418	297.832	313.359	307.154	338.457	620.272	331.946	389.066	335.309	514.673	690.911	648.43	504.301	539.87	570.709	569.332	486.814
mmu-miR-12182-3p	0.0147846	0.0114936	0.0479827	0.0296532	0.238362	0.150265	0.311728	0.143147	0.0245372	0.179235	0.21083	0.100174	0.0296904	0.0253809	0.0250203	0.0348659	0.0455879	0.041511	0.0536734	0.0367722
mmu-miR-12182-5p	0	0	0	0	0	0	0	0	0	0	0	0	0	0	0	0	0	0	0	0
mmu-miR-301a-5p	0.787282	0.827538	0.692322	0.941489	0.376672	0.406122	0.620275	0.445706	0.79337	0.549855	0.522859	0.50087	0.849889	0.815813	0.890009	0.720563	0.810062	0.747199	0.762162	0.681957
mmu-miR-301a-3p	0.187379	0.150249	0.173751	0.209184	0.0478516	0.0233079	0.0730223	0.0809089	0.215145	0.0290579	0.0483992	0.0294826	0.149098	0.128323	0.147014	0.103756	0.137526	0.137167	0.0855663	0.0799395
mmu-miR-142a-5p	3.70567	3.12662	4.60667	3.67735	1.20541	1.12322	1.18632	0.83843	3.7316	1.33348	1.63443	1.06962	3.67808	3.98462	3.80445	2.50408	3.51578	4.00483	2.96141	2.66511
mmu-miR-142a-3p	0	0	0	0	0	0	0	0	0	0	0	0	0	0	0	0	0	0	0	0
mmu-miR-142b	0	0	0	0	0	0	0	0	0	0	0	0	0	0	0	0	0	0	0	0
mmu-miR-378b	0.195157	0.172787	0.373237	0.207943	0.106822	0.156357	0.0734787	0.0823093	0.193435	0.207183	0.139148	0.0847626	0.18371	0.15156	0.13368	0.178978	0.192872	0.145289	0.184994	0.150766
mmu-miR-3063-3p	0	0	0	0	0	0	0	0	0	0	0	0	0	0	0	0	0	0	0	0
mmu-miR-3063-5p	0	0	0	0	0	0	0	0	0	0	0	0	0	0	0	0	0	0	0	0
mmu-miR-196a-5p	0	0	0.00514101	0.00185332	0	0	0	0	0.00204477	0	0.00140553	0.00192642	0.0037113	0.00181292	0	0.00581099	0.00175338	0.00377373	0	0.00501439
mmu-miR-196a-1-3p	0	0	0	0	0	0	0	0	0	0.00303788	0.00281107	0	0	0	0	0.00774799	0.00701352	0	0.00357823	0
mmu-miR-10a-5p	6.84818	15.2082	8.56626	9.93092	10.8848	10.4419	7.21095	9.13648	7.69437	14.1628	9.86807	8.57208	6.89044	9.52712	7.70284	8.37456	6.94004	7.703	9.60396	7.25531
mmu-miR-10a-3p	0.0110885	0.0383119	0.0342734	0.0185332	0.00882824	0.00812244	0.0031809	0.00650666	0	0	0.00562213	0	0.0222678	0.0290067	0.00714866	0.023244	0.014027	0.0188687	0.0143129	0.0133717
mmu-miR-152-5p	0.775886	0.733993	1.2347	0.873225	0.41272	0.502576	0.484026	0.477155	0.98217	0.49568	0.664817	0.607465	0.70422	0.870805	0.851882	0.880688	0.752201	0.674554	0.846251	0.818181
mmu-miR-152-3p	94.3996	83.4715	198.629	100.166	26.0195	36.3344	26.3957	26.264	81.9582	29.1298	31.8317	29.5862	74.5842	89.4508	88.0528	64.6879	81.7226	84.7497	78.8822	72.8755
mmu-miR-8103	0.286541	0.417418	0.33033	0.512577	0.521006	0.442479	0.316575	0.368091	0.291331	0.273698	0.323942	0.274469	0.400467	0.334268	0.228417	0.369321	0.330638	0.40325	0.446086	0.378228
mmu-miR-7235-3p	0.0494964	0.0622985	0.0622881	0.0921827	0.0591108	0.0854621	0.0669371	0.0715733	0.0312938	0.0668333	0.0725989	0.0626506	0.063899	0.0485547	0.0649596	0.0629945	0.0335429	0.0433159	0.0410718	0.0223831
mmu-miR-7235-5p	0	0	0	0	0	0	0	0	0	0	0.0068715	0	0	0	0	0	0	0	0	0
mmu-miR-6927-5p	0	0	0	0	0	0	0	0	0	0	0	0	0	0	0	0	0	0	0	0
mmu-miR-6927-3p	0	0	0	0.00776631	0	0	0	0	0.0171371	0	0	0	0	0	0.00748908	0	0	0.00395343	0.0149945	0
mmu-miR-8102	0	0	0	0	0	0	0.0031809	0	0	0	0	0	0	0	0	0	0	0	0	0
mmu-miR-5119	0	0	0	0	0	0	0	0	0	0	0	0	0	0	0.0041387	0	0	0	0	0
mmu-miR-7116-3p	0.0443539	0.0114936	0.0137093	0.0333598	0	0.0162449	0.00636179	0.02928	0.0163581	0.00911363	0.0224885	0.00385285	0.0445357	0.021755	0.0500406	0.0503619	0.0245473	0.0226424	0.0214694	0.00334293
mmu-miR-7116-5p	0	0	0.00359054	0	0	0	0	0.0068165	0	0	0	0	0	0.00759699	0	0	0	0	0	0
mmu-miR-6928-5p	0	0.0183231	0.00655665	0.0212729	0.0056296	0.0155386	0.00912779	0.00622376	0.0117352	0.00581159	0.0188219	0.00737066	0.00709989	0.0242773	0	0.00741112	0.0100629	0	0.0068453	0.00959274
mmu-miR-6928-3p	0.243947	0.306495	0.191931	0.285412	0.194221	0.174632	0.190854	0.217973	0.241283	0.18531	0.275485	0.16182	0.207833	0.166789	0.307393	0.259558	0.234953	0.169818	0.275523	0.227319
mmu-miR-6929-3p	0.0954574	0.0696278	0.0590098	0.0780008	0.0731848	0.0854621	0.0638945	0.0964683	0.0938815	0.0639275	0.06991	0.0921333	0.120698	0.0763002	0.0752164	0.0815223	0.0939202	0.0794124	0.0889889	0.060754
mmu-miR-6929-5p	0.00387217	0	0.00359054	0	0	0	0	0	0.00428428	0	0	0	0.00777607	0	0.00748908	0	0	0	0.0149945	0.0140084
mmu-miR-8101	0	0	0	0.0074133	0	0	0	0	0	0.00303788	0	0	0	0	0	0	0	0	0	0
mmu-miR-6930-3p	0.00387217	0	0	0	0	0	0	0	0	0	0.0117797	0	0	0.0037985	0	0	0	0	0	0
mmu-miR-6930-5p	0	0	0	0	0	0	0	0	0	0.00581159	0.00537769	0	0	0	0	0.0148222	0.00670859	0	0.0068453	0
mmu-miR-6931-3p	0.0348495	0	0	0.0155326	0	0	0.00333237	0.0068165	0.00856855	0	0	0	0.00388803	0.00759699	0.00748908	0.0121754	0.02939	0	0.0149945	0.0245148
mmu-miR-6931-5p	0	0.00401363	0	0	0	0	0	0	0	0	0	0.00403631	0	0	0	0	0.00367375	0.00395343	0	0
mmu-miR-3064-3p	0.0147846	0.0114936	0.0274187	0.0222399	0	0.0121837	0.00954269	0.00975999	0.0449849	0	0.0112443	0	0.0111339	0.0108775	0.00714866	0.00387399	0.014027	0.0226424	0.0214694	0.00334293
mmu-miR-3064-5p	0.210681	0.180066	0.181649	0.226106	0.21482	0.194938	0.190854	0.16592	0.200387	0.124553	0.21083	0.181084	0.241235	0.210299	0.228757	0.162708	0.182352	0.128307	0.236163	0.180518
mmu-miR-6932-5p	0.0258731	0.0459743	0.0582647	0.0593064	0.102996	0.0974692	0.0699797	0.130133	0.061343	0.0789848	0.084332	0.100174	0.08536	0.0688909	0.0679123	0.0387399	0.0561082	0.0490585	0.0751428	0.0735444
mmu-miR-6932-3p	0.0658269	0.100341	0.086173	0.13591	0.0585747	0.0936014	0.0933063	0.13633	0.124244	0.0859285	0.132522	0.137235	0.124417	0.132947	0.101103	0.0892863	0.113886	0.0632549	0.119956	0.101561
mmu-miR-7223-5p	0	0	0	0	0	0	0	0	0	0	0	0	0	0	0	0	0	0	0	0
mmu-miR-7223-3p	0	0	0	0	0	0	0	0	0	0	0	0	0	0	0	0	0	0	0	0
mmu-miR-3968	0	0.00401363	0.00359054	0	0	0	0	0	0	0.00318254	0	0	0	0	0.00374454	0	0	0	0	0
mmu-miR-5621-5p	0	0	0	0.00354549	0	0	0	0	0	0	0	0	0	0	0.00341893	0	0.00335429	0	0	0
mmu-miR-5621-3p	0.46466	0.594017	0.581668	0.551408	0.0770719	0.0595645	0.0466531	0.0647568	0.364163	0.0763809	0.120742	0.0847626	0.41602	0.569774	0.576659	0.255684	0.481261	0.478365	0.494818	0.367722
mmu-miR-6516-5p	0.935129	0.689615	0.829416	0.971142	0.456126	0.369571	0.42624	0.494506	0.96513	0.510363	0.57908	0.454636	0.679169	0.852072	0.811373	0.569477	0.824089	0.830221	1.08062	0.775559
mmu-miR-6516-3p	0.170023	0.187728	0.150803	0.237226	0.144195	0.113714	0.092246	0.113867	0.0940593	0.106326	0.171475	0.123291	0.14103	0.166789	0.150122	0.120094	0.196379	0.147175	0.239741	0.177175
mmu-miR-6933-5p	0.0332655	0.0306495	0.0137093	0.0333598	0.011771	0.00812244	0.00636179	0.00325333	0.0286267	0.0212651	0.0084332	0.00770569	0.0222678	0.0253809	0.0142973	0.00774799	0.014027	0.0188687	0.0178911	0.0234005
mmu-miR-6933-3p	0.00813156	0	0.00377007	0	0	0	0	0	0	0	0	0	0	0	0	0.00426139	0	0	0	0
mmu-miR-6934-3p	0	0	0.00342734	0.0074133	0	0	0	0	0	0	0	0	0	0	0	0	0	0.00377373	0	0
mmu-miR-6934-5p	0.00369616	0.00766239	0.0137093	0.0111199	0.00588549	0	0.00636179	0.00975999	0.00408954	0.00607575	0.00562213	0.0115585	0.0222678	0	0.00357433	0	0.014027	0.0150949	0.00715645	0
mmu-miR-1932	0.00739232	0.0229872	0.020564	0	0	0.00406122	0.0031809	0.00650666	0	0.0151894	0	0	0.0037113	0.00362584	0.00357433	0	0.0175338	0	0.00715645	0.00334293
mmu-miR-3065-5p	0	0	0	0	0	0	0	0	0	0	0	0	0	0	0	0	0	0	0	0
mmu-miR-338-3p	0	0	0	0	0	0	0	0	0	0	0	0	0	0	0	0	0	0	0	0
mmu-miR-338-5p	0	0	0	0	0	0	0	0	0	0	0	0	0	0	0	0	0	0	0	0
mmu-miR-3065-3p	0.0176773	0.0146585	0	0.0106365	0	0	0.0030426	0	0	0	0.00806654	0.00368533	0.00709989	0.00693638	0	0	0	0	0	0
mmu-miR-6935-3p	0	0.00421431	0.00377007	0.00407731	0.00323702	0	0.0314909	0	0	0	0.0123687	0.00847626	0.00408244	0.0119653	0.00786353	0.00426139	0.00385744	0	0.00393605	0
mmu-miR-6935-5p	0	0	0	0	0	0	0	0	0	0	0	0	0	0.00362584	0	0	0	0	0	0
mmu-miR-6936-3p	0	0.00802726	0.00718109	0	0	0.00850922	0	0	0.00428428	0	0	0	0	0	0.00374454	0	0	0.00395343	0	0
mmu-miR-6936-5p	0	0	0.00718109	0	0	0	0	0	0	0	0.00294493	0	0.00388803	0	0	0	0	0.00790686	0	0
mmu-miR-7236-3p	0.121973	0.187728	0.20564	0.196452	0.123595	0.125898	0.111331	0.120373	0.163581	0.0668333	0.193964	0.142555	0.152164	0.188544	0.139399	0.209196	0.175338	0.166044	0.225428	0.187204
mmu-miR-7236-5p	0.0406578	0.0105358	0.0125669	0.0339776	0.0107901	0.00372278	0.00874746	0.00298222	0.0112462	0	0	0	0.00680406	0.00664737	0.0131059	0.0142046	0.00321453	0.013837	0	0.0183861
mmu-miR-7675-5p	0	0	0.00342734	0	0	0	0.0031809	0	0	0	0.00281107	0	0	0	0	0	0	0	0	0
mmu-miR-7675-3p	0.0116165	0.00802726	0.0107716	0.0116495	0	0	0.00666473	0.0068165	0.00428428	0	0.00294493	0	0	0	0	0	0	0.00395343	0	0.00350211
mmu-miR-6387	0	0	0	0	0	0	0	0	0	0	0	0	0	0	0	0	0	0	0	0
mmu-miR-3066-5p	0.561817	0.57851	0.568938	0.733916	0.832797	0.731019	0.858842	0.839359	0.592983	0.756431	0.865809	0.801392	0.649478	0.768677	0.621934	0.801917	0.729407	0.626439	0.930339	0.842417
mmu-miR-3066-3p	0	0.0344807	0.0137093	0.0148266	0.00882824	0	0.0031809	0.00325333	0.0204477	0.0212651	0.0084332	0	0.00742261	0.0181292	0.0142973	0.00774799	0.0105203	0.0188687	0.0250476	0.00334293
mmu-miR-6538	0	0.00887224	0.00793699	0	0.0136296	0.00470246	0	0.00376701	0	0.00351754	0.00650984	0.0133836	0	0.00419834	0.0082774	0.00448568	0	0	0.00414321	0.00387076
mmu-miR-6937-5p	0.0135526	0.0210716	0.0125669	0.00679552	0.0134876	0.0223367	0.0204107	0.0208755	0.0224924	0.0250625	0.0283449	0.0105953	0.00340203	0.00664737	0.0131059	0.00355116	0.0192872	0.0172963	0.00656008	0.0153217
mmu-miR-6937-3p	0	0	0	0	0	0	0	0	0.00391173	0.00290579	0	0	0.00354994	0	0	0	0.00670859	0.00360965	0.0068453	0.00639516
mmu-miR-680	0	0	0	0	0	0	0	0	0	0	0	0	0	0	0	0	0	0	0	0
mmu-miR-5099	2.66308	3.17338	6.70696	3.26185	14.5278	10.0604	14.6188	12.8045	4.34104	15.3082	13.4602	14.0748	5.34799	4.62657	5.05625	3.53269	3.30582	4.06393	5.07357	5.51583
mmu-miR-1938	0	0	0.00342734	0.00370665	0	0	0.0031809	0	0.00408954	0.00303788	0.00281107	0	0	0.00362584	0	0	0.00350676	0.00377373	0.00357823	0.00334293
mmu-miR-5627-5p	0	0	0	0	0	0	0	0	0	0	0	0	0.0037113	0	0	0	0	0.0113212	0	0.00668585
mmu-miR-5627-3p	0	0	0.00942518	0	0	0.0111683	0	0	0	0	0	0.00706355	0	0	0	0.00710232	0.00642906	0	0.00328004	0.00306435
mmu-miR-1892	0	0	0	0	0	0	0	0	0	0	0	0	0	0	0	0	0	0	0	0
mmu-miR-681	0	0	0	0	0	0	0	0	0	0	0	0	0	0	0	0	0	0	0	0
mmu-miR-9718	0	0	0	0	0	0	0	0	0	0	0	0	0	0	0	0	0	0	0	0
mmu-miR-5101	0.00369616	0	0.010282	0.0074133	0	0	0.0031809	0	0	0.00303788	0.00281107	0	0.00742261	0.00725167	0.00357433	0.01937	0.00701352	0.00377373	0.00715645	0.00334293
mmu-miR-5135	0	0	0	0	0	0	0	0	0	0	0	0	0	0	0	0	0	0	0	0
mmu-miR-1843a-3p	6.08388	6.01114	6.33372	7.6913	2.53959	1.94532	2.10257	2.54085	6.63323	2.41207	3.06406	2.63535	6.74344	7.24442	6.65183	6.53155	6.82416	6.67195	6.82368	5.16816
mmu-miR-1843a-5p	110.38	119.012	116.549	134.346	119.927	106.842	123.128	121.167	112.261	117.697	131.638	122.224	118.223	122.999	111.894	112.716	115.113	118.982	144.127	120.343
mmu-miR-3067-5p	0	0.00366462	0	0.00354549	0.0028148	0	0	0	0.00391173	0	0.00268885	0	0	0	0	0.00370556	0	0.00360965	0.00342265	0
mmu-miR-3067-3p	0	0	0	0	0	0	0	0	0	0	0	0	0	0	0	0	0	0	0	0
mmu-miR-6938-3p	0.00739232	0.0153248	0.00685467	0.0111199	0.00294275	0.0324897	0.00636179	0.00650666	0.0122686	0.0212651	0	0.00385285	0.0037113	0.00725167	0.00714866	0.00774799	0	0.0150949	0.0107347	0.00334293
mmu-miR-6938-5p	0	0	0	0	0	0	0	0	0	0	0	0	0	0	0	0	0	0	0	0
mmu-miR-3068-3p	24.1729	24.0407	22.168	28.9823	5.93552	6.22585	6.68306	6.91007	21.1265	6.68029	9.1697	7.08924	19.566	24.1843	25.2419	20.0169	23.0675	23.1594	22.915	21.1641
mmu-miR-3068-5p	19.204	16.6676	17.9204	21.518	3.11833	3.42496	3.72059	3.64129	17.4691	3.36951	4.7336	3.7013	13.1318	16.7746	17.5652	14.0413	16.2527	16.7981	15.0029	12.1532
mmu-miR-8099	0	0	0	0	0	0	0	0	0	0	0	0	0	0	0	0	0	0	0	0
mmu-miR-1190	0	0	0	0	0	0	0	0	0	0	0	0	0	0	0	0	0	0	0	0
mmu-miR-1936	0.0282837	0.0219877	0.0163916	0.0283639	0.106962	0.0854621	0.0699797	0.0809089	0.0352056	0.0377753	0.06991	0.0737066	0.0319495	0.0138728	0.0341893	0.0148222	0.0201258	0.0324869	0.0273812	0.0511613
mmu-miR-12183-5p	0	0	0	0	0	0	0	0	0	0	0	0	0	0	0	0	0	0	0	0
mmu-miR-3069-3p	0.495286	0.666628	0.551801	0.589357	0.0441412	0.093408	0.092246	0.120373	0.507102	0.0941741	0.163042	0.100174	0.534428	0.525746	0.568319	0.402895	0.511987	0.543417	0.525999	0.478038
mmu-miR-3069-5p	0.0338815	0.0140477	0.00314173	0.0373754	0.00539504	0	0.00291582	0	0.014995	0.00556944	0.00257681	0.00353178	0	0.00664737	0.0163824	0.00710232	0.0096436	0.027674	0.00656008	0
mmu-miR-342-5p	0.528551	0.444418	0.562083	0.71909	0.435526	0.46704	0.372165	0.575839	0.633878	0.531628	0.441338	0.362168	0.48247	0.438726	0.507555	0.519115	0.515494	0.513227	0.60472	0.504782
mmu-miR-342-3p	24.377	19.4042	20.6961	26.4174	5.28057	5.36469	6.61765	6.00904	27.1318	7.13663	8.19023	6.65939	17.3876	26.327	24.394	21.0253	19.6394	19.9289	24.6054	20.3814
mmu-miR-345-5p	0.813156	0.808382	0.610066	0.867356	0.120653	0.109653	0.181311	0.104107	0.503013	0.173159	0.120876	0.104027	0.486181	0.532998	0.632657	0.468753	0.557575	0.652855	0.576094	0.54824
mmu-miR-345-3p	2.47273	2.57839	3.27996	2.93196	0.565007	0.731019	0.623456	0.474986	2.82996	0.619727	0.806776	0.762864	2.07462	2.85716	2.49488	2.69243	2.47928	2.67935	2.41172	2.30328
mmu-miR-1906	0	0	0	0	0	0	0	0	0	0	0	0	0	0	0	0	0	0	0	0
mmu-miR-770-5p	2.01071	1.87728	2.08725	1.87186	0.303103	0.211183	0.190854	0.266773	2.00387	0.270371	0.376683	0.269699	1.45112	1.58812	2.60211	1.26292	1.6096	1.89064	1.49928	1.30374
mmu-miR-770-3p	21.2714	41.4765	40.8676	25.157	47.44	53.6406	32.0253	12.1121	18.7505	31.5635	33.4629	52.1868	20.6683	20.5404	45.8587	24.9098	49.0105	25.0953	30.3076	54.6769
mmu-miR-673-5p	3.06042	3.01898	3.80092	3.89939	1.03585	1.16151	0.966992	0.972746	3.17348	1.27591	1.36618	1.44482	3.16945	3.33214	3.38847	2.64206	3.58391	3.60769	3.12737	2.61751
mmu-miR-673-3p	3.56374	3.4704	3.76679	4.67296	4.27287	3.72149	4.55781	3.99254	3.88044	4.03324	4.28064	4.31184	3.63869	4.27281	3.62748	4.2688	4.20964	3.82262	5.32222	4.26557
mmu-miR-493-5p	15.099	14.2932	14.0405	15.923	5.80279	5.70879	5.28899	6.58097	16.4124	6.75016	8.47256	7.06206	15.8742	17.5826	16.4182	18.1311	17.2285	16.1675	15.8809	13.0754
mmu-miR-493-3p	0.127277	0.128262	0.183586	0.170184	0.149184	0.101001	0.139959	0.143147	0.187763	0.180159	0.174775	0.125301	0.149098	0.1526	0.194879	0.170456	0.144235	0.162434	0.157442	0.156681
mmu-miR-3544-3p	0	0	0	0	0	0	0	0	0	0	0	0	0	0	0	0	0	0	0	0
mmu-miR-337-5p	0	0	0	0	0	0	0	0	0	0	0	0	0	0	0	0	0	0	0	0
mmu-miR-337-3p	0	0	0	0	0	0	0	0	0	0	0	0	0	0	0	0	0	0	0	0
mmu-miR-3544-5p	0	0	0	0	0	0	0	0	0	0	0	0	0	0	0	0	0	0	0	0
mmu-miR-540-5p	0.197986	0.326151	0.367172	0.269457	0.0337776	0.0466157	0.00608519	0.0280069	0.191675	0.0232464	0.0215108	0.0147413	0.255596	0.194219	0.28719	0.111167	0.244863	0.216579	0.174555	0.159879
mmu-miR-540-3p	2.64682	2.72245	2.59004	3.18846	0.990528	1.12577	1.19665	1.10581	2.32122	1.06265	1.41312	1.17396	2.41272	2.70415	2.76796	2.21592	2.73492	2.59029	3.00714	2.69908
mmu-miR-665-5p	0.00312752	0.00648356	0	0.00627279	0	0	0	0	0.00346038	0	0	0	0	0	0.00604887	0	0	0	0	0
mmu-miR-665-3p	1.03677	0.855506	1.42886	1.1498	0.0420813	0.0893468	0.0664807	0.0930452	1.03015	0.0902249	0.129871	0.13562	0.80424	1.01306	0.93576	0.737221	0.914213	1.02117	0.80689	0.654545
mmu-miR-3070-5p	0	0	0	0	0	0	0	0	0	0	0	0	0	0	0	0	0	0	0	0
mmu-miR-3070-3p	0.0332655	0.0229872	0.010282	0.0259465	0	0	0	0.0130133	0.0286267	0.00303788	0.0168664	0.00770569	0.0111339	0.0145033	0.010723	0.023244	0.0280541	0.0113212	0.0143129	0.0133717
mmu-miR-3070-2-3p	0.0665309	0.0651303	0.0342734	0.0852529	0.0323702	0.0406122	0.0254472	0.0227733	0.0368058	0.0273409	0.0309217	0.0385285	0.00742261	0.0145033	0.0393177	0.0426139	0.0315609	0.0754746	0.0644081	0.0300863
mmu-miR-431-5p	1.06097	1.32048	1.66242	1.34357	0.783051	0.689247	0.849754	0.685058	1.09677	0.722436	0.918817	0.980825	1.70685	1.31808	1.67755	1.55845	1.51726	1.49044	1.80683	1.52692
mmu-miR-431-3p	43.0344	34.5535	39.9833	43.5939	15.5701	13.666	17.1959	18.4854	41.1244	18.3913	25.2856	20.2274	33.283	42.5891	44.1037	42.8657	38.0799	37.9373	47.6047	43.1572
mmu-miR-433-5p	0.997964	0.842863	0.736877	0.948902	0.341359	0.26804	0.289462	0.318826	0.899698	0.273409	0.480693	0.304375	0.705148	0.765052	0.854265	0.666327	0.743434	0.947206	0.661972	0.675271
mmu-miR-433-3p	106.431	110.036	108.29	123.928	28.065	30.6175	2.40158	32.8098	109.743	35.1847	41.809	36.9218	96.4976	108.054	118.142	80.9084	103.337	109.234	96.0217	74.9751
mmu-miR-127-5p	138.905	117.595	148.147	151.257	30.1102	26.1705	34.306	27.6501	118.748	29.7226	37.0555	35.8199	113.492	119.558	35.2751	104.718	118.392	117.178	120.429	104.115
mmu-miR-127-3p	7015.02	8077.78	7175.34	8519.87	5201.12	4539.13	5358.15	5302.25	6588.81	5513.24	6349.71	4942.94	7605.36	7884.44	7696.6	7078.32	7398.91	7412.44	8556.3	7994.34
mmu-miR-434-5p	214.843	226.922	194.793	237.518	326.845	308.36	354.511	325.34	219.125	326.128	360.848	336.326	227.599	220.346	209.899	233.447	228.325	223.797	295.322	271.743
mmu-miR-434-3p	360.827	396.636	353.153	425.69	140.784	134.105	142.873	163.327	364.312	161.29	201.899	173.779	360.067	388.762	411.288	317.218	365.85	383.388	392.442	294.04
mmu-miR-432	0	0	0	0	0	0	0	0	0	0	0	0	0	0	0	0	0	0	0	0
mmu-miR-3071-3p	0.0184808	0.0459743	0.0239914	0.0148266	0.00294275	0.0243673	0.00636179	0.00650666	0.00817907	0.0212651	0.0112443	0.00385285	0.0259791	0.0108775	0.0178717	0.027118	0.0280541	0.0301898	0.0286258	0.0234005
mmu-miR-136-5p	0	0	0	0	0	0	0	0	0	0	0	0	0	0	0	0	0	0	0	0
mmu-miR-3071-5p	0	0	0	0	0	0	0	0	0	0	0	0	0	0	0	0	0	0	0	0
mmu-miR-136-3p	0.00369616	0	0	0	0	0	0	0	0	0	0	0	0	0	0	0	0	0	0	0
mmu-miR-341-5p	0.069699	0.0722454	0.0754014	0.166976	0.0554918	0.0893468	0.0399884	0.0579403	0.047127	0.0541031	0.0765681	0.100908	0.0622085	0.102559	0.0898689	0.0933448	0.05878	0.0909289	0.146196	0.108565
mmu-miR-341-3p	94.7752	100.706	92.2482	96.7566	16.9435	15.7293	17.3883	17.2526	67.0746	21.1225	28.5452	24.67	83.029	73.4933	83.5069	64.6474	86.076	87.1218	88.4636	76.8153
mmu-miR-1188-5p	0.503382	0.45354	0.624755	0.415498	0.123315	0.136147	0.123298	0.163596	0.488407	0.264151	0.247374	0.173562	0.225506	0.467215	0.378198	0.381496	0.363701	0.371623	0.397354	0.241646
mmu-miR-1188-3p	0.0195157	0.0067429	0.0120642	0.0293567	0.00517923	0.00357387	0.00839756	0	0.017994	0.00267333	0.00247374	0.00678101	0.0163297	0.0159537	0.0220179	0.0170456	0.0308595	0.0166044	0.0157442	0.0147089
mmu-miR-370-5p	21.9471	21.67	22.4282	26.2416	7.1959	6.6072	6.44163	6.98913	21.2014	7.74932	9.6012	9.06536	19.9427	21.354	21.9668	18.7288	21.7482	22.6609	22.5181	19.4415
mmu-miR-370-3p	104.099	96.3047	118.36	127.931	168.11	145.928	175.722	161.746	117.288	166.208	182.348	192.188	115.923	116.335	112.313	126.013	120.598	136.375	136.599	127.382
mmu-miR-882	0	0	0	0	0	0	0	0	0	0	0	0	0	0	0	0	0	0	0	0
mmu-miR-379-5p	833.446	850.444	1042.29	955.454	1288.13	1156.25	1397.96	1149.33	726.596	1326.05	1298.88	1316.54	925.819	857.131	766.47	836.179	911.054	894.586	1142.68	1125.3
mmu-miR-379-3p	18.1629	17.1484	19.4296	23.667	5.42054	5.20242	5.47432	5.38101	18.2966	5.04287	5.98195	5.79468	18.3932	19.7173	21.0743	14.7909	20.2445	20.4876	17.9806	14.1506
mmu-miR-411-5p	326.594	353.296	327.152	400.381	172.284	179.115	183.697	195.565	321.312	210.706	247.936	214.231	321.393	345.207	330.867	297.798	369.19	365.542	380.147	336.14
mmu-miR-411-3p	27.407	24.8913	28.0836	35.48	13.8603	13.3005	14.3108	15.3752	27.7352	14.2203	16.2086	14.1977	28.1762	30.7507	31.0681	24.5921	32.136	31.2012	29.5239	25.2692
mmu-miR-299a-5p	0	0	0	0	0	0	0	0	0	0	0	0	0	0	0	0	0	0	0	0
mmu-miR-299b-3p	0	0	0	0	0	0	0	0	0	0	0	0	0	0	0	0	0	0	0	0
mmu-miR-299b-5p	0	0	0	0	0	0	0	0	0	0	0	0	0	0	0	0	0	0	0	0
mmu-miR-299a-3p	0	0	0	0	0	0	0	0	0	0	0	0	0	0	0	0	0	0	0	0
mmu-miR-380-5p	46.0542	42.668	67.0387	46.4999	17.1856	29.1839	20.6663	18.1308	41.1489	22.4955	22.0978	19.9809	35.3019	44.014	41.3264	32.7081	38.0238	41.9299	42.1408	41.225
mmu-miR-380-3p	5.07113	6.00731	4.38699	6.1864	2.61904	2.76975	3.45127	3.43877	5.3532	3.39027	4.37402	3.22869	4.92119	5.37712	5.35792	5.26863	5.87733	5.93985	6.43723	5.55594
mmu-miR-1197-5p	0	0	0	0.00776631	0	0	0	0	0	0	0	0	0	0	0	0	0	0	0	0
mmu-miR-1197-3p	1.51015	1.59341	1.46853	1.56879	0.228133	0.216985	0.229933	0.231761	1.04965	0.206865	0.40051	0.274469	1.007	1.22691	1.48284	0.84822	1.16091	1.4351	1.06086	0.76346
mmu-miR-323-5p	0.583994	0.877343	0.716313	0.704263	0.406099	0.406122	0.384888	0.442453	0.658415	0.422265	0.483504	0.373726	0.801642	0.707038	0.618359	0.430013	0.7259	0.683045	0.822992	0.581669
mmu-miR-323-3p	93.1334	99.6705	92.1693	108.076	54.4313	51.2595	52.9047	56.9485	88.2646	62.976	78.6885	75.4064	100.661	99.4028	108.921	83.4989	101.513	102.876	113.103	102.174
mmu-miR-758-5p	0	0	0.00359054	0	0	0	0	0	0	0	0	0	0	0	0	0	0	0	0	0.00350211
mmu-miR-758-3p	6.21422	6.94696	5.44081	5.93142	2.86221	3.24	3.44374	3.75195	6.12268	3.83412	5.16556	3.36374	4.71844	5.86088	6.25358	4.86696	5.63998	6.36211	7.04346	5.24874
mmu-miR-329-5p	189.58	136.494	161.421	197.672	40.5687	50.6474	57.3134	64.6795	177.285	53.7066	87.2724	58.8638	125.164	154.936	158.665	151.02	157.654	147.47	189.421	176.777
mmu-miR-329-3p	17.4644	15.9761	16.8282	20.1012	8.03664	9.45858	10.0803	10.3293	18.8977	10.0463	13.4903	11.6433	16.3557	19.2713	15.9808	18.0218	17.9055	17.8988	23.169	20.8766
mmu-miR-494-5p	0.0184808	0.0114936	0.0137093	0.0148266	0.00588549	0.00406122	0	0	0.0204477	0.0182273	0.0112443	0.0154114	0.0037113	0.0108775	0.00357433	0.00774799	0.0105203	0.00754746	0.0107347	0.00334293
mmu-miR-494-3p	2.81278	2.04586	3.89346	2.93937	0.20305	0.710713	0.270376	0.325333	3.05488	0.34328	0.514425	0.335198	1.78143	2.60698	2.52348	1.70068	2.14965	2.05291	1.90004	1.81855
mmu-miR-679-5p	1.69654	1.63209	2.50538	1.96452	1.79802	1.63667	1.78448	1.83488	1.41089	1.65564	2.03802	2.03045	1.4771	1.70777	1.57985	1.69681	1.6587	1.76611	2.14336	1.99907
mmu-miR-679-3p	0.0258731	0.0268184	0.030846	0.0778396	0.0147137	0.0406122	0.00636179	0.00975999	0.0122686	0.0303788	0.0252996	0	0.0445357	0.0181292	0.0393177	0.015496	0.00701352	0.0339636	0.0178911	0.0200576
mmu-miR-1193-5p	0.101644	0.126429	0.158343	0.110087	0.0453183	0.0491407	0.0594828	0.0393653	0.0719758	0.030075	0.052567	0.0466194	0.0857311	0.0558379	0.0471812	0.110796	0.111866	0.0913243	0.0984012	0.084576
mmu-miR-1193-3p	1.34751	1.1198	1.34286	1.23873	0.237382	0.225494	0.243263	0.241986	1.10534	0.264151	0.371061	0.246215	1.05366	0.972415	1.26565	0.738641	1.11315	1.03185	1.03462	0.980591
mmu-miR-666-5p	21.2197	28.2742	24.2278	28.4967	23.286	18.9131	19.7597	17.8868	18.7301	21.2044	23.6326	24.296	27.8608	23.8834	25.2169	21.028	24.4421	26.9784	34.4977	27.9502
mmu-miR-666-3p	0.1922	0.172404	0.15423	0.140853	0.0794542	0.0609183	0.0827033	0.0553066	0.147223	0.0364545	0.104009	0.0847626	0.14103	0.105149	0.182291	0.127842	0.122737	0.143402	0.168177	0.133717
mmu-miR-543-5p	0.425939	0.45354	0.524219	0.450446	0.18189	0.27655	0.209939	0.218128	0.462702	0.292793	0.247374	0.351159	0.377139	0.364656	0.426877	0.442373	0.492283	0.494179	0.614773	0.455275
mmu-miR-543-3p	30.8445	30.4158	28.0048	38.1674	36.9903	39.869	38.4729	46.2136	35.8121	43.952	44.488	42.6664	28.7366	32.7558	32.9875	29.8259	36.3511	34.6428	33.7248	28.007
mmu-miR-495-5p	0.0883865	0.0476401	0.0557315	0.0354549	0.0168888	0.00776929	0.0243408	0.024895	0.0704111	0.00871738	0.0322662	0.011056	0.063899	0.0277455	0.0341893	0.0555834	0.0603773	0.0505352	0.0513398	0.060754
mmu-miR-495-3p	28.2756	26.4122	24.9544	33.5378	27.4323	30.0977	38.9787	38.9814	31.5467	37.9704	38.3683	34.1555	25.3965	31.9871	30.657	32.282	30.7789	29.3936	33.1809	27.9201
mmu-miR-667-5p	2.79726	2.2555	2.94367	3.12811	1.4709	1.43312	1.58994	1.57461	2.56954	1.52647	2.13731	1.86139	2.05755	2.66427	2.58553	2.52956	2.37001	2.31466	2.97565	2.44461
mmu-miR-667-3p	7.3184	6.62197	7.17953	7.86744	1.59599	1.48393	1.60345	1.67419	7.54181	2.04568	2.3877	1.85741	5.67636	7.63002	7.17633	6.49955	6.29266	6.42519	7.05066	5.1577
mmu-miR-376c-5p	0.00739232	0	0.00685467	0.0222399	0.00588549	0.00812244	0	0.00650666	0.00817907	0	0.00562213	0	0.0148452	0	0.010723	0.011622	0.0175338	0.00754746	0.0107347	0.0100288
mmu-miR-376c-3p	3.36104	2.74131	4.60667	3.43271	0.69673	1.22107	1.06303	0.852063	3.27747	0.760626	1.16325	0.972752	2.97435	3.93904	2.95819	3.86772	3.42761	3.12321	3.88732	3.92237
mmu-miR-654-5p	0	0	0	0	0	0	0	0	0	0	0	0	0	0	0	0	0	0	0	0
mmu-miR-654-3p	0	0	0	0	0	0.00812244	0.0031809	0.00325333	0	0.00303788	0.00281107	0	0	0	0	0	0	0	0	0
mmu-miR-376b-5p	6.11715	5.67017	5.36036	6.48663	6.57115	6.15274	9.87032	7.57701	5.6272	6.68333	7.65735	6.81183	5.80819	5.8666	5.37937	6.51218	6.00358	5.89079	7.49281	6.40839
mmu-miR-376b-3p	3.78311	3.22295	6.21523	4.57824	1.16841	2.48469	1.53622	1.26787	3.66306	1.44169	1.60499	1.38446	3.27761	3.91625	3.74454	3.28736	3.71049	3.65692	3.44123	3.05034
mmu-miR-376a-5p	2.53557	2.51326	2.17636	2.78369	0.438469	0.442673	0.528029	0.709226	2.28605	0.531628	0.809587	0.724335	1.89277	2.32779	2.6879	1.82465	2.13913	2.28311	2.15767	1.87538
mmu-miR-376a-3p	0.561465	0.529799	0.764786	0.563058	0.129481	0.246767	0.139959	0.105656	0.479839	0.124119	0.20909	0.113017	0.458788	0.58117	0.546703	0.369321	0.418808	0.52976	0.483572	0.395739
mmu-miR-300-5p	0.968394	0.827538	0.932236	0.967435	0.123595	0.093408	0.194035	0.13664	0.797459	0.173159	0.205208	0.184937	0.571541	0.957221	0.950772	0.774799	0.732913	0.75852	0.844461	0.618441
mmu-miR-300-3p	476.52	483.688	463.541	537.379	93.0202	99.1506	105.895	113.759	416.707	127.345	181.047	153.898	419.975	426.703	472.434	375.588	462.756	478.569	487.898	379.265
mmu-miR-381-5p	0.0883865	0.109939	0.0983497	0.156002	0.0112592	0	0.00912779	0.00311188	0.0977932	0.00290579	0.0107554	0.0184267	0.0709989	0.121387	0.129919	0.0815223	0.0737945	0.0721931	0.0513398	0.060754
mmu-miR-381-3p	849.637	836.897	823.144	971.031	791.39	816.743	971.102	816.3	830.298	872.071	1142.39	953.132	782.714	902.166	755.095	944.906	855.86	811.865	1165.54	933.973
mmu-miR-487b-5p	0.278796	0.22075	0.272881	0.302886	0.0123315	0.0510553	0.0566502	0.115881	0.244204	0.041373	0.111907	0.100908	0.233282	0.288686	0.329519	0.150163	0.224099	0.328135	0.288644	0.192616
mmu-miR-487b-3p	19.756	18.9567	19.3987	24.1155	3.5313	4.62573	4.52641	4.68154	18.3825	4.38365	6.58352	5.06649	18.8349	21.4178	21.7248	18.0838	20.746	20.2347	22.643	17.7944
mmu-miR-539-5p	0.572905	0.4176	0.431844	0.504104	0.311931	0.418305	0.327632	0.488	0.572535	0.349356	0.55378	0.342903	0.296904	0.500366	0.493258	0.526863	0.526014	0.479264	0.472326	0.314235
mmu-miR-539-3p	0	0.0114936	0.00342734	0.0148266	0	0.00406122	0	0.00325333	0	0	0.00562213	0	0.00742261	0.00362584	0.00357433	0.00387399	0.0105203	0.0264161	0.00715645	0
mmu-miR-544-5p	0.406578	0.22075	0.402141	0.427147	0.0462432	0.0595645	0.036656	0.0749815	0.269909	0.0572857	0.100128	0.0282542	0.147745	0.27729	0.250884	0.18669	0.2939	0.336042	0.277398	0.29768
mmu-miR-544-3p	0.177416	0.183897	0.185076	0.177919	0.035313	0.0284285	0.0159045	0.0553066	0.134955	0.00911363	0.042166	0.0231171	0.111339	0.141408	0.200163	0.0891018	0.136764	0.16227	0.128816	0.0802302
mmu-miR-382-5p	110.234	119.652	115.669	128.776	51.6011	56.3088	54.7209	59.3277	101.555	63.7832	74.6479	62.3429	87.2082	93.8838	98.6408	77.3869	105.75	111.759	105.919	84.82
mmu-miR-382-3p	224.834	253.273	258.048	241.525	97.3255	137.545	112.546	106.765	207.851	108.136	124.823	109.806	194.239	258.243	221.844	219.737	225.362	217.869	260.946	233.814
mmu-miR-134-5p	46.5458	52.2268	61.4007	52.5566	24.3748	26.6375	28.275	26.1373	44.6782	27.991	34.2388	29.6438	44.2499	48.521	47.2098	42.9665	46.4716	48.7302	56.6791	46.4399
mmu-miR-134-3p	0.21142	0.257073	0.260135	0.27318	0.0938736	0.0714774	0.0664807	0.0966239	0.215927	0.0701749	0.126779	0.11443	0.236781	0.30312	0.349927	0.264206	0.258448	0.298879	0.271587	0.268437
mmu-miR-668-5p	0.0304933	0.0140477	0.0282755	0.0373754	0.0269752	0.0260595	0.0408215	0.0119289	0.0112462	0.0417708	0.041229	0.031786	0.00680406	0.0265895	0.0131059	0.0248581	0.0417889	0.0311333	0.0262403	0.0183861
mmu-miR-668-3p	22.9784	22.4834	23.1545	27.301	6.4066	6.74196	6.15238	7.3124	25.2665	7.88354	10.6319	8.90714	22.5452	25.2633	27.2668	21.3602	23.0964	23.7893	25.3974	20.3534
mmu-miR-485-5p	21.933	21.834	24.7762	25.7019	18.9071	17.8856	17.2182	18.3585	22.1121	19.974	17.6254	18.9059	20.6126	22.6035	22.3431	19.2034	20.5181	21.0046	23.3443	20.5824
mmu-miR-485-3p	20.34	20.5314	19.8786	24.7122	11.2913	11.5298	11.763	11.7673	19.8506	13.5125	14.9043	14.4174	19.258	21.5048	21.0921	19.0717	21.023	21.2687	22.3281	17.1526
mmu-miR-453	0	0	0	0	0	0	0	0	0	0	0	0	0	0	0	0	0	0	0	0
mmu-miR-154-5p	9.56567	9.24467	7.67724	10.5973	0.476725	0.617305	0.617094	0.631146	8.4408	0.653143	1.12162	0.805245	7.22962	8.64037	10.6944	6.57804	8.23388	8.56259	7.81485	5.81669
mmu-miR-154-3p	1.14211	0.712602	0.963082	1.36405	0.0941679	0.113714	0.216301	0.191946	1.14098	0.176197	0.224885	0.184937	0.771951	1.26542	1.00081	0.712815	0.852143	0.837768	0.855196	0.735444
mmu-miR-496a-5p	0.023233	0.0280954	0.0323149	0.0310652	0.0184973	0.00850922	0.00333237	0.013633	0.0128528	0.0159127	0.00588986	0.00403631	0.0233282	0.0189925	0.0524235	0.0324678	0.0110213	0.0316275	0.0412348	0.0175106
mmu-miR-496a-3p	7.01901	7.41719	6.21376	8.18057	3.50187	3.61042	4.52005	4.37898	6.37968	4.31075	4.6748	4.18804	6.99952	7.39308	8.30317	5.8846	7.12574	7.14744	8.01881	6.82625
mmu-miR-377-5p	1.03862	0.927149	0.90139	1.15277	0.453183	0.479224	0.547114	0.585599	1.03465	0.504287	0.691523	0.589485	0.861023	1.09138	0.972218	0.863901	1.02397	1.09438	0.873087	0.889218
mmu-miR-377-3p	0.624651	0.421431	0.592929	0.73021	0.111824	0.0731019	0.130417	0.12688	0.629788	0.130629	0.174286	0.0924683	0.452779	0.641773	0.689846	0.499745	0.543548	0.50568	0.554625	0.344321
mmu-miR-541-5p	528.753	425.973	556.191	596.527	273.896	299.029	330.296	349.633	555.711	286.006	371.558	303.85	390.291	575.386	526.227	466.595	453.425	450.259	551.27	468.845
mmu-miR-541-3p	0.421362	0.329483	0.52781	0.570824	0.144195	0.0649795	0.127236	0.0910932	0.413043	0.0698711	0.160231	0.0963212	0.367419	0.398842	0.393177	0.267306	0.382237	0.366052	0.296993	0.284149
mmu-miR-409-5p	153.884	142.572	97.7792	106.407	11.5632	13.4253	13.1653	15.5438	99.9525	14.6191	25.3021	17.1552	118.774	151.314	159.36	80.4773	133.021	85.6102	90.998	110.265
mmu-miR-409-3p	61.8811	59.3912	69.7326	77.4949	73.1949	63.7571	78.0751	80.2954	63.9685	75.2755	81.2398	82.0964	66.3656	72.9373	70.3429	67.5043	74.7607	69.3763	81.6193	74.3701
mmu-miR-412-5p	8.75026	8.82074	10.5365	9.64019	3.85628	3.67876	3.60548	3.76538	8.16769	4.48655	5.1357	4.81304	8.55891	8.25083	8.16098	7.05538	8.59035	9.24072	9.38491	8.79974
mmu-miR-412-3p	0.467564	0.619504	0.373237	0.444427	0.18451	0.20103	0.181947	0.189669	0.427356	0.177108	0.200991	0.199192	0.547046	0.510518	0.546515	0.375003	0.513039	0.539643	0.606152	0.558937
mmu-miR-369-5p	14.0454	13.777	13.1027	16.3611	15.5348	14.2874	16.4293	16.3773	13.8267	15.4294	15.0364	16.155	13.6613	13.8217	13.7969	12.4975	14.1989	15.0685	15.4866	12.8067
mmu-miR-369-3p	41.4825	34.2724	36.0491	1.77072	5.25322	5.765	6.67806	6.90852	40.058	6.86155	10.4722	7.92329	36.1626	36.7694	40.793	34.4726	41.5869	42.5943	37.8535	28.8609
mmu-miR-410-5p	0.201353	0.272927	0.319558	0.225223	0.163392	0.204221	0.166618	0.170413	0.171371	0.190952	0.288603	0.177598	0.186626	0.167134	0.258373	0.194807	0.26451	0.249066	0.198677	0.189114
mmu-miR-410-3p	24.1546	22.2154	31.8661	27.1471	5.98078	9.67924	6.32816	6.7313	23.0066	7.13525	8.18984	7.14024	21.2598	24.2116	29.4882	17.63	21.5759	24.3887	19.7665	16.502
mmu-miR-3072-5p	0.00739232	0.019156	0.030846	0.0148266	0	0.0243673	0	0.00650666	0.0204477	0.00607575	0.0112443	0	0.00742261	0	0.021446	0.00774799	0.014027	0.00754746	0.032204	0.0367722
mmu-miR-3072-3p	0.665309	0.635978	0.603211	0.722796	0.11771	0.0771631	0.152683	0.13664	0.580714	0.148856	0.168664	0.123291	0.423089	0.641773	0.582616	0.522989	0.669792	0.615118	0.661972	0.498096
mmu-miR-1247-3p	0.0116165	0.0321091	0.0430865	0.0427147	0.024663	0.0170184	0.0166618	0.0238578	0.0214214	0.0286428	0.0294493	0.0282542	0.0388803	0.0341865	0.0224672	0.0243508	0.0624538	0.0197672	0.0187431	0.00700422
mmu-miR-1247-5p	0.0369616	0.0153248	0.030846	0.0555997	0.0147137	0.0203061	0.0477134	0.0520533	0.0327163	0.024303	0.0365439	0.0423813	0.037113	0.0290067	0.0357433	0.01937	0.0526014	0.0339636	0.0393605	0.0601727
mmu-miR-3073b-3p	0	0	0	0	0	0	0	0	0	0	0	0	0	0	0	0	0	0	0	0
mmu-miR-3073a-5p	0	0	0	0	0	0	0	0	0	0	0	0	0	0	0	0	0	0	0	0
mmu-miR-3073b-5p	0	0	0	0	0	0	0	0	0	0	0	0	0	0	0	0	0	0	0	0
mmu-miR-3073a-3p	0	0	0	0	0	0	0	0	0	0	0	0	0	0	0	0	0	0	0	0
mmu-miR-203b-3p	0	0	0	0	0	0	0	0	0	0	0	0	0	0	0	0	0	0	0	0
mmu-miR-203-5p	0	0	0	0	0	0	0	0	0	0	0	0	0	0	0	0	0	0	0	0
mmu-miR-203-3p	0	0	0	0	0	0	0	0	0	0	0	0	0	0	0	0	0	0	0	0
mmu-miR-203b-5p	0	0	0	0	0	0	0	0	0	0	0	0	0	0	0	0	0	0	0	0
mmu-miR-6939-3p	0.0121973	0.0295002	0.0113102	0.0122319	0.00647404	0.00893468	0	0.00715733	0.0494834	0.00668333	0.00309217	0.00847626	0.0244946	0.00398842	0.0117953	0	0.0154298	0.0249066	0	0.00735444
mmu-miR-6939-5p	0	0	0	0	0	0	0	0	0	0	0	0	0	0	0	0	0	0	0	0
mmu-miR-6940-5p	0	0	0	0	0	0	0	0	0	0	0	0	0	0	0	0	0	0	0	0
mmu-miR-6940-3p	0.03889	0.0659632	0.0262266	0.0567278	0.0534812	0.0505004	0.0760649	0.052902	0.0312938	0.0523043	0.034955	0.0479093	0.0461493	0.0485547	0.0273514	0.0370556	0.0436058	0.0577545	0.0581851	0.0415686
mmu-miR-6941-3p	0.046466	0.0441499	0.039496	0.0543642	0.0369945	0.0468007	0.0699797	0.0477155	0.0728327	0.0731983	0.041229	0.0565084	0.0583205	0.0607759	0.0711462	0.060877	0.0551063	0.0434877	0.0674751	0.0490296
mmu-miR-6941-5p	0.00387217	0	0.00359054	0	0	0	0	0	0	0	0	0.0121089	0.00777607	0.0037985	0.00374454	0	0	0	0.00374862	0
mmu-miR-7094-3p	0	0	0	0	0	0	0	0	0	0	0	0	0	0	0	0	0	0	0	0
mmu-miR-7094-1-5p	0	0	0	0	0	0	0	0	0	0	0	0	0	0	0	0	0	0	0	0
mmu-miR-7094b-2-5p	0	0	0	0	0	0	0	0	0	0	0	0	0	0	0	0	0	0	0	0
mmu-miR-6388	0	0	0	0	0	0	0	0	0	0	0	0	0	0	0	0	0	0	0	0
mmu-miR-153-5p	3.55667	3.02698	2.96033	3.82204	1.50873	1.49559	1.90162	2.11919	3.9352	1.63306	2.03546	1.74685	2.50981	3.44391	3.7027	2.79399	2.83102	3.0646	3.28232	2.62202
mmu-miR-153-3p	8.77838	6.49004	8.4621	11.4239	6.14445	6.61572	7.44012	5.52415	11.3117	4.77554	6.84214	6.21849	9.41187	8.2379	7.32738	8.90244	9.4893	8.33617	10.5021	8.2002
mmu-miR-466i-5p	0	0	0	0	0	0	0	0	0	0	0	0	0	0	0	0	0	0	0	0
mmu-miR-466i-3p	0	0	0	0	0	0	0	0	0	0	0	0	0	0	0	0	0	0	0	0
mmu-miR-6942-3p	0	0	0	0	0	0.0121837	0	0	0	0	0	0	0	0.00725167	0.00357433	0.00774799	0	0.00377373	0	0
mmu-miR-6942-5p	0.00387217	0	0.00718109	0.0116495	0.00924863	0	0.00333237	0.00340825	0.00428428	0.0127301	0.00588986	0.00807263	0.00388803	0.015194	0.0224672	0.0121754	0.00367375	0.00790686	0.0149945	0.0105063
mmu-miR-1896	0	0	0	0	0	0	0	0	0	0	0	0	0	0	0	0	0	0	0	0
mmu-miR-1983	13.0918	11.0375	11.0876	15.1404	5.17923	5.5863	6.45813	5.84515	12.6943	6.29824	8.41955	6.78505	11.4308	11.9615	12.0387	12.147	12.3658	12.0422	14.4134	11.5745
mmu-miR-12184-5p	0.277212	0.44825	0.263905	0.300239	0.153023	0.16651	0.0954269	0.120373	0.233104	0.173159	0.18553	0.227318	0.31175	0.362584	0.196588	0.240188	0.312102	0.305672	0.525999	0.310892
mmu-miR-12184-3p	0.282668	0.40939	0.258519	0.419381	0.980355	0.744557	0.953057	0.971351	0.291331	0.731983	0.854029	0.896062	0.322707	0.42923	0.269607	0.385555	0.315943	0.339995	0.547298	0.392237
mmu-miR-6368	0	0	0	0	0	0	0	0	0	0	0	0	0	0	0	0	0	0	0	0
mmu-miR-5124a	0	0	0	0	0	0	0	0	0	0	0	0	0	0	0	0	0	0	0	0
mmu-let-7d-3p	22.8312	25.6882	21.2632	28.5783	13.9045	14.2711	12.1065	13.394	24.8398	17.2217	18.2551	16.9641	22.5202	25.6093	23.3976	23.0735	24.1686	23.6651	22.507	19.1717
mmu-let-7d-5p	193.83	200.781	185.854	233.115	83.2886	100.718	79.287	96.3083	203.577	104.922	108.28	93.0077	176.101	191.814	192.95	158.14	187.763	190.105	181.201	145.146
mmu-let-7f-1-3p	0.506374	0.628316	0.41128	0.622717	0.888709	0.93408	0.973354	0.894666	0.539819	1.00857	0.888297	1.11733	0.449068	0.525746	0.496832	0.697319	0.557575	0.645308	0.769319	0.638499
mmu-let-7f-5p	120.966	107.272	109.293	121.615	134.403	150.296	144.324	170.964	136.269	155.223	147.296	133.486	106.496	132.356	120.63	109.436	105.264	100.181	123.102	109.566
mmu-let-7a-1-3p	0.00369616	0.0114936	0.0171367	0.0148266	0	0.00406122	0	0.00650666	0.00408954	0.00607575	0.0084332	0.00770569	0.0185565	0.00725167	0	0.00387399	0.0105203	0	0.0143129	0
mmu-let-7a-5p	2.98465	2.76995	2.41627	3.28038	1.57143	2.12808	1.99124	2.36192	3.28594	1.91842	2.22074	1.79157	2.08946	2.93512	2.85947	2.08615	2.26712	2.13027	2.63179	2.06091
mmu-miR-683	0	0	0	0	0	0	0	0	0	0	0	0	0	0	0	0	0	0	0	0
mmu-miR-1271-5p	0	0	0	0	0	0	0	0	0	0	0	0.00385285	0	0	0	0	0	0	0	0
mmu-miR-1271-3p	0	0	0	0	0	0	0	0.00311188	0	0	0	0	0	0	0	0	0	0	0.00342265	0
mmu-miR-6943-5p	0.00406578	0	0.00754014	0.00815463	0	0.00446734	0	0	0	0	0	0	0	0	0	0	0	0.0124533	0	0
mmu-miR-6943-3p	0.00739232	0.00766239	0.0274187	0.0296532	0.00294275	0.0162449	0.00954269	0.0130133	0.0122686	0.00303788	0.00562213	0.00770569	0.00742261	0.0108775	0.00714866	0.0387399	0.0245473	0.0150949	0.0214694	0.0100288
mmu-miR-6944-3p	0.703556	0.663296	0.681891	0.826099	0.768441	0.730313	1.18966	0.958459	0.981844	0.854303	0.922275	1.054	0.65319	0.898262	0.759002	1.07461	0.774842	0.786905	1.00968	0.786605
mmu-miR-6944-5p	0.00707092	0	0	0.00354549	0.0028148	0	0.00912779	0.00311188	0	0	0	0	0.00354994	0.00693638	0.00341893	0.00370556	0.00670859	0.00360965	0	0
mmu-miR-6945-3p	0.317518	0.3532	0.244157	0.279587	0.477846	0.306332	0.389887	0.357866	0.222782	0.330984	0.40051	0.41574	0.377139	0.30388	0.378198	0.23945	0.312269	0.308368	0.367365	0.350211
mmu-miR-6945-5p	0.0147846	0	0	0	0.00588549	0	0	0	0	0	0	0	0	0	0	0	0.00350676	0	0	0
mmu-miR-874-3p	5.11918	4.89627	4.77428	5.43765	0.53558	0.637611	0.677531	0.540053	5.68036	0.750355	1.20595	1.02486	4.72449	5.20308	5.94769	4.10256	5.14442	4.85302	5.11686	4.53301
mmu-miR-874-5p	0.0406578	0.0612991	0.0616921	0.0815463	0	0	0.00954269	0	0.061343	0	0.0196775	0	0.0705148	0.0833943	0.0714866	0.0658579	0.0385744	0.056606	0.0644081	0.043458
mmu-miR-6369	0	0	0	0	0	0	0	0	0	0	0	0	0	0	0	0	0	0	0	0
mmu-miR-7a-1-3p	2.04028	1.91177	1.82677	2.65767	0.829855	0.930019	0.858842	0.810079	2.14292	0.783772	1.10756	0.897713	2.12287	2.29515	1.89082	2.20818	2.14614	1.9246	2.30796	2.09267
mmu-miR-7a-5p	6.08276	3.99444	15.095	4.44073	1.29622	3.33302	2.81744	3.43863	6.0847	1.90911	3.1352	2.07484	2.52401	7.06124	7.73703	4.86169	2.69518	2.98879	4.71984	3.21037
mmu-miR-713	0	0	0	0	0	0	0	0	0	0	0	0	0	0	0	0	0	0	0	0
mmu-miR-23b-5p	0.151015	0.164559	0.147212	0.151443	0.0739891	0.0680737	0.0733121	0.0613485	0.11996	0.089111	0.106017	0.0443995	0.104977	0.136746	0.131059	0.121754	0.121234	0.134417	0.153693	0.101561
mmu-miR-23b-3p	108.583	95.8054	98.661	130.956	44.5352	39.4317	41.4313	42.1055	111.434	37.5794	50.5085	44.4963	98.2506	122.019	110.404	131.425	104.731	102.034	130.276	108.086
mmu-miR-27b-5p	1.11994	1.0689	1.22699	1.36034	1.01819	0.946264	0.963811	0.975999	1.14507	1.15743	1.13848	0.916977	1.04288	1.35969	1.09017	1.14283	1.38517	1.16231	1.35257	1.04968
mmu-miR-27b-3p	2156.36	2372.91	2077.43	2669.86	583.102	652.512	556.585	585.336	1776.33	662.878	851.7	775.211	2107.74	2307.57	13.3493	1758.09	2221.18	2282.02	2253.28	10.748
mmu-miR-3074-1-3p	0.158935	0.145585	0.10282	0.266879	0.0647404	0.0527958	0.0636179	0.0585599	0.192208	0.0880984	0.0618435	0.0770569	0.144741	0.112401	0.160845	0.0697319	0.133257	0.113212	0.110925	0.120345
mmu-miR-24-1-5p	0	0	0	0	0	0	0	0	0	0	0	0	0	0	0	0	0	0	0	0
mmu-miR-3074-5p	0	0	0	0	0	0	0	0	0	0	0	0	0	0	0	0	0	0	0	0
mmu-miR-24-3p	0	0.00383119	0	0	0	0	0	0	0	0	0	0	0	0	0	0	0	0	0	0
mmu-miR-466f	0	0	0	0	0	0	0	0	0	0	0	0	0	0	0	0	0	0	0	0
mmu-miR-692	0	0	0	0	0	0	0	0	0	0	0	0	0	0	0	0	0	0	0	0
mmu-miR-682	0	0	0	0	0	0	0	0	0	0	0	0	0	0	0	0	0	0	0	0
mmu-miR-3961	0	0	0	0	0	0	0	0	0	0	0	0	0	0	0	0	0	0	0	0
mmu-miR-9-5p	0	0	0	0	0	0	0	0	0	0	0	0	0	0	0	0	0	0	0	0
mmu-miR-9b-3p	0	0	0	0	0	0	0	0	0	0	0	0	0	0	0	0	0	0	0	0
mmu-miR-9b-5p	0	0	0	0	0	0	0	0	0	0	0	0	0	0	0	0	0	0	0	0
mmu-miR-9-3p	0	0	0	0	0	0	0	0	0	0	0	0	0	0	0	0	0	0	0	0
mmu-miR-5624-5p	0	0.0140477	0	0.00453035	0	0	0.00777552	0	0	0	0	0	0	0.00886316	0.00873726	0.00946976	0	0.00922467	0.00437339	0.0122574
mmu-miR-5624-3p	0	0	0	0	0	0	0	0	0	0	0	0	0.0037113	0	0	0	0	0	0	0
mmu-miR-582-5p	1.27518	1.39455	1.08647	1.25655	0.15008	0.174632	0.159045	0.15616	0.961041	0.227841	0.23613	0.208054	0.753395	1.1929	1.17238	0.825161	1.05203	1.03023	0.976856	0.78893
mmu-miR-582-3p	35.2793	35.5849	38.444	43.5962	12.424	15.0741	15.982	13.0059	34.5398	18.0354	18.9653	16.4117	29.2847	43.7587	39.4188	36.9402	36.2158	36.933	40.4176	34.9826
mmu-miR-1904	0	0	0	0	0	0	0	0	0	0	0	0	0	0	0	0	0	0	0	0
mmu-miR-449c-5p	0.0116165	0.0280954	0.00359054	0.0116495	0	0	0.00666473	0	0.0171371	0	0.00883478	0	0.00388803	0	0.0112336	0	0.0183688	0.00395343	0.00749724	0
mmu-miR-449c-3p	0	0	0	0	0	0	0	0	0	0	0	0	0	0	0	0	0	0.00377373	0	0
mmu-miR-449b	0	0	0	0	0	0	0	0	0	0	0	0	0	0	0	0	0	0	0	0
mmu-miR-449a-5p	0.632044	0.712602	0.685467	0.69685	0.120653	0.0974692	0.0827033	0.133387	0.552087	0.0941741	0.18553	0.100174	0.4268	0.616392	0.532575	0.468753	0.48744	0.596249	0.458013	0.327607
mmu-miR-449a-3p	0.0147846	0.00383119	0	0.0074133	0	0	0	0	0.00408954	0	0	0	0.00742261	0	0.00357433	0	0	0.00754746	0	0
mmu-miR-5124b	0	0	0	0	0	0	0	0	0	0	0	0	0	0	0	0	0	0	0	0
mmu-miR-6946-5p	0.0154887	0.00401363	0.0179527	0.00388316	0.00308288	0.0127638	0.00666473	0	0.0128528	0.0159127	0.00294493	0.00403631	0.00388803	0.015194	0	0.0202923	0.00367375	0.0118603	0.0112459	0.0210127
mmu-miR-6946-3p	0.191092	0.210716	0.154573	0.256871	0.0776885	0.0759448	0.10497	0.0572586	0.134955	0.0902249	0.117503	0.0890007	0.171462	0.179479	0.180861	0.144887	0.212159	0.182649	0.259779	0.187538
mmu-miR-7210-5p	0	0	0	0	0	0	0	0	0	0	0	0	0	0	0	0	0	0	0	0
mmu-miR-7210-3p	0	0	0	0	0	0	0	0	0	0	0	0	0	0	0	0	0	0	0	0
mmu-miR-3075-5p	0	0.00401363	0.00359054	0	0	0	0	0	0.0128528	0	0	0	0	0	0	0	0.00367375	0	0.00374862	0.00350211
mmu-miR-3075-3p	0	0	0	0	0	0	0	0	0	0	0	0	0	0	0	0	0	0	0	0
mmu-miR-7672-3p	0	0.00401363	0	0.00388316	0.00308288	0.0127638	0.00333237	0.00340825	0.00428428	0.00318254	0.00294493	0.00403631	0	0.0037985	0.00374454	0	0	0	0	0
mmu-miR-7672-5p	0	0	0	0.0111199	0.00294275	0	0.00636179	0.00325333	0	0	0	0	0	0	0	0	0	0	0.0107347	0
mmu-miR-6947-5p	0.0154887	0.0160545	0.0143622	0.00776631	0.00616575	0.00425461	0.00666473	0.0340825	0.0128528	0.0127301	0.0206145	0	0.0155521	0.015194	0.0262118	0.0284093	0.0073475	0.0197672	0.0224917	0.0175106
mmu-miR-6947-3p	0	0	0	0	0	0	0	0	0	0	0	0	0	0	0	0	0	0	0	0
mmu-miR-3076-5p	0.0169407	0.0105358	0.0188504	0.00339776	0.00809255	0	0.00291582	0	0	0	0.00257681	0.00353178	0.00680406	0	0.00327647	0.021307	0.00642906	0.00345925	0.00656008	0.00306435
mmu-miR-3076-3p	0.0247482	0.0109939	0.00655665	0.0248184	0.0112592	0.00776929	0.00912779	0.0186713	0.0234704	0.0232464	0.0241996	0.0184267	0.0141998	0.0312137	0.0205136	0.0407611	0.0301887	0.0469255	0.0308039	0.0159879
mmu-miR-346-5p	5.04156	4.47084	4.90437	5.50615	2.21806	1.9229	2.12677	2.07562	5.57813	2.41762	2.90933	2.57973	3.92269	4.83119	4.94377	4.15764	5.09182	4.8225	4.71641	4.06732
mmu-miR-346-3p	0	0.0114936	0	0	0	0.00406122	0	0	0.00408954	0	0	0	0	0	0.00357433	0	0	0.0150949	0	0
mmu-miR-327	0	0	0	0	0	0	0	0	0	0	0	0	0	0	0	0	0	0	0	0
mmu-miR-5131	0	0	0	0	0	0	0	0	0	0	0	0	0	0	0	0	0	0	0	0
mmu-miR-378c	0.00774434	0.0682317	0.0682203	0.0854294	0.0339117	0.0680737	0.036656	0.013633	0.0599799	0.0795634	0.0323942	0.0484358	0.0311043	0.0607759	0.0374454	0.101462	0.0698013	0.0513946	0.0524807	0.0455275
mmu-miR-686	0	0	0	0	0	0	0	0	0	0	0	0	0	0	0	0	0	0	0	0
mmu-miR-6948-3p	0.0271052	0.100341	0.0682203	0.0660136	0.0924863	0.0510553	0.0699797	0.068165	0.0428428	0.0572857	0.0942377	0.0686174	0.0894248	0.0835669	0.0337008	0.109579	0.0404113	0.0316275	0.078721	0.0595359
mmu-miR-6948-5p	0.107189	0.0881175	0.0925381	0.144559	0.0470839	0.0527958	0.0763415	0.0553066	0.0981489	0.0668333	0.0702767	0.0693512	0.08536	0.112401	0.0786353	0.0774799	0.0946826	0.0943433	0.132394	0.0936019
mmu-miR-208a-3p	0.00369616	0.00383119	0	0.00370665	0	0	0	0	0	0	0	0	0	0	0	0	0	0	0	0
mmu-miR-208a-5p	0.00369616	0.00766239	0.00342734	0.00370665	0.00294275	0	0	0	0.00817907	0.00303788	0	0	0	0.00362584	0.0285947	0	0.014027	0.00754746	0.00715645	0
mmu-miR-208b-3p	0	0	0.00342734	0.00370665	0	0	0	0	0.00408954	0.00303788	0	0.00385285	0	0	0.00714866	0	0.00701352	0	0	0
mmu-miR-208b-5p	0	0	0	0	0	0	0	0	0	0	0	0	0	0	0	0	0	0	0	0
mmu-miR-6949-3p	0	0	0	0	0	0	0	0	0	0	0	0	0	0	0	0	0	0	0	0
mmu-miR-6949-5p	0	0	0	0	0	0	0	0	0	0	0	0	0	0	0	0	0	0	0	0
mmu-miR-3077-5p	0	0	0	0	0	0.00357387	0	0	0.00719758	0.00801999	0	0	0	0.00319074	0	0	0	0.00332088	0.00314884	0
mmu-miR-3077-3p	0.0517463	0.0689615	0.0342734	0.0481864	0.0294275	0.0284285	0.0254472	0.0227733	0.0286267	0.0182273	0.0224885	0.0192642	0.0668035	0.0471359	0.0464663	0.0774799	0.0666285	0.0490585	0.0966121	0.0601727
mmu-miR-719	0	0.00383119	0	0	0	0	0	0	0	0	0.00281107	0.00770569	0	0	0	0	0	0.00377373	0	0
mmu-miR-16-1-3p	3.86619	3.2297	4.02027	4.70003	1.45666	1.64479	1.93398	1.51605	3.78691	1.87133	2.28259	1.88404	3.59254	3.71648	4.13908	3.33163	3.28934	3.5775	3.65337	3.06212
mmu-miR-16-5p	0.145998	0.0976954	0.126811	0.129733	0.0176565	0.0263979	0.031809	0.0227733	0.114507	0.0288598	0.0520047	0.0327492	0.0964939	0.145033	0.126889	0.0716689	0.0613683	0.0811352	0.0751428	0.0835731
mmu-miR-15a-3p	0.0443539	0.0498055	0.0479827	0.0481864	0	0.00406122	0.00954269	0.00650666	0.0490744	0	0.0084332	0	0.0964939	0.0906459	0.0500406	0.0619839	0.073642	0.0528322	0.032204	0.0267434
mmu-miR-15a-5p	0.846421	0.658965	0.791715	0.782103	0.105939	0.0771631	0.146321	0.0845866	0.711579	0.115439	0.0983874	0.127144	0.593809	0.558379	0.725589	0.488123	0.638231	0.701914	0.558203	0.461324
mmu-miR-8098	0	0	0	0.00776631	0.00616575	0.00425461	0	0	0.00428428	0.00318254	0	0.00403631	0	0.0341865	0	0	0	0.00395343	0.00374862	0
mmu-miR-6541	0	0	0.00359054	0.00776631	0	0.00425461	0	0	0	0.00636507	0.00588986	0	0	0.0037985	0.00748908	0	0.00367375	0	0	0.00700422
mmu-miR-12185-3p	0.0443539	0.0153248	0.030846	0.0259465	0	0	0	0.00325333	0.0408954	0.00303788	0.0140553	0	0.0148452	0.0362584	0.0393177	0.023244	0.0350676	0.0490585	0.0250476	0.0133717
mmu-miR-12185-5p	0.00650524	0	0	0	0	0	0	0	0	0	0	0	0	0	0	0	0	0	0.00314884	0
mmu-miR-598-5p	0.0176773	0.029317	0.0131133	0.0248184	0.0028148	0	0.0030426	0	0.0195586	0.00581159	0.00268885	0.00368533	0.0212997	0.0104046	0.0581217	0.0296445	0.0234801	0.0216579	0.0376492	0.0223831
mmu-miR-598-3p	218.942	246.836	188.411	229.497	99.5825	89.9763	108.437	118.424	193.034	130.802	147.75	126.666	174.357	201.143	205.067	183.379	184.365	195.132	223.768	180.795
mmu-miR-124-5p	0.0184808	0.0127706	0.0182791	0.0234754	0.0961297	0.0473809	0.0721003	0.0780799	0.0136318	0.0658206	0.0674656	0.0847626	0.037113	0.0290067	0.0154888	0.0180786	0.0187027	0.0100633	0.0250476	0.028972
mmu-miR-124-3p	0.0067763	0.0140477	0.0113102	0.013591	0.00215801	0	0	0	0	0.00111389	0.00206145	0.00282542	0	0.00265895	0.00524235	0.00426139	0.00642906	0.00830221	0.00131202	0.00245148
mmu-miR-3078-5p	0.993464	1.02609	1.01956	1.05656	0.405331	0.380695	0.535497	0.501013	1.08746	0.557912	0.763633	0.512261	0.912336	1.02658	1.03935	0.95974	0.996225	0.978216	1.15001	0.968867
mmu-miR-3078-3p	0.0894471	0.134858	0.0867116	0.10601	0.0971106	0.0759448	0.10497	0.0679946	0.170943	0.0835416	0.176254	0.122906	0.171462	0.127629	0.0864988	0.0852279	0.108008	0.166044	0.114145	0.205924
mmu-miR-6539	0.0101644	0.0105358	0.0188504	0.00339776	0	0.00372278	0	0	0.014995	0	0.00515362	0.00353178	0.0102061	0	0.00327647	0.0177558	0.00642906	0.013837	0	0.00306435
mmu-miR-6950-5p	0	0	0	0.00354549	0	0	0	0	0.00391173	0	0	0	0	0	0	0	0	0	0	0
mmu-miR-6950-3p	0	0	0.00359054	0	0	0	0.00666473	0	0	0	0.00294493	0	0	0	0	0	0	0	0	0.00700422
mmu-miR-320-5p	0	0	0.00342734	0	0	0	0.00636179	0.00650666	0	0	0.00562213	0.00385285	0.00742261	0.00362584	0	0	0	0	0	0.00334293
mmu-miR-320-3p	24.6682	21.9183	34.407	26.8695	11.3413	17.0165	13.0735	11.7836	27.3794	16.5412	13.7433	11.9785	18.3413	25.6673	22.1215	21.9423	19.0312	20.6725	22.7325	20.9668
mmu-miR-687	0	0	0	0	0	0	0	0	0	0	0	0	0	0	0	0	0	0	0	0
mmu-miR-1971	0	0	0	0	0	0	0	0	0	0	0	0	0	0	0	0	0	0	0	0
mmu-miR-759	0	0	0	0	0	0	0	0	0	0	0	0	0	0	0	0	0	0	0	0
mmu-miR-5130	0	0	0	0	0	0	0	0.00596444	0	0	0	0.00706355	0	0	0	0	0	0	0	0.0061287
mmu-miR-6390	0	0	0	0	0	0	0	0	0	0	0	0	0	0	0	0	0	0	0	0
mmu-miR-17-5p	3.57788	2.54691	3.72745	3.49231	0.371554	0.345733	0.465517	0.348531	2.95727	0.36613	0.529703	0.468037	2.01282	3.18033	3.43944	2.36785	2.59622	2.65671	1.96802	1.72989
mmu-miR-17-3p	0.170023	0.153248	0.191931	0.114906	0.00294275	0.0324897	0.0031809	0.01952	0.106328	0.0455681	0.0224885	0.0115585	0.11505	0.134156	0.125102	0.0813539	0.143777	0.098117	0.118081	0.090259
mmu-miR-18a-5p	0.0777801	0.0586339	0.0819581	0.0638188	0.0028148	0.0310771	0	0.0186713	0.0469408	0.014529	0.00806654	0.0184267	0.0674489	0.0658956	0.123081	0.0667001	0.0503144	0.0577545	0.0718757	0.0287782
mmu-miR-18a-3p	0.0554424	0.0612991	0.0377007	0.0481864	0.00588549	0.00812244	0.0190854	0.0130133	0.0654326	0.0182273	0.0224885	0.0154114	0.0705148	0.0761426	0.0464663	0.0503619	0.0701352	0.041511	0.0572516	0.0735444
mmu-miR-19a-5p	0	0	0.00342734	0	0.00294275	0.0243673	0.0031809	0.00325333	0	0	0	0	0	0	0	0	0	0.00377373	0	0
mmu-miR-19a-3p	0.307585	0.135591	0.472078	0.386458	0.0337776	0.0932314	0.0730223	0.0871327	0.332497	0.0319637	0.088732	0.077392	0.156198	0.284392	0.201717	0.151928	0.16436	0.252676	0.068453	0.143891
mmu-miR-20a-5p	9.13209	6.31048	8.78918	8.20072	0.835996	0.901237	1.01623	0.889998	7.39708	0.87755	1.36325	1.03926	5.04802	7.86933	7.64814	4.87652	5.32327	6.28802	4.55897	4.17284
mmu-miR-20a-3p	0.00739232	0.0153248	0.010282	0.0074133	0.00588549	0	0	0	0	0	0.00281107	0	0.0148452	0.00362584	0.0142973	0.00774799	0.0105203	0.00377373	0.00357823	0
mmu-miR-19b-1-5p	0.00707092	0.00366462	0.00327832	0	0	0	0	0	0.00782346	0	0.00537769	0	0	0.0208092	0.00341893	0.00370556	0	0	0	0
mmu-miR-19b-3p	0.00353546	0.00366462	0.00983497	0.00531823	0	0	0.0015213	0.00155594	0.00977932	0	0.00134442	0	0.00177497	0.00346819	0.00854732	0	0	0.00180483	0.00342265	0
mmu-miR-92a-1-5p	0.00707092	0.00366462	0.0163916	0.00354549	0.0028148	0	0.00608519	0	0.00782346	0.00290579	0.00537769	0	0.0106498	0.0104046	0.00683785	0	0.0268344	0.0180483	0.00342265	0.00639516
mmu-miR-92a-3p	30.2571	29.5443	32.2233	33.531	20.4842	17.512	19.6343	18.9584	33.4323	24.173	23.932	21.7275	30.0253	34.7752	35.0245	28.5716	28.0124	31.1036	31.419	25.8176
mmu-miR-6239	0.357788	0.708005	0.260135	0.460736	0.789833	0.406528	0.668306	0.579743	0.368876	0.591474	0.494748	0.809483	0.204122	0.350981	0.416767	0.319604	0.33174	0.257368	0.303076	0.261082
mmu-miR-6241	0	0	0	0	0	0	0	0	0	0	0	0	0	0	0	0	0	0	0	0
mmu-miR-6391	0	0	0	0	0	0	0	0	0	0	0	0	0	0	0	0	0	0	0	0
mmu-miR-1898	0	0	0	0	0	0	0	0	0	0	0	0	0	0	0	0	0	0	0	0
mmu-miR-7212-5p	0	0	0	0	0	0.00850922	0	0	0	0	0	0	0	0.0037985	0.00374454	0	0	0.00395343	0	0.00350211
mmu-miR-7212-3p	0	0	0	0.0116495	0	0	0	0	0	0	0	0	0	0	0	0	0	0	0	0
mmu-miR-7117-5p	0.0147846	0.00766239	0.00685467	0	0.00294275	0	0.0031809	0	0.00408954	0	0.0084332	0	0.00742261	0.0108775	0.00714866	0	0.0105203	0.00754746	0.00357823	0.0133717
mmu-miR-7117-3p	0.0162631	0.0337145	0.0339306	0.0448504	0.00971106	0.0357387	0.0314909	0.00357866	0.0584804	0	0.00309217	0.0127144	0.0367419	0.0279189	0.0235906	0.0255684	0.0424318	0.0456621	0.0157442	0.0441266
mmu-miR-3964	0	0	0	0	0	0	0	0	0	0	0	0	0	0	0	0	0	0	0	0
mmu-miR-599	0	0	0	0	0	0	0	0	0	0	0	0	0	0	0	0	0	0	0	0
mmu-miR-875-3p	0	0	0	0	0	0	0	0	0	0	0	0	0	0	0	0	0	0	0	0
mmu-miR-875-5p	0	0	0	0	0	0	0	0	0	0	0	0	0	0	0	0	0	0	0	0
mmu-miR-8097	0.00369616	0	0	0	0.00294275	0	0	0	0	0	0	0	0	0	0	0	0	0.00377373	0	0
mmu-miR-6951-3p	0	0	0	0	0	0	0	0	0	0	0	0	0	0	0	0	0	0	0	0
mmu-miR-6951-5p	0.00387217	0.0240818	0.0143622	0.0194158	0.00616575	0	0.00333237	0	0.00856855	0	0	0	0	0.00759699	0.0187227	0.0121754	0.0183688	0.0237206	0.0112459	0
mmu-miR-1907	0	0.00383119	0.00342734	0	0	0	0	0.00650666	0	0.00303788	0	0	0	0	0	0	0	0	0	0
mmu-miR-28c	0	0.00421431	0	0.00815463	0	0.00446734	0	0	0	0	0	0	0	0.00398842	0	0	0	0	0	0
mmu-miR-30b-3p	3.33024	3.65879	3.93116	4.41833	2.17763	2.57075	2.36659	2.52458	3.91778	2.72497	2.67051	2.42729	3.54801	3.82163	3.57791	3.40137	3.47169	3.88694	4.29387	3.48333
mmu-miR-30b-5p	44.4611	41.783	0.133666	47.6453	5.2322	6.57105	6.60672	6.01541	40.466	7.00838	9.79376	7.64405	35.1943	40.9176	42.7454	35.7957	37.4698	37.575	37.2923	32.4765
mmu-miR-30d-3p	3.6629	4.18366	3.43419	4.11067	1.50669	1.60418	1.61271	1.62341	3.63151	1.53717	2.1083	1.83781	3.3476	3.52069	3.871	2.63044	3.2683	3.7209	3.52455	2.68771
mmu-miR-30d-5p	2104.65	1848.76	2576.88	2205.5	902.893	1515.35	942.585	935.599	2315.96	1077.29	991.219	873.09	1867.05	2339.99	2002.7	2074.9	1839.4	1839.84	2180.22	2119.08
mmu-miR-151-3p	154.151	175.825	153.291	192.403	641.066	425.061	588.923	506.555	156.145	538.832	452.703	547.195	193.34	189.689	158.682	197.258	183.085	169.108	252.248	248.99
mmu-miR-151-5p	4.77051	5.08126	5.78437	5.35875	0.570332	0.510553	0.593161	0.56577	3.40171	0.716071	0.80691	0.706355	4.22629	4.12137	4.68816	3.34418	4.3387	4.53854	4.62205	3.71224
mmu-miR-6952-3p	0.0702271	0.0689615	0.041128	0.0481864	0.0470839	0.0649795	0.0413516	0.0650666	0.0245372	0.0546818	0.0505992	0.0308228	0.037113	0.0362584	0.0285947	0.0426139	0.059615	0.0679271	0.0500952	0.0835731
mmu-miR-6952-5p	0.00739232	0.019156	0.010282	0.0074133	0.00588549	0.00812244	0.0222663	0.01952	0	0.024303	0.00281107	0	0	0.0290067	0.010723	0.01937	0.00701352	0.0113212	0.0178911	0.0100288
mmu-miR-1942	0	0	0	0	0	0	0	0	0	0	0	0	0	0	0	0	0	0	0	0
mmu-miR-6953-5p	0	0	0	0	0	0	0	0	0	0	0	0	0	0	0	0	0	0	0	0
mmu-miR-6953-3p	0.0440459	0.0421431	0.0816849	0.0441709	0.0215801	0.0186139	0.032074	0.00894666	0.0787236	0.0167083	0.0334986	0.0247224	0.0646386	0.0797684	0.0688059	0.0816767	0.0707197	0.027674	0.0557607	0.0490296
mmu-miR-3079-3p	0	0	0	0	0	0	0	0	0	0	0	0	0.00777607	0	0	0	0	0	0.00374862	0
mmu-miR-3079-5p	0.0247482	0.0109939	0.00983497	0.014182	0.0056296	0.0310771	0.0182556	0.0217832	0.00391173	0.00581159	0.0268885	0	0.00709989	0.00346819	0.0170946	0.00741112	0.00335429	0.00721931	0.00342265	0.00639516
mmu-miR-6954-5p	0	0.00383119	0.00685467	0.0074133	0	0	0	0	0	0.00303788	0	0.00385285	0.0037113	0	0	0.00387399	0	0	0.00357823	0
mmu-miR-6954-3p	0.0348495	0.0602045	0.0143622	0.0349484	0.0400774	0.0468007	0.0266589	0.0374908	0.00428428	0.0572857	0.0559536	0.0524721	0.0583205	0.0113955	0.0374454	0.0284093	0.0220425	0.027674	0.0374862	0.0665401
mmu-miR-7676-3p	0	0	0	0	0	0	0	0	0	0	0	0	0	0	0	0	0	0	0	0
mmu-miR-7676-5p	0	0	0	0	0	0	0	0	0	0	0	0	0	0	0	0	0	0	0	0
mmu-miR-6955-5p	0.0508222	0.049167	0.0534093	0.0271821	0.0296727	0.0223367	0.0262424	0.0298222	0.0299899	0.0278472	0.0463826	0.0282542	0.0510304	0.0365605	0.0360412	0.0284093	0.0128581	0.0345925	0.0262403	0.0490296
mmu-miR-6955-3p	0.00369616	0.00383119	0.010282	0.0074133	0.00882824	0	0.0031809	0	0	0	0.00281107	0	0.0111339	0.00725167	0.00357433	0.00387399	0	0.00377373	0	0.00334293
mmu-miR-6956-5p	0	0	0	0	0	0	0.010497	0.00357866	0	0	0	0	0	0	0.00393177	0	0	0	0	0
mmu-miR-6956-3p	0.0609867	0.0252859	0.0414708	0.0489278	0.142429	0.0580754	0.111968	0.103781	0.0584804	0.116958	0.108226	0.097477	0.0449068	0.0358958	0.0589765	0.0340911	0.0578616	0.00830221	0.0708489	0.0367722
mmu-miR-1943-3p	0.0309774	0.0120409	0.0143622	0.00388316	0.0154144	0	0.0099971	0.00340825	0.0128528	0.00318254	0.00294493	0.00403631	0.0116641	0.030388	0.0112336	0.0284093	0.0220425	0.027674	0.00374862	0.0105063
mmu-miR-1943-5p	0.162631	0.113603	0.170473	0.241093	0.143555	0.260271	0.161258	0.143147	0.164293	0.2005	0.129065	0.0847626	0.152648	0.208092	0.119662	0.16675	0.14088	0.169654	0.195091	0.111915
mmu-miR-7213-3p	0	0	0.00377007	0	0	0.00446734	0.00349899	0	0	0	0	0	0	0	0	0	0	0.0166044	0.00393605	0
mmu-miR-7213-5p	0.0203289	0.00421431	0.0150803	0.00407731	0.0161851	0.00446734	0.00349899	0	0.0134955	0.0167083	0.00309217	0.00423813	0.00408244	0	0.00393177	0.0170456	0.0154298	0.0290577	0	0
mmu-miR-6957-5p	0	0	0	0	0	0	0	0	0	0	0	0	0	0	0	0	0.00367375	0	0	0
mmu-miR-6957-3p	0	0.0114936	0.00685467	0	0	0	0.00636179	0	0	0	0	0.00770569	0	0	0	0	0	0.00377373	0	0
mmu-miR-5113	0.0954574	0.0842863	0.124576	0.102819	0.056296	0.0582696	0.0486815	0.0497901	0.0977932	0.0871738	0.0457104	0.0257973	0.0780988	0.0832366	0.0410271	0.0704056	0.0939202	0.0758028	0.0616077	0.0799395
mmu-miR-33-5p	0.0542104	0.104354	0.0933541	0.166976	0.129481	0.0553099	0.0799768	0.0579403	0.0899698	0.0636507	0.106017	0.0887989	0.112753	0.0835669	0.0748908	0.117696	0.113886	0.106743	0.104961	0.0805486
mmu-miR-33-3p	0.369616	0.48273	0.37358	0.518931	0.0500267	0.0203061	0.0381707	0.0162667	0.286267	0.0425303	0.0702767	0.0462342	0.382264	0.333577	0.446791	0.321541	0.301582	0.411337	0.329197	0.337635
mmu-miR-7684-3p	0	0	0	0	0	0	0	0	0	0	0	0	0	0	0	0	0	0	0	0
mmu-miR-7684-5p	0	0	0	0	0	0	0	0	0	0	0	0	0	0	0	0	0	0	0	0
mmu-miR-3080-3p	0	0.00383119	0.00685467	0.0074133	0	0.0162449	0.0031809	0	0.00817907	0	0.00562213	0	0	0.00725167	0.021446	0	0	0.00377373	0.0107347	0
mmu-miR-3080-5p	0.0975787	0.0590004	0.0942518	0.0815463	0.0420813	0.0402061	0.0419878	0.042944	0.0764743	0.0902249	0.0680278	0.0254288	0.0775663	0.0957221	0.0589765	0.102273	0.0925785	0.0954754	0.0432965	0.113994
mmu-miR-12186-3p	0	0	0	0	0	0	0	0	0	0	0	0	0	0	0	0	0	0	0	0
mmu-miR-12186-5p	0	0	0	0	0	0	0	0	0	0	0	0	0	0	0	0	0	0	0	0
mmu-miR-6392-5p	0.00707092	0.0109939	0.00983497	0.00709098	0	0	0	0	0	0.00871738	0.00268885	0	0.00354994	0.00693638	0.0341893	0.0111167	0.0134172	0.00360965	0.010268	0
mmu-miR-6392-3p	0	0	0	0	0	0	0	0	0	0	0	0	0	0	0	0	0	0	0	0
mmu-miR-1249-3p	6.94139	9.11824	6.54279	7.39847	2.32771	2.30677	2.59879	2.32288	6.6046	3.4085	3.13434	2.98981	6.08654	6.89272	6.50886	5.62116	6.77156	7.00027	7.68961	6.05069
mmu-miR-1249-5p	0.00975787	0.0101144	0.00603211	0.0163093	0.00517923	0.00357387	0.00279919	0.00286293	0.0215927	0.00534666	0.00494748	0.0169525	0.0228616	0.00638147	0.00314541	0.00681823	0.00308595	0.00664177	0.00944652	0.0205924
mmu-let-7c-5p	9.4326	7.47274	8.20162	9.61505	3.45037	4.56278	4.31807	5.48837	9.73105	4.82111	5.43239	4.28822	6.39643	9.55771	8.79107	6.81823	6.47173	6.57761	7.8059	6.42343
mmu-let-7c-2-3p	0.0480501	0.0344807	0.0171367	0.0111199	0.00588549	0	0	0	0.0163581	0.00911363	0.00281107	0.00385285	0.0148452	0.00725167	0.021446	0	0.0245473	0.0113212	0.0250476	0.00334293
mmu-let-7b-5p	300.313	286.78	303.724	354.882	93.3792	130.759	102.667	115.819	308.6	128.833	138.743	119.735	270.109	308.939	278.726	263.575	283.276	288.441	298.857	238.926
mmu-let-7b-3p	2.26944	2.51709	2.08382	3.06169	3.08988	2.96063	3.30177	2.91824	2.51097	3.29306	3.16807	3.20172	2.47544	2.44381	2.51276	2.59945	2.51084	2.2265	2.62284	2.27988
mmu-miR-6393	0	0	0	0	0	0	0	0	0	0	0	0	0	0	0	0	0	0	0	0
mmu-miR-7118-3p	0.0110885	0.00383119	0.00685467	0.0074133	0.00588549	0.00406122	0	0.00650666	0.00408954	0	0	0.00385285	0.0222678	0.00725167	0.0178717	0	0.00701352	0.0188687	0	0.00334293
mmu-miR-7118-5p	0	0	0	0	0	0	0	0	0	0	0	0	0	0	0	0	0	0.00754746	0	0
mmu-miR-6958-3p	0.130812	0.120932	0.121298	0.212729	0.126666	0.0505004	0.109533	0.0622376	0.136911	0.0784564	0.0994873	0.106875	0.141998	0.225432	0.129919	0.144517	0.144235	0.129948	0.205359	0.108718
mmu-miR-6958-5p	0	0	0	0	0	0	0	0	0	0	0	0	0.00742261	0	0	0.00387399	0	0	0	0
mmu-miR-6959-3p	0.0147846	0.019156	0.030846	0.0259465	0.00294275	0.00812244	0.00954269	0	0.0368058	0.00607575	0.00562213	0	0.0185565	0.021755	0.0250203	0.01937	0.00701352	0.0264161	0.00715645	0.00668585
mmu-miR-6959-5p	0.0318191	0.0109939	0.00327832	0.0177274	0.0197036	0.00776929	0.00608519	0.00311188	0.0234704	0.00871738	0.00806654	0.0257973	0.0106498	0.0277455	0	0.0185278	0.0201258	0.0144386	0.0205359	0.00639516
mmu-miR-7648-5p	0.0121973	0.0126429	0	0.00407731	0	0.026804	0.00349899	0.00715733	0	0.02005	0.0154609	0	0	0	0.00393177	0.021307	0	0	0.00393605	0
mmu-miR-7648-3p	0	0	0.00359054	0	0.0215801	0.0127638	0.00666473	0	0	0.0127301	0.00883478	0.0161453	0.0194402	0.0037985	0.00748908	0.00405847	0.00367375	0.00395343	0.0187431	0.00350211
mmu-miR-1291	0.0250202	0.0486267	0.0435008	0.0376367	0.00996007	0.0206185	0.0134576	0.00275282	0.0795887	0	0.0190288	0.0065202	0.0251227	0.0368162	0.0544398	0.0426139	0.00890178	0.0191589	0.0544991	0.0339436
mmu-miR-6960-5p	0.00369616	0	0.010282	0.0074133	0.00882824	0	0.0031809	0.00325333	0.00408954	0.00607575	0.00281107	0.00770569	0	0.0145033	0.00357433	0	0.00350676	0.00377373	0.00357823	0.00334293
mmu-miR-6960-3p	0	0	0	0	0	0	0	0	0	0	0	0	0	0	0	0	0	0	0	0
mmu-miR-6961-3p	0	0	0	0.0074133	0	0	0	0	0	0	0	0.00385285	0	0	0	0	0.00350676	0	0	0
mmu-miR-6961-5p	0	0	0	0	0	0.00446734	0	0	0	0	0	0	0	0	0	0	0	0	0	0
mmu-miR-6962-5p	0.0406578	0.0421431	0.0452409	0.0856236	0.0194221	0.0178694	0.0279919	0.0143147	0.0359879	0.0267333	0.0371061	0.00847626	0.0489892	0.0717916	0.0393177	0.0383525	0.0540041	0.0622665	0.0275523	0.0441266
mmu-miR-6962-3p	0.0110885	0.0383119	0.041128	0.0222399	0.00294275	0.00812244	0.0159045	0.00650666	0.00408954	0.00607575	0	0.0115585	0.0408244	0.0181292	0.032169	0.011622	0.0210406	0.00754746	0.0107347	0.0167146
mmu-miR-1941-5p	0.0169407	0.0140477	0.0314173	0.013591	0.0107901	0.00744557	0.0233266	0.00894666	0.0299899	0.00835416	0.00773044	0.0105953	0.0136081	0.0232658	0.00982941	0.0177558	0.0225017	0.013837	0.0360804	0.0337078
mmu-miR-1941-3p	0.205225	0.188641	0.179527	0.20969	0.0585747	0.119129	0.136627	0.0647568	0.269909	0.0636507	0.0912928	0.07669	0.186626	0.273492	0.24714	0.18669	0.194709	0.260926	0.258655	0.36422
mmu-miR-12187-5p	0.00739232	0	0.010282	0.0074133	0	0.00812244	0	0	0.00408954	0	0.00562213	0.00770569	0.0111339	0	0.00357433	0.00774799	0.00701352	0	0.00357823	0.0133717
mmu-miR-12187-3p	0.0154887	0.0160545	0.00718109	0.00776631	0.0184973	0.0255277	0.0266589	0.0238578	0.0299899	0.0318254	0.0206145	0.0363268	0.0155521	0.022791	0.0149782	0.0121754	0.00367375	0.0118603	0.0112459	0.0175106
mmu-miR-688	0	0	0.0113102	0	0.00323702	0	0	0	0	0	0	0	0	0	0	0	0	0	0	0
mmu-miR-196a-2-3p	0	0.00766239	0	0	0	0	0	0	0	0	0	0	0	0	0	0.00774799	0	0	0	0
mmu-miR-615-5p	0	0	0	0	0	0	0	0	0	0	0	0	0	0	0	0.00387399	0	0	0	0
mmu-miR-615-3p	0.0295693	0.111105	0.0274187	0.074133	0.0676832	0.0527958	0.00954269	0.02928	0.0572535	0.0850605	0.0477881	0.0231171	0.0593809	0.0326325	0.042892	0.0309919	0.073642	0.0792483	0.0214694	0.0267434
mmu-miR-148b-5p	2.04305	1.96668	1.83163	2.39202	0.776885	0.964201	0.924315	0.978168	2.21176	0.916173	1.10803	0.988897	1.83029	1.89118	2.07401	1.81464	2.11195	1.9614	2.19435	1.74974
mmu-miR-148b-3p	484.63	453.678	450.003	520.087	221.206	240.952	230.399	286.3	447.902	304.984	379.058	318.172	454.913	526.562	503.055	466.216	491.161	465.124	510.942	456.42
mmu-miR-6963-3p	0	0	0.00327832	0.00709098	0	0.00388464	0	0	0	0	0	0	0.00354994	0	0	0	0.00335429	0.00360965	0	0
mmu-miR-6963-5p	0	0	0.00628345	0	0	0	0	0.00298222	0	0	0	0	0	0	0.00327647	0	0	0	0.00656008	0.00306435
mmu-miR-6364	0	0	0	0	0	0	0	0	0	0	0	0	0	0	0	0	0	0	0	0
mmu-miR-1945	0.0813156	0.103442	0.0788288	0.107493	0.035313	0.0487346	0.0954269	0.0520533	0.061343	0.0911363	0.0927652	0.0577927	0.0668035	0.0761426	0.0679123	0.0581099	0.0561082	0.0754746	0.125238	0.0768873
mmu-miR-193b-5p	0.336351	0.275846	0.41128	0.385491	0.176565	0.146204	0.165407	0.133387	0.286267	0.212651	0.179908	0.165672	0.282059	0.297319	0.246629	0.395147	0.23846	0.422658	0.461591	0.427894
mmu-miR-193b-3p	0.735536	0.67429	0.586075	0.963729	0.129481	0.174632	0.194035	0.178933	0.830176	0.270371	0.295162	0.250435	0.675458	0.790432	0.88286	0.619839	0.890718	0.713235	0.833727	0.655213
mmu-miR-365-1-5p	0.247482	0.223542	0.199978	0.18082	0.101333	0.104885	0.0882353	0.161818	0.195586	0.139478	0.166709	0.0884479	0.0958485	0.180346	0.170946	0.2001	0.18784	0.119119	0.229318	0.201448
mmu-miR-6365	0	0	0	0	0	0	0	0	0	0	0	0	0	0	0	0	0	0	0	0
mmu-miR-484	13.2249	14.4359	12.8148	17.5621	3.31353	4.71101	3.45127	4.87349	13.7408	9.53589	8.79864	6.92742	12.7112	15.5875	14.5297	11.1881	14.0797	14.2911	13.15	9.96526
mmu-miR-130b-3p	0.147846	0.157079	0.226204	0.189039	0.035313	0.0731019	0.0349899	0.0715733	0.126776	0.0425303	0.0562213	0.0577927	0.11505	0.112401	0.0822096	0.11622	0.105203	0.154723	0.10019	0.110317
mmu-miR-130b-5p	2.91258	2.76995	2.82413	3.78819	2.36891	2.75351	2.58925	2.59941	2.89948	2.64903	2.76609	2.63149	2.91337	2.92242	3.11324	3.04883	3.24025	2.93219	3.41005	2.52725
mmu-miR-301b-3p	0.0707092	0.0659632	0.0885147	0.0815463	0.014074	0.0194232	0.0121704	0.00311188	0.11344	0.0116232	0.0161331	0.00737066	0.0887486	0.0971094	0.0752164	0.0629945	0.0737945	0.0866317	0.0821436	0.0351734
mmu-miR-301b-5p	0.00739232	0.00766239	0.0171367	0.0111199	0.011771	0.0203061	0.0413516	0.03904	0.00817907	0.024303	0.0224885	0.0115585	0.0185565	0.0253809	0.0142973	0.011622	0.00350676	0.0150949	0.0178911	0.0100288
mmu-miR-6366	0	0	0	0	0	0	0	0	0	0	0	0	0	0	0	0	0	0	0	0
mmu-miR-1306-3p	0.0387217	0.0682317	0.0682203	0.0776631	0.184973	0.106365	0.216604	0.204495	0.0642641	0.136849	0.182586	0.121089	0.0583205	0.0797684	0.0449345	0.060877	0.106539	0.0513946	0.153693	0.0525317
mmu-miR-1306-5p	0.392436	0.348139	0.311441	0.358094	0.028148	0.0621543	0.0243408	0.0466782	0.269909	0.0406811	0.0725989	0.0479093	0.205897	0.357224	0.365825	0.318678	0.228092	0.386233	0.318307	0.27819
mmu-miR-3618-3p	0	0	0	0	0	0	0	0	0	0	0	0	0	0	0	0	0	0	0	0
mmu-miR-3618-5p	0	0	0	0	0	0	0	0	0	0	0	0	0	0	0	0	0	0	0	0
mmu-miR-185-3p	7.6243	8.6574	7.77712	9.60693	4.15264	4.46734	4.19212	4.41028	7.77168	6.21868	7.41827	6.33701	7.33283	7.51722	7.15956	7.09015	8.58923	7.72501	10.05	7.75017
mmu-miR-185-5p	294.111	214.8	0.222777	0.263172	98.0965	0.093408	113.902	100.203	313.941	133.755	106.587	88.5615	203.851	0.253809	237.454	200.468	218.58	249.855	207.344	0.180518
mmu-miR-1224-5p	6.7066	7.82257	8.26184	7.45178	2.58962	3.40369	2.55593	2.27671	6.2379	3.55808	3.8608	3.1564	5.60654	5.84209	4.59455	5.13396	5.58043	6.3413	6.86747	5.37574
mmu-miR-1224-3p	0	0	0	0	0	0	0	0	0	0	0	0	0	0	0	0.00405847	0	0	0	0
mmu-miR-7680-3p	0	0	0	0	0	0	0	0	0	0	0	0	0	0	0	0	0	0	0	0
mmu-miR-7680-5p	0	0	0	0	0	0	0	0	0	0	0	0	0	0	0	0	0	0	0	0
mmu-miR-8095	0	0	0	0	0	0	0	0	0	0	0	0	0	0	0	0	0	0	0	0
mmu-miR-6362	0	0	0	0	0	0	0	0	0	0	0	0	0	0	0	0	0	0	0	0
mmu-miR-28a-5p	0.938825	0.984617	0.976791	1.16759	0.491439	0.491407	0.438964	0.556319	0.96922	0.68656	0.486315	0.485459	0.809064	0.819439	0.911455	0.677949	0.876691	0.826447	0.912448	0.795616
mmu-miR-28a-3p	5.3003	5.28322	6.03554	6.1864	4.97913	4.00436	5.37571	4.77264	5.30004	5.31628	5.23421	4.81991	4.92119	5.69256	5.07198	5.27638	5.05675	5.03416	6.10088	5.32528
mmu-miR-690	0	0	0	0	0	0	0	0	0	0	0	0	0	0	0	0	0	0	0	0
mmu-miR-1946a	0	0	0	0	0	0	0	0	0	0	0	0	0	0	0	0	0	0	0	0
mmu-miR-1947-5p	0.170023	0.168573	0.157658	0.222399	0.291332	0.259918	0.229024	0.201706	0.17585	0.191386	0.283918	0.285111	0.218967	0.192169	0.185865	0.147212	0.196379	0.203781	0.239741	0.203918
mmu-miR-1947-3p	0	0	0	0	0.00294275	0	0	0	0.00817907	0	0	0	0.0037113	0	0	0	0	0	0	0
mmu-miR-6540-3p	0.100676	0.116395	0.0933541	0.0621305	0.117149	0.123384	0.173283	0.143147	0.0899698	0.165492	0.144301	0.161453	0.0777607	0.0987609	0.138548	0.0974033	0.121234	0.0790686	0.149945	0.0805486
mmu-miR-6540-5p	5.90277	6.39426	5.2781	6.75351	1.93044	2.15651	1.94353	2.38144	4.613	2.51536	3.03314	2.304	5.85644	5.88473	6.48026	4.71852	6.1193	6.50591	6.10445	4.81381
mmu-miR-568	0	0	0	0	0	0	0	0	0	0	0	0	0	0	0	0	0	0	0	0
mmu-miR-3470b	0	0	0	0	0	0	0	0	0	0	0	0	0	0	0	0	0	0	0	0
mmu-miR-3081-3p	2.80008	3.05996	2.74723	3.35403	4.19124	3.47676	4.12272	3.04342	2.42136	4.58825	4.35324	4.32289	3.30145	3.19074	2.74882	3.72409	3.25702	2.73973	4.7301	4.4894
mmu-miR-3081-5p	0	0.00366462	0.00327832	0	0	0	0	0	0	0	0	0	0	0	0	0	0	0	0	0.00639516
mmu-miR-6363	0	0	0	0	0	0	0	0	0	0	0	0	0	0	0	0	0	0	0	0
mmu-miR-5118	0	0	0	0	0	0	0	0	0	0	0	0	0	0	0	0	0	0	0	0
mmu-miR-1970b-5p	0.0169407	0	0.0125669	0	0	0	0.00291582	0	0.00374874	0	0.00257681	0	0.0136081	0.00997105	0.0131059	0.0106535	0.0096436	0.00691851	0.00328004	0.00919304
mmu-miR-691	0	0	0	0	0	0	0	0	0	0	0	0	0	0	0	0	0	0	0	0
mmu-miR-99a-5p	720.67	720.996	649.014	767.324	1179.56	1004.41	1274.13	1160.57	716.785	1172.38	1121.3	1125.57	748.195	769.232	689.303	703.397	776.72	775.547	843.595	843.998
mmu-miR-99a-3p	0.476277	0.389322	0.351873	0.508693	0.0524089	0.0468007	0.0866415	0.0306743	0.449849	0.0572857	0.117797	0.07669	0.400467	0.315275	0.56917	0.29221	0.330638	0.387436	0.32613	0.206625
mmu-let-7c-1-3p	0.720752	0.911824	0.911672	1.49749	0.479668	0.536081	0.556657	0.618133	1.03874	0.68656	0.652168	0.689659	1.01319	1.18565	1.04728	1.02661	1.05554	1.1057	1.06989	1.00288
mmu-miR-125b-5p	18.3699	16.1753	16.2439	20.3236	2.42482	3.16978	2.88189	3.22405	20.7973	3.26724	4.76476	3.8278	15.7415	19.7246	19.0834	18.0954	16.8693	16.0629	18.4297	14.627
mmu-miR-125b-2-3p	28.9446	29.8565	29.5059	35.0797	9.52273	10.0231	10.2266	10.1602	26.4348	11.5986	14.8734	12.6258	29.4603	29.8733	31.5149	27.2652	27.5456	30.2842	31.8426	26.1283
mmu-miR-155-5p	0.516177	0.582675	0.54748	0.588551	0.219554	0.221425	0.276876	0.270734	0.547642	0.241181	0.357617	0.235861	0.379844	0.731789	0.690623	0.581773	0.449475	0.490913	0.588696	0.412488
mmu-miR-155-3p	0	0	0	0	0	0	0	0	0	0	0	0.00807263	0	0	0	0	0	0	0	0
mmu-miR-6367	0	0	0	0	0	0	0	0	0	0	0	0	0	0	0	0	0	0	0	0
mmu-miR-802-5p	0.0406578	0.0344807	0.0137093	0.0259465	0.0147137	0	0.0031809	0	0.0286267	0.00303788	0.00281107	0.00385285	0.0111339	0.04351	0.0178717	0.0348659	0.0315609	0.0188687	0.0214694	0.0234005
mmu-miR-802-3p	0.00369616	0	0.0137093	0	0	0	0	0	0.0163581	0	0	0	0	0.00725167	0.00714866	0	0.00350676	0	0	0
mmu-miR-6964-3p	0.101644	0.139072	0.116872	0.114165	0.148903	0.111683	0.174949	0.135989	0.0899698	0.177108	0.157701	0.152573	0.0979785	0.107687	0.114021	0.127842	0.13501	0.0954754	0.125954	0.0661899
mmu-miR-6964-5p	0	0.00802726	0	0.00388316	0.00308288	0	0	0.00340825	0.00428428	0.00318254	0	0.00807263	0	0	0.00748908	0.0121754	0.00367375	0	0	0.00350211
mmu-miR-99b-5p	634.797	658.126	669.284	801.218	725.752	618.471	692.376	670.964	688.518	788.827	760.402	796.487	747.089	792.249	721.944	875.011	786.164	690.34	999.513	830.583
mmu-miR-99b-3p	22.7314	23.6423	22.7164	26.7175	27.7089	21.8778	26.4873	25.7143	23.9442	28.9358	28.4143	29.6207	24.9919	27.8791	26.039	25.8976	23.9512	23.9934	32.6585	25.2491
mmu-let-7e-5p	259.589	256.663	299.299	309.839	122.665	157.571	125.963	141.347	17.3355	181.17	199.372	153.844	257.075	286.253	245.503	272.148	269.084	258.146	319.285	292.215
mmu-let-7e-3p	4.78283	4.98438	4.17792	5.49696	0.794542	1.15745	0.753872	1.06384	4.53121	1.09364	1.4477	1.20979	4.03419	4.43802	4.84679	3.81588	4.46411	4.56244	4.0756	3.38973
mmu-miR-125a-5p	158.897	157.148	165.789	200.93	46.7426	57.9786	48.6505	57.3839	198.754	67.2816	72.3466	62.2793	143.348	176.155	160.629	158.318	157.541	161.53	157.288	113.534
mmu-miR-125a-3p	1.17908	1.18384	1.30582	1.48637	0.903423	1.23055	0.954269	1.00528	1.16143	1.38527	1.38305	1.21365	1.30638	1.27267	1.13306	1.18544	1.19581	1.21891	1.6925	1.32046
mmu-miR-5125	0.00406578	0.0337145	0.0150803	0.0285412	0	0	0.00699797	0	0.0269909	0	0.00309217	0	0.028577	0.0119653	0.0275224	0.0127842	0.0347169	0.0041511	0.0078721	0.00735444
mmu-miR-5134-3p	0	0.0114936	0.00685467	0.00370665	0	0	0.0031809	0.00325333	0	0.00303788	0.0140553	0	0.00742261	0.0181292	0.00714866	0.023244	0.00701352	0.00754746	0.0178911	0
mmu-miR-5134-5p	0.00387217	0	0.00359054	0.00388316	0	0	0	0	0	0	0	0	0.00388803	0.0113955	0.0149782	0.00405847	0.0073475	0	0.00374862	0
mmu-miR-6965-3p	0.0110885	0.0114936	0.0171367	0.0148266	0.00588549	0.00812244	0.0190854	0.0227733	0.00408954	0.0334166	0.0140553	0.00770569	0.0037113	0.0108775	0.0178717	0.011622	0.00701352	0.0188687	0.0214694	0.0234005
mmu-miR-6965-5p	0	0	0	0	0	0	0	0	0	0	0	0	0	0	0	0	0	0	0	0
mmu-miR-12188-5p	0	0	0	0	0	0	0	0	0	0	0	0	0	0	0	0	0	0	0	0
mmu-miR-12188-3p	0	0	0	0	0	0	0	0	0	0	0	0	0	0	0	0	0	0	0	0
mmu-miR-3547-3p	1.08808	1.0596	0.768376	0.862061	0.163392	0.174439	0.283251	0.190862	0.985383	0.235508	0.341612	0.193743	0.660966	0.938229	1.07843	0.831986	0.800878	0.853941	1.04586	0.535823
mmu-miR-3547-5p	0.00975787	0.00337145	0.00904817	0.00326185	0	0.00714774	0	0	0.00719758	0.00534666	0.0148424	0	0	0.00319074	0	0.00681823	0.00925785	0	0.00629768	0
mmu-miR-6966-5p	0.0154887	0.0240818	0.0323149	0.0310652	0.00616575	0	0.00666473	0.0238578	0.0214214	0.00318254	0.00294493	0.0322905	0.0155521	0.015194	0.0262118	0.00405847	0.0220425	0.0118603	0.0224917	0
mmu-miR-6966-3p	0.0929321	0.0802726	0.125669	0.0427147	0.132564	0.11062	0.129962	0.13633	0.0556956	0.124119	0.182586	0.141271	0.0699846	0.129149	0.0936135	0.0852279	0.124908	0.0711618	0.0937155	0.0595359
mmu-miR-3082-3p	0.964698	1.07273	1.11046	1.10087	0.850454	0.645734	0.750691	0.758026	1.10826	0.853643	0.938896	0.997887	0.957517	1.25454	1.1831	1.23193	1.05904	1.01513	1.44918	1.14662
mmu-miR-3082-5p	0.0147846	0.0268184	0.00685467	0.0185332	0	0	0	0	0.00408954	0.00911363	0.00281107	0	0.0148452	0.021755	0.0178717	0.00774799	0.00350676	0	0.00357823	0.0200576
mmu-miR-6967-5p	0	0	0	0	0	0	0	0	0	0	0	0	0	0	0	0	0	0	0	0
mmu-miR-6967-3p	0	0	0	0	0	0	0	0	0	0	0	0	0	0	0	0	0	0	0	0
mmu-miR-6968-5p	0	0	0.00685467	0	0.00294275	0	0	0	0	0	0	0	0	0	0	0	0	0	0	0
mmu-miR-6968-3p	0.136758	0.176235	0.0856834	0.103786	0.0147137	0.00812244	0.0254472	0.01952	0.0654326	0.00911363	0.0337328	0.0308228	0.0890713	0.108775	0.0929326	0.13559	0.154298	0.0603797	0.146707	0.133717
mmu-miR-3083-3p	0	0	0	0	0	0	0	0	0	0	0	0	0	0	0	0	0	0	0	0
mmu-miR-3083b-5p	0	0	0	0	0	0	0	0	0	0	0	0	0	0	0	0	0	0	0	0
mmu-miR-3083-5p	0	0	0	0	0	0	0	0	0	0	0	0	0	0	0	0	0	0	0	0
mmu-miR-3083b-3p	0	0	0	0	0	0	0	0	0	0	0	0	0	0	0	0	0	0	0	0
mmu-miR-7677-5p	0	0	0	0	0	0	0	0	0	0	0	0	0	0	0	0	0	0	0	0
mmu-miR-7677-3p	0.00353546	0.00732924	0.0163916	0.00709098	0.0056296	0	0.0030426	0.00622376	0.00782346	0.00290579	0.00806654	0.0184267	0.0141998	0.0277455	0.00341893	0.00741112	0.0134172	0.00360965	0.0136906	0.00639516
mmu-miR-7214-3p	0	0	0	0	0	0	0	0	0	0	0	0	0	0	0	0	0	0	0	0
mmu-miR-7214-5p	0	0	0	0	0	0	0	0	0	0	0	0	0	0	0	0	0	0	0	0
mmu-miR-7216-5p	0	0	0	0	0	0	0	0	0	0	0	0	0	0	0	0	0	0	0	0
mmu-miR-7216-3p	0	0	0	0	0	0	0	0	0	0	0	0	0	0	0	0	0	0	0	0
mmu-miR-7217-5p	0	0	0	0	0	0	0	0	0	0	0	0	0	0	0	0	0	0	0	0
mmu-miR-7217-3p	0	0	0	0	0	0	0	0	0	0	0	0	0	0	0	0	0	0	0	0
mmu-miR-7218-5p	0	0	0	0	0	0	0	0	0	0	0	0	0	0	0	0	0	0	0	0
mmu-miR-7218-3p	0	0	0	0	0	0	0	0	0	0	0	0	0	0	0	0	0	0	0	0
mmu-miR-6969-3p	0	0.00842863	0	0.00815463	0	0	0	0	0	0	0.00309217	0	0	0	0	0.00852279	0	0	0.0078721	0
mmu-miR-6969-5p	0	0	0	0	0	0	0	0	0	0	0	0	0	0	0	0	0	0	0	0
mmu-miR-7667-5p	0	0	0	0	0	0	0	0	0	0	0	0	0	0	0	0	0	0	0	0
mmu-miR-7667-3p	0	0.00766239	0.0137093	0.0074133	0.011771	0.0162449	0.00954269	0.02928	0.00408954	0.024303	0.0309217	0	0.0037113	0.0108775	0.00714866	0	0.0175338	0.0113212	0.0143129	0.0100288
mmu-miR-219a-1-3p	0	0	0	0	0	0	0	0	0	0	0	0	0	0	0	0	0	0	0	0
mmu-miR-219c-5p	0	0	0	0	0	0	0	0	0	0	0	0	0	0	0	0	0	0	0	0
mmu-miR-219c-3p	0	0	0	0	0	0	0	0	0	0	0	0	0	0	0	0	0	0	0	0
mmu-miR-219a-5p	0	0	0	0	0	0	0	0	0	0	0	0	0	0	0	0	0	0	0	0
mmu-miR-6971-3p	0.0271052	0.0481636	0.039496	0.0543642	0.024663	0.0255277	0.0266589	0.00340825	0.0428428	0.00954761	0.0147246	0.00807263	0.0505444	0.0531789	0.0449345	0.0202923	0.0330638	0.00790686	0.0712237	0.0245148
mmu-miR-6971-5p	0.00406578	0	0.00754014	0	0	0	0	0	0.00449849	0.00334166	0	0	0.00408244	0.00797684	0.00393177	0	0	0	0.00393605	0
mmu-miR-6970-3p	0	0	0	0	0	0	0	0	0	0	0	0	0	0	0	0	0	0	0	0
mmu-miR-6970-5p	0.0162631	0.0134858	0.0271445	0.0163093	0.00258962	0	0.00279919	0.0143147	0.017994	0.0133667	0.00989496	0.013562	0.0163297	0.0223352	0	0.0204547	0.00308595	0.00664177	0.00629768	0.00588355
mmu-miR-6972-3p	0	0	0	0	0	0	0	0.00340825	0	0	0	0	0	0	0	0.00405847	0	0	0	0
mmu-miR-6972-5p	0	0	0	0	0	0	0	0	0	0	0	0	0	0	0	0	0	0	0	0
mmu-miR-6973a-5p	0	0	0	0	0	0	0	0	0	0	0	0	0	0	0	0	0	0	0	0
mmu-miR-6973a-3p	0	0	0	0	0	0	0	0	0	0	0	0	0	0	0	0	0	0	0	0
mmu-miR-6974-3p	0	0	0	0	0	0	0	0	0	0	0	0	0	0	0	0	0	0	0	0
mmu-miR-6974-5p	0	0	0	0	0	0	0	0	0	0	0	0	0	0	0	0	0	0	0	0
mmu-miR-6975-5p	0	0	0	0	0	0	0	0	0	0	0	0	0.00354994	0	0	0	0	0	0	0
mmu-miR-6975-3p	0.0853813	0.0885006	0.0942518	0.101933	0.161851	0.142955	0.153955	0.157461	0.14845	0.147033	0.111318	0.0932389	0.187792	0.143583	0.184793	0.106535	0.162012	0.166044	0.196802	0.13238
mmu-miR-8094	0.0116165	0.0200682	0.0143622	0.00776631	0.0123315	0.0255277	0.0166618	0.0102248	0	0.00318254	0.0117797	0.00403631	0.00777607	0	0.00374454	0.00811694	0.0073475	0.00790686	0.0149945	0.0105063
mmu-miR-1894-5p	0	0	0	0.0074133	0	0	0	0	0	0	0	0	0	0.00362584	0	0	0	0	0	0
mmu-miR-1894-3p	0	0	0	0.00370665	0	0	0	0	0	0	0	0	0.00742261	0	0	0	0	0	0	0
mmu-miR-877-3p	0.935129	0.743252	0.664903	0.926662	0.291332	0.211183	0.388069	0.25376	0.887429	0.370621	0.42166	0.258141	0.656901	0.732419	0.772056	0.720563	0.760967	0.72833	0.751428	0.618441
mmu-miR-877-5p	1.12622	0.965078	1.4364	1.25581	0.45642	0.696905	0.573834	0.443754	0.958178	0.618208	0.692647	0.555195	1.06552	1.11676	0.967214	1.36791	1.17652	1.04608	1.5508	1.59959
mmu-miR-693-5p	0	0	0	0	0	0	0	0	0	0	0	0	0	0	0	0.00405847	0	0	0	0.00350211
mmu-miR-693-3p	0.0176773	0	0.0163916	0.00709098	0.0337776	0.0233079	0.030426	0.0124475	0.0156469	0.0493985	0.0268885	0.00737066	0.00354994	0.0242773	0.0102568	0	0.00335429	0.00360965	0.0205359	0.0191855
mmu-miR-6976-3p	0.023233	0.0280954	0.0323149	0.0582473	0.00924863	0.00425461	0.00666473	0.0102248	0.0128528	0	0	0.00807263	0.0272162	0.0569774	0.0449345	0.0243508	0.0330638	0.0395343	0.0262403	0.0280169
mmu-miR-6976-5p	0.00353546	0.0109939	0.00983497	0	0	0	0	0	0	0.00290579	0.00268885	0	0.0106498	0.0104046	0.00341893	0.00370556	0.00670859	0	0.00342265	0.00319758
mmu-miR-7b-5p	743.719	563.036	1682.76	651.996	376.892	731.668	580.645	638.1	734.498	469.434	602.922	475.818	446.401	678.956	696.85	634.241	535.191	515.878	635.377	527.442
mmu-miR-7b-3p	0.125669	0.118767	0.274187	0.170506	0.0588549	0.0162449	0.0667988	0.0422933	0.122686	0.0698711	0.0562213	0.0847626	0.167009	0.155911	0.146548	0.178204	0.10871	0.124533	0.178911	0.150432
mmu-miR-6977-3p	0.432451	0.386951	0.404426	0.444798	0.0823969	0.0609183	0.10815	0.0878399	0.396685	0.106326	0.171475	0.231171	0.337729	0.355332	0.443217	0.402895	0.340156	0.426432	0.364979	0.27412
mmu-miR-6977-5p	0	0.00337145	0	0	0	0	0	0.00572586	0.00719758	0.00267333	0.00742122	0	0.00326595	0	0	0	0	0	0.00629768	0
mmu-miR-6978-3p	0	0	0	0	0	0	0	0	0	0	0	0	0	0	0	0	0	0	0	0
mmu-miR-6978-5p	0	0	0	0	0	0	0	0	0	0	0	0	0	0	0	0	0	0	0	0
mmu-miR-6420	0	0	0	0	0	0	0	0	0	0	0	0	0	0	0	0	0	0	0	0
mmu-miR-5709-3p	0	0	0	0	0	0	0	0.00325333	0.00408954	0	0	0	0	0	0	0	0	0	0	0
mmu-miR-5709-5p	0.0295693	0.0421431	0.0479827	0.0185332	0.011771	0.056857	0.0127236	0.00975999	0.0408954	0.00911363	0.0337328	0.0115585	0.0519583	0.0253809	0.0178717	0.015496	0.0526014	0.041511	0.032204	0.0601727
mmu-miR-1195	0	0	0	0	0	0	0	0	0	0	0	0	0	0	0	0	0	0	0	0
mmu-miR-12189-3p	0.21142	0.210716	0.192274	0.207943	0.249251	0.236769	0.223935	0.207562	0.175441	0.213866	0.238097	0.27124	0.261276	0.167514	0.165134	0.191763	0.250734	0.327937	0.334564	0.19857
mmu-miR-12190-3p	0	0	0	0	0	0	0	0	0	0	0	0	0	0	0	0	0	0	0	0
mmu-miR-1893	0	0	0.00342734	0	0	0	0	0	0	0	0	0.0115585	0	0	0.00357433	0	0	0	0	0
mmu-miR-133a-3p	0	0	0	0	0	0	0	0	0	0	0	0	0	0	0	0	0	0	0	0
mmu-miR-133a-5p	0	0	0	0	0	0	0	0	0	0	0.00147246	0	0	0	0	0	0.00367375	0	0	0.00175106
mmu-miR-1a-3p	0.00184808	0	0	0	0.00147137	0	0	0	0	0	0	0	0	0	0.00357433	0	0	0	0	0
mmu-miR-1b-5p	0	0	0	0	0	0	0	0	0	0	0	0	0	0	0	0	0	0	0	0
mmu-miR-1a-2-5p	0	0	0	0	0	0	0	0	0	0	0	0	0	0	0	0	0	0	0	0
mmu-miR-1b-3p	0	0	0	0	0	0	0	0	0	0	0	0	0	0	0	0	0	0	0	0
mmu-miR-1901	0	0	0	0	0	0	0	0	0	0	0	0	0	0	0	0	0	0	0	0
mmu-miR-1948-5p	0.0774434	0.0561908	0.0646298	0.104845	0	0.00425461	0	0.0204495	0.0942541	0.0222778	0.0176696	0.0161453	0.0505444	0.0835669	0.0674017	0.0365262	0.0844963	0.0474412	0.0599779	0.0455275
mmu-miR-1948-3p	0.00369616	0.00766239	0.0137093	0.0185332	0	0	0.0031809	0	0.00408954	0	0	0	0	0	0.00357433	0.01937	0.0105203	0.00377373	0.0107347	0.0167146
mmu-miR-6360	0	0	0	0	0	0	0	0	0	0	0	0	0	0	0	0	0	0	0	0
mmu-miR-187-3p	23.6776	21.2555	22.2023	27.6627	13.8162	12.6426	14.5621	13.7909	22.5293	14.6912	16.5094	15.5347	21.841	23.8254	25.9782	21.7718	22.324	22.299	29.3808	19.6096
mmu-miR-187-5p	0.680094	0.593835	0.863689	0.833996	0.26779	0.33302	0.279919	0.257013	0.817907	0.358469	0.278296	0.315933	0.794219	0.808562	0.675549	0.813539	0.789022	0.664177	0.697754	0.641842
mmu-miR-6361	0	0	0	0	0	0	0	0	0	0	0	0	0	0	0	0	0	0	0	0
mmu-miR-12191-5p	0	0	0	0	0	0	0	0	0	0	0	0	0	0	0	0	0	0	0	0
mmu-miR-12191-3p	0.0580825	0.188641	0.0502676	0.201924	0.175724	0.161675	0.063315	0.112472	0.0556956	0.124119	0.182586	0.129162	0.112753	0.0759699	0.0599126	0.0974033	0.0404113	0.0751152	0.277398	0.0595359
mmu-miR-1949	0.0203289	0.0140477	0.00942518	0.0203866	0	0.0148911	0.00291582	0.00894666	0.0262412	0.0111389	0	0.0105953	0	0.0132947	0.0131059	0.00355116	0.0096436	0.0172963	0.0164002	0.0214504
mmu-miR-6979-3p	0.185864	0.204695	0.208252	0.205807	1.02043	0.75732	1.05636	0.858879	0.257057	0.617412	0.653774	0.992933	0.326595	0.15194	0.232161	0.349028	0.271858	0.233252	0.386108	0.374726
mmu-miR-6979-5p	0	0	0	0	0	0	0	0	0	0	0	0	0	0	0	0.00426139	0	0	0	0
mmu-miR-6981-3p	0	0	0	0	0	0	0.00636179	0	0	0	0	0	0	0	0	0	0	0	0.00715645	0
mmu-miR-6981-5p	0	0	0	0	0	0	0	0	0	0	0	0	0	0	0	0	0	0	0	0
mmu-miR-6980-3p	0.00813156	0.0126429	0.0113102	0.0244639	0.0161851	0	0.010497	0.0178933	0.00449849	0.0167083	0.00927652	0	0.00408244	0.00398842	0.00786353	0.0127842	0.0115723	0.0166044	0.0078721	0.0147089
mmu-miR-6980-5p	0	0	0	0.00370665	0	0	0	0	0	0	0	0	0	0	0	0	0	0	0	0
mmu-miR-1258-5p	0	0	0	0	0	0	0	0	0	0	0	0	0	0	0	0	0	0	0	0
mmu-miR-1258-3p	0	0	0	0	0	0	0	0	0	0	0	0	0	0	0	0	0	0	0	0
mmu-miR-6355	0	0	0	0	0	0	0	0	0	0	0	0	0	0	0	0	0	0	0	0
mmu-miR-5107-5p	0	0	0	0	0.00308288	0	0	0	0	0	0	0	0	0	0.00374454	0.00405847	0	0	0	0
mmu-miR-5107-3p	0	0	0	0.00370665	0	0	0	0	0	0	0	0	0	0	0	0	0	0	0	0
mmu-miR-7220-5p	0.0591386	0.0114936	0.030846	0.0481864	0.0147137	0.0162449	0.0190854	0.01952	0.00408954	0.024303	0.00281107	0.00770569	0.037113	0.0326325	0.0500406	0.01937	0.0666285	0.0717009	0.0214694	0.0133717
mmu-miR-7220-3p	0.0707092	0.0476401	0.0557315	0.0496369	0.0112592	0.0194232	0.030426	0.00311188	0.0586759	0.0290579	0.0134442	0.0184267	0.0390494	0.0485547	0.0547028	0.0370556	0.0268344	0.0397062	0.0342265	0.0159879
mmu-miR-6982-5p	0.0130105	0.0067429	0.00603211	0.00326185	0	0.00714774	0	0.00286293	0	0.00534666	0.00494748	0.00678101	0	0	0.00314541	0.0102273	0.0061719	0	0.00944652	0.00882532
mmu-miR-6982-3p	0.100676	0.076259	0.114897	0.13591	0.0400774	0.0170184	0.0133295	0.0204495	0.132813	0.0254603	0.0265043	0.0403631	0.0972008	0.113955	0.116081	0.125813	0.102865	0.0672083	0.123704	0.119072
mmu-miR-6983-5p	0	0	0	0.00370665	0	0	0	0	0	0	0	0	0	0	0	0	0.00350676	0	0	0
mmu-miR-6983-3p	0	0	0.0131133	0.00354549	0	0	0.0030426	0	0	0.00290579	0	0	0	0	0.00341893	0	0.00335429	0	0	0
mmu-miR-378a-3p	255.583	233.754	341.802	286.363	189.061	250.307	216.027	177.246	251.487	231.291	202.293	210.082	256.672	290.562	236.689	266.158	254.995	247.224	301.22	281.09
mmu-miR-378a-5p	0.439843	0.486562	0.380434	0.589357	0.0588549	0.0649795	0.0636179	0.0488	0.3517	0.0516439	0.0871431	0.0693512	0.326595	0.467733	0.468237	0.379651	0.396264	0.513227	0.325619	0.240691
mmu-miR-145a-3p	4.0436	4.22198	3.91402	3.96241	2.31888	2.72508	2.18528	2.80762	4.51485	2.50625	2.46531	2.40032	3.57399	4.03193	3.76377	3.67255	4.10642	4.28318	3.45657	2.66765
mmu-miR-145a-5p	34.1596	30.3394	27.2986	34.5047	2.78947	2.90571	3.17343	3.69691	33.547	3.03074	4.53608	3.37208	20.7601	33.3224	35.7073	21.6145	25.1371	24.7261	28.6921	25.1554
mmu-miR-143-3p	1899.09	2045	2107.85	2020.72	1420.26	1391.57	1360.33	1353.29	1751.65	1514.98	1396.99	1436.79	1790.95	1965.91	2082.93	1657.62	1928.25	1809.51	2019.5	1924.38
mmu-miR-143-5p	1.84702	1.58137	1.95326	1.92605	0.194221	0.246767	0.256592	0.276068	1.51235	0.178222	0.356336	0.355196	1.34526	1.5118	1.66257	1.30683	1.69727	1.60509	1.40198	1.36582
mmu-miR-122b-3p	0	0	0	0	0	0	0	0	0	0	0	0	0	0	0	0	0	0	0	0
mmu-miR-122-5p	0	0	0	0	0	0	0	0	0	0	0	0	0	0	0	0	0	0	0	0
mmu-miR-122b-5p	0	0	0	0	0	0	0	0	0	0	0	0	0	0	0	0	0	0	0	0
mmu-miR-122-3p	0	0	0	0	0	0	0	0	0	0	0	0	0	0	0	0	0	0	0	0
mmu-miR-694	0.00855953	0.0177445	0.00793699	0.0386272	0.00681478	0.0141074	0.00736628	0	0.0142058	0.00351754	0.0130197	0.00446119	0.0171892	0.00419834	0.0165548	0.0269141	0.00406046	0.0218479	0.0124296	0.015483
mmu-miR-7219-3p	0.00387217	0.0160545	0.00718109	0.0271821	0.00308288	0.0255277	0.00666473	0.013633	0.00856855	0	0.00588986	0.00807263	0	0.00759699	0.00748908	0.0121754	0.0110213	0.0118603	0.0112459	0.0175106
mmu-miR-7219-5p	0	0	0	0	0	0	0	0	0	0	0	0	0	0	0	0	0	0	0	0
mmu-miR-6356	0	0	0	0	0	0	0	0	0	0	0	0	0	0	0	0	0	0	0	0
mmu-miR-145b	0	0	0	0	0	0	0	0	0	0	0	0	0.00777607	0	0	0	0	0	0	0
mmu-miR-6357	0	0	0	0	0	0	0	0	0	0	0	0	0	0	0	0	0	0	0	0
mmu-miR-6358	0	0	0	0	0	0	0	0	0	0	0	0	0	0	0	0	0	0	0	0
mmu-miR-5127	0	0	0	0	0	0	0	0	0	0	0	0	0	0	0	0	0	0	0	0
mmu-miR-5112	0	0	0	0	0	0	0	0	0	0	0	0	0	0	0	0	0	0	0	0
mmu-miR-6359	0	0	0	0	0	0	0	0	0	0	0	0	0	0	0	0	0	0	0	0
mmu-miR-6984-5p	0	0	0	0.0101933	0	0	0.00291582	0.00596444	0	0.00278472	0.0103072	0	0.00680406	0.00332368	0.00655294	0	0.00642906	0	0	0.00306435
mmu-miR-6984-3p	0.0154887	0.0240818	0.0107716	0.0155326	0.0184973	0.00425461	0.00333237	0.0204495	0.0128528	0.0159127	0.00883478	0.0242179	0.0311043	0.00759699	0.0299563	0.0284093	0.0330638	0.00395343	0.0262403	0.0175106
mmu-miR-12192-5p	0.00774434	0	0.0107716	0.00776631	0.00308288	0.00425461	0	0.00340825	0	0.0127301	0.00294493	0.0161453	0	0	0	0.00405847	0	0.0118603	0.00374862	0.00700422
mmu-miR-6985-3p	0.0116165	0.00802726	0.00718109	0.00776631	0.00616575	0.0170184	0	0.0068165	0.0128528	0.0127301	0	0.00403631	0.0155521	0.00759699	0.0262118	0	0.0073475	0.00395343	0.00374862	0.00350211
mmu-miR-6985-5p	0.00739232	0	0	0	0.00294275	0	0	0	0	0	0.00562213	0.00385285	0	0.00362584	0.00357433	0	0.00350676	0	0	0
mmu-miR-6986-3p	0	0	0.0039685	0	0	0	0	0	0	0.00351754	0	0	0	0.00839668	0	0.00448568	0.00406046	0	0	0
mmu-miR-6986-5p	0.0332655	0.0153248	0.0342734	0.0370665	0	0	0.031809	0.0130133	0.0245372	0.0151894	0.0084332	0.0115585	0.00742261	0.0290067	0.010723	0	0.0245473	0.0301898	0.0286258	0.0167146
mmu-miR-6987-3p	0.00707092	0.0183231	0.0295049	0.00709098	0.0056296	0.00388464	0	0	0.00782346	0.0116232	0.00268885	0	0	0.0208092	0.0136757	0.0111167	0.0134172	0.0216579	0.00342265	0.00639516
mmu-miR-6987-5p	0	0	0	0	0	0	0	0	0	0.00303788	0	0	0.0037113	0	0.00357433	0.00387399	0	0	0.00357823	0
mmu-miR-6988-5p	0	0	0	0	0	0	0	0	0	0	0	0	0	0	0	0.00405847	0	0	0	0
mmu-miR-6988-3p	0.373312	0.57851	0.387289	0.530051	0.326645	0.328959	0.286281	0.32208	0.592983	0.401	0.323273	0.327492	0.493604	0.467733	0.486109	0.441635	0.462893	0.441526	0.536734	0.451295
mmu-miR-12193-3p	0.046466	0.00802726	0.0143622	0.0232989	0.00924863	0.0170184	0.0299913	0.040899	0.0214214	0.0254603	0.0323942	0.0242179	0.0155521	0.0189925	0.0187227	0.0284093	0.0110213	0.0237206	0.00749724	0.0280169
mmu-miR-12193-5p	0.0443539	0.0229872	0.030846	0.0185332	0.0411985	0.0406122	0.0159045	0.0227733	0.0245372	0.0394924	0.0112443	0.0539398	0.0148452	0.00362584	0.0142973	0.00774799	0.0280541	0.0150949	0.0465169	0.0133717
mmu-miR-194-2-3p	0.195897	0.283508	0.253623	0.303945	0.129481	0.142143	0.136779	0.110613	0.306715	0.176197	0.199586	0.200348	0.237524	0.279189	0.225183	0.178204	0.234953	0.241519	0.275523	0.170489
mmu-miR-192-5p	73.4628	86.0603	79.7675	85.6158	47.1249	50.1406	50.3387	49.8832	71.4017	57.4798	58.9604	48.795	68.2078	76.7068	72.8425	64.3389	71.1238	71.5294	78.5898	64.8591
mmu-miR-192-3p	0.00369616	0	0.00685467	0	0	0	0	0	0.00817907	0	0.00562213	0.00385285	0	0.00362584	0.00714866	0.00387399	0.00350676	0	0	0.00334293
mmu-miR-6989-5p	0	0	0.00342734	0.00370665	0	0.00812244	0	0	0.00408954	0	0	0	0	0	0.00357433	0	0.00350676	0.00377373	0	0
mmu-miR-6989-3p	0.103493	0.0919486	0.0959654	0.0704263	0.0912251	0.105592	0.120874	0.143147	0.0899698	0.0455681	0.081521	0.119438	0.122473	0.166789	0.225183	0.104598	0.14027	0.120759	0.107347	0.127031
mmu-miR-5046	0	0	0	0	0	0	0	0	0	0	0	0	0	0	0	0	0	0	0	0
mmu-miR-6990-3p	0	0.00401363	0	0	0	0	0	0	0	0	0.00294493	0	0	0.0037985	0.00374454	0	0	0	0	0
mmu-miR-6990-5p	0.0425939	0.0280954	0.039496	0.0271821	0.00616575	0.0170184	0.0099971	0.0238578	0.0385585	0.00318254	0.0294493	0.0443995	0.00388803	0.037985	0.048679	0.0162339	0.0330638	0.0237206	0.0337376	0.0175106
mmu-miR-6991-5p	0.00369616	0	0	0.00370665	0	0.00812244	0.00954269	0	0.00817907	0.00303788	0	0	0	0	0	0	0.00350676	0	0.00357823	0.00334293
mmu-miR-6991-3p	0.0184808	0.00383119	0.00342734	0.0259465	0	0.00406122	0	0	0.00817907	0	0	0	0.00742261	0.00725167	0.00714866	0.00774799	0.014027	0.00377373	0.0214694	0
mmu-miR-6992-5p	0	0	0	0	0	0	0	0	0	0	0	0	0	0	0	0	0	0	0	0
mmu-miR-6992-3p	0	0	0	0	0	0	0	0	0	0	0	0	0	0	0	0	0.00350676	0	0	0
mmu-miR-5136	0	0	0	0	0	0.00446734	0	0	0	0	0	0.00423813	0	0	0	0	0	0	0	0
mmu-miR-6993-5p	0	0	0	0	0	0	0	0	0	0	0	0	0	0	0	0	0	0	0	0
mmu-miR-6993-3p	0	0.00802726	0.0107716	0	0.00308288	0.00425461	0	0.0068165	0	0	0	0	0	0.0037985	0.00374454	0.00405847	0.00367375	0	0	0
mmu-miR-6994-5p	0.0106064	0	0	0	0	0	0.00912779	0.00622376	0.00391173	0	0.00268885	0	0.00354994	0	0.00341893	0	0.0100629	0.00360965	0.0136906	0.00319758
mmu-miR-6994-3p	0.0348495	0.076259	0.039496	0.0776631	0.104818	0.076583	0.156621	0.0920228	0.047127	0.0986586	0.123687	0.125126	0.0388803	0.0645744	0.0748908	0.0405847	0.0661275	0.0593015	0.0974641	0.101561
mmu-miR-496b	0	0	0	0	0	0	0	0	0	0	0	0	0	0	0	0	0	0	0	0
mmu-miR-204-5p	83.5702	87.6539	70.281	92.8886	73.192	69.6702	90.7001	83.4024	91.7242	75.6036	76.3851	1.66828	66.9148	89.54	74.8179	82.5819	74.3925	82.2937	89.6417	65.157
mmu-miR-204-3p	0.3756	0.393336	0.581668	0.493161	0.727559	0.625428	0.766444	0.650976	0.394153	0.623777	0.683223	0.738646	0.334371	0.395044	0.213439	0.478899	0.345333	0.375576	0.59603	0.444768
mmu-miR-1192	0	0	0	0	0	0	0	0	0.00408954	0	0	0	0	0	0	0	0	0	0	0
mmu-miR-3084-3p	0	0	0	0	0	0	0	0	0	0	0	0	0	0	0	0	0	0	0	0
mmu-miR-3084-5p	0	0	0	0	0	0	0	0	0	0	0	0	0	0	0	0	0	0	0	0
mmu-miR-101b-5p	0.0106064	0.0183231	0.0229483	0.00354549	0.0084444	0.0116539	0.00608519	0.00311188	0.00391173	0.00871738	0.0215108	0.00737066	0	0.0138728	0.0170946	0.0148222	0.0167715	0.0216579	0.0239586	0.0223831
mmu-miR-101b-3p	577.94	474.838	826.721	649.113	332.52	369.769	394.291	317.868	555.814	334.87	355.603	356.119	558.559	569.051	528.015	536.231	527.377	543.786	563.452	526.551
mmu-miR-3970	0.0284604	1.77423	1.83979	0.252793	0.0615034	0.0580754	0.0769777	0.0644159	0.0854713	0.0801999	0.0834887	0.0593338	0.273523	0.267224	0.0471812	0.0468753	0.0231446	0.0332088	0.0669128	0.312564
mmu-miR-107-3p	27.7816	21.7275	25.9151	29.0021	1.67481	1.79471	1.55781	1.87958	27.0418	2.2578	3.50357	2.41389	20.1601	26.1814	28.1993	18.8724	22.3933	24.3327	20.7481	15.1565
mmu-miR-107-5p	0.0212128	0	0.00655665	0.0177274	0	0	0	0.00311188	0.0195586	0.00290579	0.00806654	0	0.0106498	0.0312137	0.00341893	0.0185278	0.00670859	0.0144386	0.0068453	0.0191855
mmu-miR-1950	0	0.00383119	0.00342734	0.00370665	0	0	0	0	0	0.00607575	0.00281107	0	0	0	0.00357433	0.00387399	0	0	0	0.00334293
mmu-miR-8092	0.0116165	0.00802726	0	0.00388316	0	0	0	0	0	0	0.00294493	0.00807263	0.00388803	0.00759699	0.00374454	0	0.00367375	0.00790686	0.0112459	0
mmu-miR-8091	0	0	0	0	0	0	0	0	0	0	0	0	0	0	0	0	0	0	0	0
mmu-miR-3085-3p	4.36006	4.10996	3.96037	4.62872	0.323702	0.416952	0.313242	0.439664	4.13433	0.47738	0.8128	0.573157	4.16408	4.00361	4.72561	3.72567	3.76192	4.19459	3.64741	2.78418
mmu-miR-3085-5p	0.00325262	0.0067429	0.0211124	0.0065237	0.00258962	0.00357387	0	0.00286293	0.0143952	0	0.00989496	0	0.0065319	0.0191444	0.0251633	0.0238638	0.0154298	0.0132835	0	0.00588355
mmu-miR-5114	0.022177	0.0306495	0.0342734	0.0148266	0.0264847	0.0284285	0.0159045	0	0.0245372	0.0151894	0.0224885	0.0192642	0	0	0.042892	0.027118	0.0175338	0.00377373	0.00357823	0.0167146
mmu-miR-6405	0	0	0	0	0	0	0	0	0	0	0	0	0	0	0	0	0	0	0	0
mmu-miR-146b-5p	0	0	0	0	0	0	0	0	0	0	0	0	0	0.00362584	0	0	0	0	0	0
mmu-miR-146b-3p	0.181112	0.268184	0.315315	0.203866	0.0765114	0.0527958	0.0858842	0.110613	0.220835	0.112401	0.0646545	0.0809098	0.296904	0.134156	0.235906	0.120094	0.263007	0.158497	0.211115	0.237348
mmu-miR-6995-3p	0	0.0160545	0.0107716	0.0155326	0.0123315	0.00425461	0.00333237	0	0.00428428	0.0222778	0.00588986	0.0161453	0	0.0113955	0.00748908	0.0121754	0	0.00790686	0.00374862	0.0140084
mmu-miR-6995-5p	0.00707092	0.00732924	0	0	0	0.00388464	0.0030426	0	0	0	0	0	0	0	0	0	0	0	0	0.00639516
mmu-miR-8090	0	0	0	0	0	0	0	0	0	0	0	0	0	0	0	0	0	0	0	0
mmu-miR-6407	0	0	0	0	0	0	0	0	0	0	0	0	0	0	0	0	0	0	0	0
mmu-miR-6715-5p	0.0424255	0.0586339	0.0557315	0.0460914	0.0028148	0.00388464	0.0365112	0.0186713	0.0195586	0.0174348	0.0241996	0.0147413	0.0461493	0.0624275	0.0820542	0.0370556	0.0201258	0.0613641	0.0376492	0.0159879
mmu-miR-6715-3p	0	0.00802726	0.0107716	0	0.00308288	0	0	0.00340825	0	0.00318254	0	0	0	0	0	0.00405847	0	0	0	0
mmu-miR-5623-5p	0	0	0	0	0	0	0	0	0.00749748	0	0	0	0	0	0	0	0.00321453	0	0	0
mmu-miR-5623-3p	0.00739232	0.0153248	0.0239914	0.00370665	0.00294275	0	0	0	0.00817907	0	0.00281107	0.00770569	0.0185565	0	0	0.00387399	0	0.00377373	0.0143129	0
mmu-miR-3086-3p	0.0258731	0.019156	0.020564	0.0222399	0	0.00406122	0	0.00325333	0.0122686	0.00303788	0.0140553	0.00385285	0	0.00725167	0.00357433	0.00387399	0.00350676	0.0150949	0.00357823	0.00334293
mmu-miR-3086-5p	2.02069	1.87958	2.30728	2.50347	2.03285	2.31408	2.33382	1.79649	2.0738	1.90141	1.80583	1.95378	1.78402	2.25346	1.7575	1.98155	1.70885	1.8763	2.27504	2.13279
mmu-miR-466m-5p	0	0	0	0	0	0	0	0	0	0	0	0	0	0	0	0	0	0	0	0
mmu-miR-466m-3p	0	0	0	0	0	0	0	0	0	0	0	0	0	0	0	0	0	0	0	0
mmu-miR-466f-5p	0	0	0	0	0	0	0	0	0	0	0	0	0	0	0	0	0	0	0	0
mmu-miR-466f-3p	0	0	0	0	0	0	0	0	0	0	0	0	0	0	0	0	0	0	0	0
mmu-miR-669f-5p	0	0	0	0	0	0	0	0	0	0	0	0	0	0	0	0	0	0	0	0
mmu-miR-669f-3p	0	0	0	0	0	0	0	0	0	0	0	0	0	0	0	0	0	0	0	0
mmu-miR-669e-5p	0.133062	0.168573	0.106247	0.151973	0.0205992	0.0527958	0.0508943	0.0618133	0.0858802	0.0607575	0.0590324	0.0770569	0.11505	0.0906459	0.135825	0.104598	0.182352	0.215103	0.125238	0.130374
mmu-miR-669e-3p	0.00774434	0.00401363	0	0.00388316	0	0	0	0.00340825	0.0214214	0	0.00294493	0	0	0	0	0.00405847	0	0.00790686	0	0.00700422
mmu-miR-669b-5p	0	0	0	0	0	0	0	0	0	0	0	0	0	0	0	0	0	0	0	0
mmu-miR-669b-3p	0	0	0	0	0	0	0	0	0	0	0	0	0	0	0	0	0	0	0	0
mmu-miR-669d-5p	0	0	0	0	0	0	0	0	0	0	0	0	0	0	0	0	0	0	0	0
mmu-miR-669d-3p	0	0	0	0	0	0	0	0	0	0	0	0	0	0	0	0	0	0	0	0
mmu-miR-669l-5p	0.0295693	0.0114936	0.020564	0.0518931	0.023542	0.0324897	0.0190854	0.0325333	0.0204477	0.0151894	0.0168664	0.0154114	0.037113	0.0181292	0.032169	0.0348659	0.0175338	0.056606	0.0286258	0.0200576
mmu-miR-669l-3p	0.00739232	0	0	0	0	0	0	0	0	0	0	0	0	0	0	0	0	0	0	0
mmu-miR-669d-2-3p	0	0	0	0	0	0	0	0	0	0	0	0	0	0	0	0	0	0	0	0
mmu-miR-297a-5p	0	0	0	0	0	0	0	0	0	0	0	0	0	0	0	0	0	0	0	0
mmu-miR-466o-5p	0	0	0	0	0	0	0	0	0	0	0	0	0	0	0	0	0	0	0	0
mmu-miR-466o-3p	0	0	0	0	0	0	0	0	0	0	0.0084332	0	0	0	0	0	0.00350676	0	0	0
mmu-miR-467c-5p	0.181112	0.149417	0.202213	0.211279	0.123595	0.109653	0.149502	0.188693	0.114507	0.18531	0.146176	0.146408	0.11505	0.166789	0.13225	0.127842	0.210406	0.158497	0.164598	0.13706
mmu-miR-467c-3p	0	0	0	0	0	0	0	0	0	0	0	0	0	0	0	0	0	0	0	0
mmu-miR-466b-5p	0	0	0	0	0	0	0	0	0	0	0	0	0	0	0	0	0	0	0	0
mmu-miR-466b-3p	0	0	0	0	0	0	0	0	0	0	0	0	0.000463913	0.00045323	0	0	0	0	0	0
mmu-miR-669a-5p	0	0	0	0	0	0	0	0	0	0	0	0	0	0	0	0	0	0	0	0
mmu-miR-669a-3-3p	0	0	0	0	0	0	0	0	0.00391173	0	0.00268885	0	0	0.00346819	0	0	0	0	0	0
mmu-miR-669k-5p	0	0	0	0	0	0	0	0	0	0	0	0	0	0	0	0	0	0	0	0
mmu-miR-669k-3p	0	0	0	0	0	0	0	0	0	0	0	0	0	0	0	0	0	0	0	0
mmu-miR-467a-5p	0	0	0	0	0	0	0	0	0	0	0	0	0	0	0	0	0	0	0	0
mmu-miR-467a-3p	0	0	0	0	0	0	0	0	0	0	0	0	0	0	0	0	0	0	0	0
mmu-miR-669a-3p	0	0	0	0	0	0	0	0	0	0	0	0	0	0	0	0	0	0	0	0
mmu-miR-669g	0	0	0	0	0	0	0	0	0	0	0	0	0	0	0	0	0	0	0	0
mmu-miR-669j	0	0	0	0	0	0	0	0	0	0	0	0	0	0	0	0	0	0	0	0
mmu-miR-466e-5p	0	0	0	0	0	0	0	0	0	0	0	0	0	0	0	0	0	0	0	0
mmu-miR-466e-3p	0	0	0	0	0	0	0	0	0	0	0	0	0	0	0	0	0	0	0	0
mmu-miR-467b-5p	0	0	0	0	0	0	0	0	0	0	0	0	0	0	0	0	0	0	0	0
mmu-miR-467b-3p	0.00369616	0	0	0	0	0	0.00954269	0	0	0	0	0	0.0037113	0.0145033	0	0	0.00350676	0	0	0
mmu-miR-466c-5p	0	0	0	0	0	0	0	0	0	0	0	0	0	0	0	0	0	0	0	0
mmu-miR-466c-3p	0	0	0	0	0	0	0	0	0	0	0	0	0	0	0	0	0	0	0	0
mmu-miR-669p-5p	0	0	0	0	0	0	0	0	0	0	0	0	0	0	0	0	0	0	0	0
mmu-miR-669p-3p	0	0	0	0	0	0	0	0	0	0	0	0	0	0	0	0	0	0	0	0
mmu-miR-467e-5p	0.602474	0.517211	0.699177	0.73021	0.197164	0.16651	0.238567	0.244	0.470297	0.273409	0.331706	0.312081	0.39711	0.47861	0.579042	0.383525	0.403278	0.501906	0.454435	0.377751
mmu-miR-467e-3p	0	0	0	0	0	0	0	0	0	0	0	0	0	0	0	0	0	0	0	0
mmu-miR-466p-5p	0	0	0	0	0	0	0	0	0	0	0	0	0	0	0	0	0	0	0	0
mmu-miR-466p-3p	0	0	0	0	0	0	0	0	0	0	0	0	0	0	0	0	0	0	0	0
mmu-miR-467d-5p	0.110885	0.134092	0.185076	0.140853	0.0676832	0.0527958	0.060437	0.110613	0.134955	0.0607575	0.0899542	0.0886155	0.107628	0.112401	0.13225	0.0813539	0.122737	0.120759	0.12166	0.117002
mmu-miR-467d-3p	0	0	0	0	0	0	0	0	0	0	0	0	0	0	0	0	0	0	0	0
mmu-miR-466a-5p	0	0	0	0	0	0	0	0	0	0	0	0	0	0	0	0	0	0	0	0
mmu-miR-466a-3p	0	0	0	0	0	0	0	0	0	0	0	0	0	0	0	0	0	0	0	0
mmu-miR-297c-5p	0	0	0	0	0	0	0	0	0	0	0	0	0	0	0	0	0	0	0	0
mmu-miR-297c-3p	0	0	0	0	0	0	0	0	0	0	0	0	0	0	0	0	0	0	0	0
mmu-miR-669c-5p	1.97375	1.69722	1.66226	2.34631	1.25655	1.6123	1.90854	2.03984	1.86074	1.64349	1.74848	1.51032	1.4103	1.49384	1.56913	1.55347	1.77442	1.61516	2.15767	1.60126
mmu-miR-669c-3p	0	0	0	0	0	0	0	0	0	0	0	0	0	0	0	0	0	0	0	0
mmu-miR-297b-5p	0.00369616	0.019156	0	0.0111199	0	0	0.00636179	0	0.00817907	0.00607575	0.00562213	0.00385285	0.0111339	0.00725167	0.00357433	0	0.00701352	0	0.0107347	0.00668585
mmu-miR-297b-3p	0	0	0	0	0	0	0	0	0	0	0	0	0	0	0	0	0	0	0	0
mmu-miR-466d-5p	0	0	0	0	0	0	0	0	0	0	0	0	0	0	0	0	0	0	0	0
mmu-miR-466d-3p	0	0	0.00359054	0	0	0	0	0	0	0	0	0	0	0	0	0	0	0	0	0
mmu-miR-669m-5p	0	0	0	0	0	0	0	0	0	0	0	0	0	0	0	0	0	0	0	0
mmu-miR-669m-3p	0	0	0	0	0	0	0	0	0	0	0	0	0	0	0	0	0	0	0	0
mmu-miR-466n-5p	0	0	0	0	0	0	0	0	0	0	0	0	0	0	0	0	0	0	0	0
mmu-miR-466n-3p	0.00369616	0	0	0	0	0	0.00636179	0	0.0204477	0.00911363	0	0	0.0037113	0	0.00357433	0	0.00350676	0	0.00357823	0.0100288
mmu-miR-669o-5p	0.0954574	0.0916155	0.121298	0.0921827	0.0872588	0.054385	0.0608519	0.0653495	0.125175	0.0813622	0.0672212	0.0995039	0.0816487	0.0936412	0.0820542	0.0444667	0.0704402	0.0469255	0.133483	0.0703468
mmu-miR-669o-3p	0	0	0	0	0	0	0	0	0	0	0	0	0	0	0	0	0	0	0	0
mmu-miR-466g	0	0	0	0	0	0	0	0	0.00856855	0	0	0	0	0.00759699	0	0	0.00367375	0	0	0
mmu-miR-466h-5p	0	0	0	0	0	0	0	0	0	0	0	0	0	0	0	0	0	0	0	0
mmu-miR-466h-3p	0	0	0.0039685	0	0	0	0	0	0	0	0	0	0	0	0.0041387	0	0	0	0	0
mmu-miR-297a-3p	0	0	0	0	0	0	0	0	0	0	0	0	0	0	0	0	0	0	0	0
mmu-miR-466l-5p	0	0	0	0	0	0	0	0	0	0	0	0	0	0	0	0	0	0	0	0
mmu-miR-466l-3p	0	0	0	0	0	0	0	0	0	0	0	0	0	0	0	0	0	0.00377373	0	0
mmu-miR-669i	0	0	0	0	0	0	0	0	0	0	0	0	0	0	0	0	0	0	0	0
mmu-miR-669h-5p	0.138914	0.143989	0.160228	0.105331	0.0755305	0.0595645	0.049569	0.101395	0.153698	0.0668333	0.0927652	0.116549	0.102061	0.156213	0.157271	0.0958813	0.0996505	0.103778	0.131202	0.0980591
mmu-miR-669h-3p	0	0	0	0	0	0	0	0	0	0	0	0	0	0	0	0	0	0	0	0
mmu-miR-511-5p	0.0542104	0.0561908	0.0287243	0.050481	0.0369945	0.021273	0.0133295	0.0170413	0.0299899	0.0350079	0.0294493	0.0322905	0.0583205	0.0569774	0.0711462	0.0243508	0.05878	0.027674	0.048732	0.0595359
mmu-miR-511-3p	0.0443539	0.0229872	0.041128	0.0296532	0.00294275	0	0.00636179	0	0.0163581	0.0182273	0.00562213	0.0115585	0.0259791	0.0145033	0.010723	0.015496	0.0175338	0.0301898	0.0250476	0.0267434
mmu-miR-6419	0	0	0	0	0	0	0	0	0	0	0	0	0	0	0	0	0	0	0	0
mmu-miR-7655-5p	0	0	0.010282	0.00370665	0.00294275	0	0	0.00325333	0.00408954	0	0.00281107	0.0115585	0.0037113	0.00362584	0	0	0.00350676	0	0	0.00668585
mmu-miR-7655-3p	0.0332655	0.0421431	0.020564	0.0259465	0.0264847	0.0243673	0.0159045	0.02928	0.0408954	0.024303	0.0449771	0.0385285	0.037113	0.0290067	0.0178717	0.0348659	0.0420811	0.0188687	0.0357823	0.0267434
mmu-miR-3967	0	0	0	0	0	0	0	0	0	0	0	0	0	0	0	0	0	0	0	0
mmu-miR-7664-5p	0	0.00401363	0.00359054	0	0	0	0	0	0.00856855	0	0.0117797	0.0121089	0.00388803	0.0037985	0	0.00405847	0.00367375	0.00790686	0	0
mmu-miR-7664-3p	0.0707092	0.0586339	0.0491748	0.0638188	0.056296	0.0505004	0.0669371	0.0373426	0.0469408	0.0639275	0.034955	0.0700213	0.060349	0.0381501	0.0547028	0.0852279	0.0503144	0.0360965	0.0308039	0.0447661
mmu-miR-3087-5p	0.0425939	0.0240818	0.0538582	0.0349484	0.0154144	0.021273	0.0099971	0.013633	0.0128528	0.00954761	0.0441739	0.00403631	0.0544325	0.0265895	0.00748908	0.0202923	0.0110213	0.0118603	0.0187431	0.0175106
mmu-miR-3087-3p	0.514999	0.810754	0.570896	0.776631	0.40694	0.340369	0.319907	0.419215	0.565524	0.372357	0.359281	0.419777	0.610421	0.565976	0.599126	0.60877	0.620864	0.585108	0.513561	0.556836
mmu-miR-6996-3p	0.0176773	0.0109939	0.00983497	0.014182	0.0197036	0.0310771	0.0212982	0.0155594	0.0195586	0.0261521	0.0241996	0.00737066	0.0141998	0.0138728	0.0170946	0.0148222	0.00670859	0.0180483	0.0068453	0.0191855
mmu-miR-6996-5p	0	0	0	0	0	0	0	0	0	0	0	0	0	0	0	0	0	0	0	0
mmu-miR-126b-3p	0.0141418	0.0183231	0.00983497	0.014182	0.0112592	0.00776929	0.0030426	0.0124475	0	0.00871738	0.00268885	0.00368533	0.0141998	0.00693638	0.00683785	0.0296445	0.0201258	0.00360965	0.0171133	0.0159879
mmu-miR-126a-5p	0	0	0	0	0	0	0	0	0	0	0	0	0	0	0	0	0	0	0	0
mmu-miR-126b-5p	0	0	0	0	0	0	0	0	0	0	0	0	0	0	0	0	0	0	0	0
mmu-miR-126a-3p	0	0	0	0	0	0	0	0	0	0	0	0	0	0	0	0	0	0	0	0
mmu-miR-7578	0	0	0	0	0	0	0	0	0	0	0	0	0	0	0	0	0	0	0	0
mmu-miR-3088-5p	0	0	0	0	0	0	0	0	0	0	0	0	0	0	0	0	0	0	0	0
mmu-miR-3088-3p	0.00707092	0.0109939	0.00327832	0.00354549	0.0028148	0	0	0	0	0.00581159	0.00268885	0	0.0141998	0.0104046	0	0.00741112	0.00335429	0.0144386	0.00342265	0.00319758
mmu-miR-133c	0	0	0	0	0	0	0	0	0	0	0	0	0	0	0	0	0	0	0	0
mmu-miR-219a-2-3p	0	0	0	0	0	0	0	0	0	0	0	0	0	0	0	0	0	0	0	0
mmu-miR-219b-5p	0.210681	0.348639	0.202213	0.222399	0.35313	0.239612	0.302185	0.3416	0.188119	0.340242	0.297973	0.373726	0.218967	0.235679	0.278798	0.151086	0.196379	0.226424	0.336353	0.317578
mmu-miR-219b-3p	0	0	0	0	0	0	0	0	0	0	0	0	0.00354994	0	0	0	0	0	0	0.00319758
mmu-miR-6997-5p	0.0184808	0.0498055	0.030846	0.0222399	0.00588549	0.0243673	0.0286281	0.0130133	0.0204477	0.0698711	0.042166	0.0539398	0.0445357	0.0253809	0.0285947	0.0309919	0.0350676	0.0377373	0.0107347	0.0334293
mmu-miR-6997-3p	0.0106064	0.0183231	0.00655665	0.0212729	0.0168888	0	0.00608519	0	0.0312938	0.014529	0.0322662	0	0.0425993	0.0520229	0.0239325	0.0296445	0.0100629	0.0288772	0.0273812	0.0191855
mmu-miR-3089-5p	0.00369616	0	0.00342734	0	0	0	0	0	0	0.00911363	0	0	0.0037113	0	0	0	0	0	0.00715645	0
mmu-miR-3089-3p	0.0106064	0.0146585	0.0229483	0.00709098	0.014074	0.00388464	0.0030426	0.00622376	0.00782346	0.00581159	0.00537769	0.00368533	0.00354994	0.0312137	0.00683785	0.00741112	0.0100629	0.0144386	0.0273812	0.00959274
mmu-miR-6998-5p	0.0147846	0.019156	0.00685467	0.0111199	0	0	0.0031809	0.00650666	0.00817907	0.00607575	0	0	0	0.00725167	0	0	0.0105203	0	0.00357823	0.00668585
mmu-miR-6998-3p	0.00739232	0.00766239	0	0.00370665	0.00294275	0	0.00636179	0	0.0122686	0	0.00562213	0.00385285	0.0111339	0.0145033	0.010723	0.00774799	0.0175338	0.0188687	0.0143129	0.00668585
mmu-miR-7674-5p	0.00338815	0	0	0	0	0.00372278	0	0.00298222	0	0.00556944	0.00515362	0	0.00340203	0.00997105	0.00655294	0	0.00321453	0.00345925	0.00328004	0
mmu-miR-7674-3p	0.0116165	0.0160545	0.0143622	0.0310652	0	0	0.0099971	0	0	0	0	0.00403631	0.0155521	0.022791	0.0149782	0.0162339	0.014695	0.0158137	0.00749724	0.0175106
mmu-miR-3154	0	0	0	0	0	0	0.0031809	0.00650666	0.00408954	0.00303788	0.00281107	0	0	0	0	0	0	0	0	0.00334293
mmu-miR-199b-5p	0.820226	0.86485	0.668778	0.808372	0.028148	0.0893468	0.0456389	0.0373426	0.739317	0.0406811	0.0672212	0.0589653	0.425993	0.49942	0.899178	0.559539	0.66415	0.602812	0.544202	0.47644
mmu-miR-199b-3p	0	0.00383119	0	0	0	0	0	0	0	0.0121515	0	0	0	0	0	0	0	0	0	0
mmu-miR-1954	0	0	0	0	0	0	0	0	0.00428428	0	0	0	0	0	0	0	0	0	0	0
mmu-miR-8093	0.00387217	0.00802726	0	0	0.00308288	0	0	0.00340825	0.00428428	0	0	0	0.00388803	0	0	0.00405847	0	0	0	0.00700422
mmu-miR-2861	0	0	0.0039685	0	0	0	0	0	0	0	0	0	0	0	0	0	0	0.00436958	0	0
mmu-miR-3960	0	0	0	0	0	0	0	0	0	0	0	0	0	0	0	0	0	0	0	0
mmu-miR-5128	0.0106064	0.00732924	0.00983497	0	0.0056296	0	0	0.00311188	0.00391173	0	0.0107554	0.00368533	0	0.0138728	0.00683785	0	0	0	0.00342265	0
mmu-miR-181a-2-3p	2.86083	3.67411	2.72131	3.71036	2.38951	2.34738	2.02623	2.16021	3.00172	2.34524	2.57213	2.89734	3.22141	3.48443	3.17401	3.22316	3.32441	3.05295	3.73925	3.67722
mmu-miR-181b-2-3p	0.00369616	0.00766239	0.0274187	0.0148266	0.00588549	0.0121837	0.0031809	0.00975999	0.0122686	0.00607575	0.0112443	0	0.0148452	0.0253809	0.0250203	0.015496	0.00350676	0.0113212	0.0357823	0.0133717
mmu-miR-6336	0	0	0	0	0	0	0	0	0	0	0	0	0	0	0	0	0	0	0	0
mmu-miR-5129-3p	2.22139	1.85047	1.75822	2.23882	2.21589	2.19712	2.46201	2.53109	2.14292	2.16601	2.76328	2.53903	2.17111	2.22264	2.116	2.33214	2.16367	1.87554	2.78386	2.67768
mmu-miR-5129-5p	0.0147846	0.0344807	0.0171367	0.0333598	0.00588549	0.0243673	0.00954269	0.0325333	0.0163581	0.0273409	0.0140553	0.0192642	0.0037113	0.0580134	0.010723	0.027118	0.0315609	0.0226424	0.0178911	0.0167146
mmu-miR-195b	0	0	0	0	0	0	0	0	0.00817907	0	0	0	0	0	0	0	0	0	0	0
mmu-miR-6337	0	0	0	0	0	0	0	0	0	0	0	0	0	0	0	0	0	0	0	0
mmu-miR-7224-5p	0.00387217	0.00401363	0	0	0	0	0	0	0.0128528	0	0	0	0.00388803	0	0.00374454	0	0	0.00790686	0	0
mmu-miR-7224-3p	1.1965	1.0315	1.22078	1.36299	0.468597	0.591391	0.423211	0.558953	1.2253	0.579222	0.630215	0.605447	1.16252	1.09017	1.07468	0.998383	1.0911	1.20184	1.28952	1.0016
mmu-miR-6335	0	0	0	0	0	0	0	0	0	0	0	0	0	0	0	0	0	0	0	0
mmu-miR-10b-5p	10.2528	18.521	12.3789	17.7133	18.8395	18.1141	12.2556	15.3509	11.8525	25.9516	16.0739	10.6359	11.5622	15.6415	12.3457	10.8425	11.1329	10.1612	10.1208	13.4011
mmu-miR-10b-3p	0.00739232	0.0153248	0.00685467	0.0185332	0	0	0	0.00325333	0.00408954	0	0	0.0115585	0.0111339	0.0145033	0.010723	0.00774799	0.014027	0.0113212	0	0.00334293
mmu-miR-684	0	0	0	0	0	0	0	0	0	0	0	0	0	0	0	0	0	0	0	0
mmu-miR-130a-3p	0.935129	1.24514	1.12759	1.29733	0.253076	0.341142	0.264014	0.30256	0.87925	0.306825	0.455393	0.242729	0.887002	0.968099	1.01154	0.790295	0.929292	0.883053	0.905291	0.591698
mmu-miR-130a-5p	0.0406578	0.0344807	0.030846	0.0481864	0.00294275	0.0203061	0.0127236	0.00325333	0.0654326	0.00911363	0.0252996	0.0115585	0.0296904	0.0362584	0.0500406	0.0309919	0.0561082	0.0490585	0.0286258	0.0401151
mmu-miR-6999-3p	0.022177	0.0536367	0.0445554	0.0333598	0.0500267	0.0487346	0.031809	0.03904	0.0286267	0.0273409	0.0224885	0.0231171	0.0408244	0.0362584	0.053615	0.0503619	0.0490947	0.0226424	0.0608298	0.0334293
mmu-miR-6999-5p	0	0	0.00327832	0	0.0056296	0	0	0	0	0	0	0.00737066	0.00354994	0.00346819	0.00341893	0.00741112	0	0	0	0.00319758
mmu-miR-1955-5p	0.00650524	0.0134858	0.0150803	0.00326185	0	0	0	0.00286293	0.0251915	0.0106933	0	0.00678101	0.00979785	0.00957221	0.00314541	0.0102273	0.0216017	0.00332088	0.018893	0.00294177
mmu-miR-1955-3p	0	0	0	0.0116495	0	0	0.00666473	0	0	0.0127301	0.00294493	0	0	0	0.00748908	0	0.00367375	0.0158137	0.0112459	0
mmu-miR-7000-3p	0.0369616	0.019156	0.020564	0.0593064	0.00588549	0	0	0.0130133	0.0286267	0.00607575	0.00562213	0	0.0259791	0.00725167	0.010723	0.01937	0.0280541	0.0339636	0.0250476	0.0234005
mmu-miR-7000-5p	0.0110885	0.00383119	0.010282	0.0222399	0.0176565	0	0.0190854	0.0260266	0.0122686	0.0303788	0.00562213	0.0154114	0.0408244	0.0326325	0.0178717	0.023244	0.00701352	0.0113212	0.0178911	0.0267434
mmu-miR-7221-5p	0	0	0	0	0	0	0	0	0	0	0	0	0	0	0	0	0	0	0	0
mmu-miR-7221-3p	0	0	0	0	0	0	0	0	0	0	0	0	0	0	0	0	0	0	0	0
mmu-miR-7222-5p	0	0	0	0	0	0	0	0	0	0	0	0	0	0	0	0	0	0	0	0
mmu-miR-7222-3p	0	0	0	0	0	0	0	0	0	0	0	0	0	0	0	0	0	0	0	0
mmu-miR-7001-3p	0.00813156	0	0.00377007	0	0.00647404	0	0.00699797	0	0.00449849	0	0	0	0	0.00797684	0.00393177	0.00426139	0.0115723	0.00830221	0.00393605	0.0110317
mmu-miR-7001-5p	0	0	0.00327832	0	0	0	0.00608519	0	0.00391173	0	0	0.00368533	0	0	0	0	0	0	0	0
mmu-miR-129-2-3p	0	0	0	0	0	0	0	0	0	0	0	0	0	0	0	0	0	0	0	0
mmu-miR-129b-5p	0.114581	0.16091	0.0377007	0.170506	0.0147137	0.0121837	0.0254472	0.0325333	0.102238	0.0334166	0.0281107	0.0308228	0.0705148	0.112401	0.128676	0.131716	0.0806555	0.135854	0.107347	0.0401151
mmu-miR-129-5p	0.17812	0.166566	0.213637	0.22134	0.371487	0.261658	0.386555	0.320376	0.205645	0.365992	0.425542	0.351159	0.213842	0.197522	0.200333	0.267859	0.225936	0.195695	0.266152	0.243397
mmu-miR-129b-3p	0.152025	0.267517	0.0754014	0.223366	0.21674	0.112655	0.139959	0.220944	0.144734	0.154007	0.250063	0.143728	0.244946	0.163005	0.215392	0.174161	0.150943	0.162434	0.177978	0.0927298
mmu-miR-670-3p	0.0748103	0.037086	0.0331766	0.0750226	0.0362546	0.0178694	0.0251927	0.0257664	0.0755746	0.02406	0.0346323	0.027124	0.0555211	0.0797684	0.0629082	0.0579549	0.0370314	0.0464924	0.0724233	0.0500102
mmu-miR-670-5p	0.092404	0.0842863	0.16794	0.151973	0.0294275	0.0121837	0.0127236	0.0260266	0.106328	0.0273409	0.0168664	0.0154114	0.0593809	0.0833943	0.114379	0.112346	0.11923	0.0905695	0.078721	0.0969448
mmu-miR-1902	0	0	0	0	0.00294275	0	0	0	0	0	0	0	0	0	0	0	0.00350676	0	0	0
mmu-miR-7002-3p	0	0	0	0	0.00340739	0	0.0147326	0.0150681	0.0236763	0	0	0	0.0042973	0	0	0	0	0	0	0
mmu-miR-7002-5p	0.00387217	0.00802726	0	0	0.00308288	0	0	0.00340825	0	0	0	0	0.00388803	0	0	0	0	0	0.00374862	0
mmu-miR-1951	0.00369616	0.00383119	0	0.00370665	0.00588549	0.00406122	0.0031809	0.00325333	0	0.00303788	0.00281107	0	0	0.021755	0.00357433	0	0.00350676	0	0.00357823	0
mmu-miR-674-5p	3.61485	3.44807	4.19163	4.52582	0.876938	0.921896	1.00516	0.923946	3.49246	1.08756	1.11037	1.10577	2.52369	4.02468	3.47425	2.89	3.29285	3.39258	3.52455	2.70777
mmu-miR-674-3p	30.5451	33.0326	34.3762	43.7941	53.7081	45.177	47.8534	46.8805	31.2277	48.5179	46.4641	56.0358	40.6796	36.2439	33.7882	33.3435	37.0314	37.1335	47.8552	37.1466
mmu-miR-7665-5p	0	0	0	0	0	0	0	0	0	0	0	0	0	0	0	0	0	0.00721931	0	0
mmu-miR-7665-3p	0.00369616	0	0	0.00370665	0	0	0	0	0	0	0	0	0.0037113	0.00725167	0	0.00774799	0	0.00377373	0	0
mmu-miR-147-5p	0.0372696	0.0421431	0.0471259	0.0577619	0.00269752	0.00744557	0.0116633	0	0.0412362	0.00278472	0.0103072	0.0105953	0.0340203	0.0432079	0.0491471	0.0142046	0.0417889	0.0518888	0.0459206	0.0337078
mmu-miR-147-3p	0.0776194	0.0651303	0.0548374	0.0926662	0.0617977	0.125898	0.10497	0.15616	0.0777012	0.0880984	0.0787099	0.0654984	0.048247	0.0978976	0.0714866	0.0813539	0.0946826	0.113212	0.10019	0.0768873
mmu-miR-3473g	0.00813156	0.00842863	0.0226204	0.00815463	0.0129481	0.00446734	0.00349899	0.00715733	0.0134955	0	0.00927652	0.00423813	0.00816487	0.0199421	0.0117953	0.021307	0.0231446	0	0.0196802	0.0294177
mmu-miR-6339	0	0	0	0	0	0	0	0	0	0	0	0	0	0	0	0	0	0	0	0
mmu-miR-6973b-3p	0.0406578	0.0337145	0.0377007	0.0326185	0.0356072	0.0893468	0.0629817	0.0608373	0.0449849	0.0634916	0.0463826	0.0508576	0.00816487	0.0239305	0.0629082	0.00852279	0.0308595	0.041511	0.0472326	0.0625127
mmu-miR-6973b-5p	0	0.00351193	0	0	0	0	0	0	0	0	0	0	0	0	0	0	0	0	0	0.00306435
mmu-miR-103-2-5p	0.0141418	0.0329816	0.00983497	0.0248184	0	0	0.0030426	0	0.0352056	0	0	0	0	0.0242773	0.0170946	0.0148222	0.00335429	0.0144386	0.0273812	0.0127903
mmu-miR-3090-5p	0	0	0	0	0	0	0	0	0	0	0	0	0	0	0	0	0	0	0	0
mmu-miR-3090-3p	0	0	0	0	0	0	0	0	0	0	0	0	0	0	0	0	0	0	0	0.00334293
mmu-miR-1952	0	0	0	0	0	0	0	0	0	0	0	0	0	0	0	0	0	0	0	0
mmu-miR-1953	0	0	0.00342734	0	0	0	0	0.00975999	0	0	0.00281107	0.00385285	0	0	0.00357433	0	0	0	0	0.00334293
mmu-miR-5622-5p	0	0	0	0	0	0	0	0	0	0	0	0	0	0	0	0	0	0	0	0
mmu-miR-5622-3p	0	0	0	0	0	0	0	0	0.00408954	0	0	0	0	0	0	0	0	0	0	0
mmu-miR-695	0	0	0	0	0	0	0	0	0	0	0	0	0	0	0	0	0	0	0	0
mmu-miR-499-5p	0.743457	1.03953	0.682203	0.803813	0.329868	0.289313	0.259925	0.320376	0.664063	0.365992	0.459409	0.427849	0.587093	0.565976	0.801331	0.413964	0.686991	0.664177	0.506063	0.437764
mmu-miR-499-3p	0	0	0	0	0	0	0	0	0	0	0	0	0	0	0	0	0	0	0	0
mmu-miR-7685-3p	0.00387217	0.0361227	0.00359054	0.00388316	0.00616575	0.00425461	0.00666473	0.0068165	0.00856855	0.00636507	0.0265043	0.0161453	0.0194402	0.015194	0	0.00405847	0.0073475	0.00395343	0.00749724	0.0105063
mmu-miR-7685-5p	0.023717	0.0351193	0.0125669	0.0271821	0.00269752	0.0148911	0.0291582	0.00894666	0.0187437	0.019493	0.0128841	0.0353178	0.00680406	0.0265895	0.00982941	0.0106535	0.0225017	0.0172963	0.0196802	0.0275791
mmu-miR-3474	0.114581	0.0689615	0.0925381	0.0704263	0.256019	0.235551	0.2831	0.296053	0.0858802	0.297712	0.275485	0.369873	0.122473	0.0797684	0.075061	0.104598	0.0806555	0.0905695	0.18249	0.123688
mmu-miR-7003-5p	0	0	0	0	0.00308288	0	0	0	0	0	0	0	0	0	0	0	0	0	0	0.00350211
mmu-miR-7003-3p	0	0	0	0	0	0	0	0	0	0	0	0	0	0	0.0041387	0	0.00812092	0	0	0
mmu-miR-7678-3p	0	0	0	0	0	0	0	0	0	0	0	0.00770569	0	0	0	0	0	0	0	0
mmu-miR-7678-5p	0	0	0	0	0	0	0	0	0	0	0	0	0	0	0	0	0	0	0	0
mmu-miR-7004-3p	0.00387217	0	0	0.00776631	0.00616575	0	0.0099971	0.00340825	0.00428428	0	0	0	0.00777607	0.015194	0.00748908	0.0162339	0.014695	0.0158137	0.0149945	0.00350211
mmu-miR-7004-5p	0.0203289	0.0175596	0.034559	0.013591	0.00809255	0.0148911	0.0349899	0.0208755	0.0224924	0.00835416	0.00515362	0.0105953	0.00680406	0.0365605	0.0327647	0.0319604	0.0128581	0.013837	0.0295204	0.0459652
mmu-miR-6340	0	0	0	0	0	0	0	0	0	0	0	0	0	0	0	0	0	0	0	0
mmu-miR-296-3p	3.9438	4.13386	4.53779	4.28118	0.797484	1.02343	0.798405	0.884906	3.54972	1.15439	1.43646	1.36005	3.23626	3.56057	3.96751	2.95198	3.48923	3.73977	3.50666	2.6476
mmu-miR-296-5p	1.69214	1.67368	1.53675	1.84838	0.172641	0.174439	0.23993	0.201087	1.78226	0.276881	0.318052	0.266397	1.45412	1.508	2.02954	1.40423	1.65686	1.75532	1.4957	1.04713
mmu-miR-298-3p	0.0609867	0.0772624	0.0659762	0.0985351	0.0350677	0.0595645	0.0349899	0.0298222	0.101216	0.0334166	0.0438058	0.0282542	0.0646386	0.073121	0.0884647	0.0674721	0.0900069	0.0795628	0.0852811	0.0796731
mmu-miR-298-5p	9.30886	9.18354	10.9562	10.1117	2.83732	3.56222	2.42495	2.7509	9.66197	3.91701	3.98487	3.64111	7.51523	8.77799	8.84476	7.08132	7.83228	9.09272	7.97135	5.77803
mmu-miR-7005-3p	0	0	0	0	0	0	0	0	0	0	0	0	0	0	0	0	0	0	0	0
mmu-miR-7005-5p	0	0	0	0	0	0	0	0	0.00408954	0	0	0	0	0	0	0	0	0	0	0
mmu-miR-3091-5p	0	0	0	0	0	0.00425461	0	0	0	0	0	0	0	0.0037985	0	0	0	0.00395343	0	0
mmu-miR-3091-3p	0.0332655	0.0268184	0.010282	0.0370665	0.00294275	0.0121837	0.00636179	0.00325333	0.0204477	0	0	0	0.0259791	0.00362584	0.0357433	0.011622	0.014027	0.0150949	0.0143129	0.0300863
mmu-miR-1a-1-5p	0	0.00366462	0	0.00354549	0	0	0	0.00311188	0.00782346	0.00871738	0	0	0	0	0	0	0	0.00360965	0	0.00319758
mmu-miR-7006-3p	0.0284604	0.0210716	0.0150803	0.0203866	0	0.00446734	0.00349899	0.00715733	0.017994	0.00668333	0.0123687	0	0.0122473	0.0239305	0.00786353	0.0170456	0.0115723	0.0166044	0.0236163	0.00735444
mmu-miR-7006-5p	0	0	0	0	0	0	0	0	0	0	0	0	0	0	0	0	0	0	0	0
mmu-miR-124b-3p	0.140454	0.118767	0.188504	0.192746	0.0588549	0.138081	0.0986078	0.133387	0.188119	0.115439	0.208019	0.157967	0.181854	0.152285	0.150122	0.216944	0.196379	0.169818	0.168177	0.183861
mmu-miR-7007-3p	0	0	0	0	0.0179835	0.00496371	0.00388776	0	0	0	0	0	0	0.00443158	0	0	0.00857209	0	0	0
mmu-miR-7007-5p	0	0	0	0	0	0	0	0	0	0	0	0	0	0	0	0	0	0	0	0
mmu-miR-3092-3p	0	0.00802726	0.0107716	0	0	0	0	0	0	0	0	0	0	0.0037985	0	0	0.00367375	0	0	0.00350211
mmu-miR-3092-5p	0	0	0	0	0	0	0	0	0	0	0	0	0	0	0.00357433	0	0	0	0	0
mmu-miR-466q	0.00406578	0.0168573	0.0263905	0.0285412	0.00323702	0.00893468	0.0139959	0	0.0224924	0.00668333	0.00618435	0	0.0163297	0.0119653	0.0117953	0	0.00385744	0.00830221	0.0236163	0.0220633
mmu-miR-551b-5p	0.0777801	0.0256523	0.0491748	0.0496369	0.0056296	0.00388464	0.0243408	0.0217832	0.0195586	0.0319637	0.034955	0.00368533	0.0248496	0.0277455	0.0376082	0.0555834	0.0301887	0.00360965	0.0479171	0.0351734
mmu-miR-551b-3p	0.654397	0.598031	0.653479	0.780514	0.200387	0.199967	0.256592	0.149963	0.586946	0.18777	0.335722	0.234106	0.703734	0.63055	0.80882	0.604712	0.657601	0.660223	0.566041	0.668903
mmu-miR-21b	0	0	0	0	0	0	0	0	0	0	0	0	0	0	0	0	0	0	0	0
mmu-miR-7008-5p	0.0101644	0	0	0	0.00539504	0	0	0	0	0.00278472	0.00515362	0.00353178	0	0.00997105	0	0.00355116	0	0.0103778	0	0.00306435
mmu-miR-7008-3p	0.0295693	0.0229872	0.0171367	0.0296532	0.0500267	0.056857	0.0540752	0.0553066	0.0163581	0.0455681	0.0365439	0.0346756	0.0519583	0.0725167	0.0464663	0.0542359	0.0420811	0.0339636	0.0608298	0.0534868
mmu-miR-1897-5p	0	0	0	0	0.00294275	0	0	0	0	0	0	0	0	0	0	0	0	0	0	0
mmu-miR-1897-3p	0	0	0	0	0	0	0.0031809	0.00325333	0	0	0	0	0	0	0	0	0	0	0.00357823	0
mmu-miR-6378	0	0	0	0	0	0	0	0	0	0	0	0	0	0	0	0	0	0	0	0
mmu-miR-7009-3p	0	0.00802726	0	0	0.00308288	0	0.00333237	0.00340825	0.00856855	0.00636507	0	0	0	0	0	0	0	0	0	0
mmu-miR-7009-5p	0	0	0.00342734	0.0111199	0	0	0	0	0	0.00303788	0	0	0	0.0108775	0	0.00387399	0	0.00377373	0	0
mmu-miR-6379	0	0	0	0	0	0	0	0	0	0	0	0	0	0	0	0	0	0	0	0
mmu-miR-12194-3p	1.12363	1.32176	1.20985	1.49378	1.75976	1.37269	1.60635	1.76981	1.37408	1.79235	1.94807	1.91101	1.40658	1.4032	1.25816	1.68906	1.6096	1.48685	1.91793	1.71826
mmu-miR-12195-3p	0	0	0.0113102	0.0244639	0	0	0	0.00357866	0.00449849	0.00668333	0	0	0	0.0239305	0	0	0.00385744	0	0.00393605	0.00367722
mmu-miR-12195-5p	0	0	0	0	0	0	0	0	0	0	0	0	0	0	0	0	0	0	0	0
mmu-miR-6377	0	0	0	0	0	0	0	0	0	0	0	0	0	0	0	0	0	0	0	0
mmu-miR-8120	0.0776194	0.0881175	0.0959654	0.10008	0.144195	0.13402	0.194035	0.16592	0.0736116	0.167083	0.137742	0.119438	0.0630922	0.0471359	0.100081	0.112346	0.10871	0.124533	0.211115	0.0869161
mmu-miR-15b-5p	1.80003	1.60144	1.8302	1.65317	0.288389	0.243673	0.388069	0.221226	1.36182	0.288598	0.331706	0.335198	1.41401	1.63525	1.81576	1.20481	1.50791	1.63025	1.47781	1.57452
mmu-miR-15b-3p	0.395489	0.425262	0.404426	0.355838	0.291332	0.33302	0.2831	0.25376	0.584804	0.261257	0.306406	0.323639	0.378553	0.358958	0.450366	0.302171	0.448866	0.392468	0.372136	0.337635
mmu-miR-16-2-3p	0.0739232	0.0268184	0.0822561	0.0889596	0.00294275	0.0121837	0.00636179	0.00650666	0.0490744	0.00303788	0.0112443	0.00385285	0.0779374	0.04351	0.085784	0.0774799	0.0561082	0.0943433	0.0357823	0.0367722
mmu-miR-7010-3p	0.00387217	0.00802726	0.00718109	0.00388316	0	0	0	0	0	0	0	0	0	0.0113955	0.0112336	0.00811694	0	0.00790686	0.0149945	0
mmu-miR-7010-5p	0.0443539	0.019156	0.0651194	0.0185332	0.0500267	0.121837	0.0349899	0.0748266	0.0490744	0.0820226	0.0477881	0.104027	0.0259791	0.0326325	0.032169	0.0464879	0.0420811	0.0452848	0.0286258	0.043458
mmu-miR-466k	0	0	0	0	0	0	0	0	0	0	0	0	0	0	0	0	0	0	0	0
mmu-miR-3093-5p	0.203289	0.203053	0.195358	0.211279	0.0559122	0.0284285	0.0349899	0.0357866	0.229014	0.0394924	0.0505992	0.0269699	0.189277	0.141408	0.175142	0.11622	0.147284	0.203781	0.18249	0.16046
mmu-miR-3093-3p	0.521159	0.471237	0.678613	0.604184	0.550294	0.511713	0.553476	0.533546	0.482565	0.510363	0.534103	0.52784	0.471336	0.54025	0.382454	0.387399	0.536535	0.554738	0.669128	0.43458
mmu-miR-7011-3p	0.0116165	0	0.00718109	0	0.00308288	0	0.0133295	0	0.00428428	0	0	0	0.00777607	0.00759699	0.00748908	0	0	0	0.00374862	0.00350211
mmu-miR-7011-5p	0	0	0	0	0	0	0	0	0	0.00290579	0	0	0	0	0	0	0	0	0	0.00319758
mmu-miR-1905	0	0	0	0	0	0	0	0	0	0	0	0	0	0	0	0	0	0	0	0
mmu-miR-92b-3p	93.7901	90.5273	84.1	109.402	30.2338	27.9331	27.8615	30.3113	101.932	36.1264	39.6923	38.4398	85.0446	99.3044	101.786	80.5907	83.766	89.4638	93.5313	67.6341
mmu-miR-92b-5p	1.18924	0.937685	1.24727	1.45084	0.690565	0.837626	1.05553	0.942381	1.31581	0.765798	0.961151	0.946516	0.949166	1.22312	1.0583	1.34234	1.09294	0.992806	1.46618	1.19816
mmu-miR-7669-3p	0	0	0	0	0	0	0	0	0	0	0	0	0	0	0	0	0	0	0	0
mmu-miR-7669-5p	0.0141418	0	0.0262266	0.0106365	0	0.00776929	0.0030426	0.00311188	0.00782346	0.00290579	0.00268885	0.00737066	0	0	0.00341893	0.0259389	0.0134172	0	0.00342265	0.00639516
mmu-miR-190b-5p	0.251339	0.199222	0.263905	0.277999	0.0823969	0.125898	0.130417	0.0975999	0.26173	0.124553	0.151798	0.0847626	0.222678	0.192169	0.293095	0.216944	0.199885	0.230198	0.261211	0.167146
mmu-miR-190b-3p	0.0106064	0.0146585	0	0.014182	0	0	0.0030426	0	0.0156469	0	0	0	0.00709989	0	0.00341893	0.00741112	0	0	0.0068453	0.00959274
mmu-miR-7012-5p	0.0106064	0.00366462	0	0.0106365	0.0084444	0.0155386	0.00912779	0.00622376	0.0117352	0.00290579	0.0134442	0	0.0141998	0.0104046	0	0	0.0100629	0.0180483	0.0171133	0.00959274
mmu-miR-7012-3p	0.0184808	0.00383119	0	0.0111199	0.00294275	0	0	0.00325333	0.00408954	0	0.0084332	0.0115585	0.00742261	0.0181292	0.010723	0.011622	0.014027	0.0188687	0.0143129	0.0167146
mmu-miR-7013-5p	0.0147846	0.019156	0.020564	0.0259465	0.00294275	0.0243673	0.00636179	0.0260266	0.0163581	0.0151894	0.0084332	0.0269699	0.0222678	0.0108775	0.021446	0.015496	0.0245473	0.0113212	0.00357823	0.0133717
mmu-miR-7013-3p	0.0575985	0.0526789	0.0314173	0.0203866	0.113296	0.0223367	0.0466531	0.0745555	0.0412362	0.0751874	0.0489594	0.0459131	0.0340203	0.0299132	0.00655294	0.0284093	0.0257163	0.0207555	0.0426405	0.0766087
mmu-miR-7014-3p	0	0	0	0	0	0.00425461	0	0	0.00428428	0	0	0	0	0.00759699	0	0	0	0	0.00374862	0
mmu-miR-7014-5p	0.00369616	0	0	0	0.00294275	0	0	0	0	0	0	0	0.0037113	0	0	0.00387399	0	0	0.00357823	0.00334293
mmu-miR-7225-3p	0	0	0	0	0	0	0	0	0	0	0	0	0	0	0	0	0	0	0	0
mmu-miR-7225-5p	0	0	0	0.00815463	0	0.00446734	0	0	0	0.00334166	0	0.00847626	0.00408244	0	0.00786353	0.00426139	0.00385744	0.0041511	0.00393605	0
mmu-miR-6481	0	0	0	0	0	0	0	0	0	0	0	0	0	0	0	0	0	0	0	0
mmu-miR-669n	0	0	0	0	0	0	0	0	0	0	0	0	0	0	0	0	0	0	0	0
mmu-miR-3473h-5p	0	0	0	0.0122319	0.00323702	0	0	0	0.00449849	0.00334166	0	0	0	0	0	0.00852279	0	0.00830221	0.0118081	0.00735444
mmu-miR-137-5p	0.477287	0.392114	0.511418	0.443186	0.185777	0.15927	0.322515	0.239615	0.426379	0.296391	0.287707	0.206379	0.337245	0.485547	0.464974	0.4002	0.419287	0.476474	0.441522	0.354931
mmu-miR-137-3p	14.6545	11.6901	13.8771	15.4193	2.14488	2.47063	2.66227	2.85982	13.3273	2.47574	3.8343	2.56868	10.9516	14.1641	15.9322	10.4682	11.7031	12.9948	10.8053	9.5128
mmu-miR-760-3p	6.24097	6.93254	6.84645	7.98746	5.68421	5.16424	5.56339	5.43241	6.28889	6.33579	6.93265	6.59453	6.57272	4.51888	6.72332	6.18754	6.79681	7.41802	7.67923	4.13687
mmu-miR-760-5p	0.0318191	0.0256523	0	0.014182	0.0056296	0	0.0030426	0.00622376	0.00391173	0	0.0107554	0.00737066	0.0141998	0.00346819	0.0136757	0.00741112	0.0167715	0.00360965	0.010268	0.0127903
mmu-miR-7657-3p	0	0	0	0	0	0	0	0	0	0	0	0	0	0	0	0	0	0	0	0
mmu-miR-7657-5p	0	0	0	0	0.00308288	0.00425461	0	0	0	0	0	0	0	0	0	0	0	0	0	0
mmu-miR-302b-5p	0	0	0	0	0	0	0	0	0	0	0	0	0	0	0	0	0	0	0	0
mmu-miR-302b-3p	0	0	0.00983497	0.0106365	0	0.0116539	0.0030426	0.00311188	0.00782346	0.0116232	0.0188219	0.0147413	0.00354994	0.00346819	0	0	0	0.00360965	0.00342265	0.00319758
mmu-miR-302c-5p	0	0	0	0	0	0	0	0	0	0	0	0	0	0	0	0	0	0	0	0
mmu-miR-302c-3p	0	0	0	0	0	0	0	0	0	0	0	0	0	0	0	0	0	0	0	0.00334293
mmu-miR-302a-5p	0	0.00383119	0	0	0	0	0	0	0	0	0	0	0	0.00362584	0.00714866	0	0.00350676	0	0	0
mmu-miR-302a-3p	0.00707092	0.00366462	0	0.00354549	0.0056296	0	0	0	0.00391173	0	0	0	0	0	0	0	0.00335429	0	0.0068453	0
mmu-miR-302d-5p	0	0	0	0	0	0	0	0	0	0	0	0	0	0	0	0	0	0	0	0
mmu-miR-302d-3p	0	0.00366462	0	0	0	0	0.00608519	0	0	0.00290579	0	0.011056	0	0.00346819	0.00341893	0.00741112	0	0.00360965	0.00342265	0.00319758
mmu-miR-367-5p	0	0	0	0	0	0	0	0	0	0	0	0	0	0	0	0	0	0	0	0
mmu-miR-367-3p	0	0	0	0	0	0	0	0	0	0	0	0	0	0	0	0	0	0	0	0
mmu-miR-1895	0	0	0	0	0	0	0.0031809	0	0	0	0	0	0	0	0	0	0	0	0	0
mmu-miR-6380	0	0	0	0	0	0	0	0	0	0	0	0	0	0	0	0	0	0	0	0
mmu-miR-1956	0.00369616	0	0	0	0.00588549	0.00406122	0	0.00650666	0.00817907	0	0.0112443	0.00385285	0.0037113	0.00725167	0.00357433	0.00387399	0	0.00377373	0	0.00334293
mmu-let-7j	0.965622	2.41621	2.18978	0.733916	0.636614	0.737111	0.877662	1.04974	0.32614	1.03592	0.95342	1.25025	0.462676	0.594939	0.3899	0.479407	0.298951	0.339007	0.865931	0.438202
mmu-miR-6381	0	0	0	0	0	0	0	0	0	0	0	0	0	0	0	0	0	0	0	0
mmu-miR-3963	0	0	0	0.00429191	0.00340739	0	0.0184157	0	0	0	0	0	0	0	0	0	0	0	0	0
mmu-miR-186-5p	60.4322	54.6558	54.6523	69.3254	9.66398	10.7541	10.9423	11.2956	57.7033	10.4412	15.0561	12.7105	45.4227	55.2324	61.2855	41.6183	53.8569	56.255	46.8461	36.0601
mmu-miR-186-3p	0.0628347	0.0459743	0.0479827	0.0148266	0.011771	0.00812244	0.00636179	0.0227733	0.0163581	0.00607575	0	0.0154114	0.037113	0.0290067	0.0571893	0.0387399	0.0210406	0.0377373	0.0500952	0.0200576
mmu-miR-3471	0	0	0	0	0	0	0	0	0	0	0	0	0	0	0	0	0	0	0	0
mmu-miR-6400	0	0	0	0	0	0	0	0	0	0	0	0	0	0	0	0	0	0	0	0
mmu-miR-8118	0.0332655	0.0498055	0.0445554	0.0370665	0.0264847	0.0324897	0.0159045	0	0.0327163	0.0273409	0.0112443	0.0192642	0.0334017	0.0326325	0.0285947	0.0581099	0.0350676	0.0339636	0.0250476	0.0100288
mmu-miR-876-3p	0	0	0	0	0	0	0	0	0.00817907	0	0	0	0	0	0.00714866	0	0	0	0	0
mmu-miR-876-5p	0.0147846	0.0114936	0.010282	0.0185332	0	0	0.00636179	0	0.00408954	0	0	0.00385285	0.0185565	0.021755	0.00357433	0.015496	0.014027	0.0113212	0.0178911	0.00668585
mmu-miR-873a-3p	6.62141	6.78705	6.75022	7.87892	2.21351	2.34003	2.1827	2.22559	6.88055	2.30416	2.51791	2.46215	6.64076	7.34249	6.91242	6.039	6.35926	6.58642	7.45975	6.87815
mmu-miR-873a-5p	0	0	0	0	0	0	0	0	0	0	0	0	0	0	0	0	0	0	0	0
mmu-miR-873b	0	0	0	0	0	0	0	0	0	0	0	0	0	0	0	0	0	0	0	0
mmu-miR-207	0	0.00732924	0	0	0	0	0.0030426	0	0	0	0	0.00368533	0.00354994	0	0.00683785	0	0	0	0	0
mmu-miR-5123	0	0	0	0	0	0	0	0	0	0	0	0	0	0	0	0	0	0	0	0
mmu-miR-3094-5p	0.0387217	0.0200682	0.0466771	0.0854294	0.00308288	0.0297823	0.00666473	0.0340825	0.0514113	0.0127301	0.0147246	0	0.0311043	0.0569774	0.0262118	0.0365262	0.0073475	0.0672083	0.0224917	0.0140084
mmu-miR-3094-3p	0.181992	0.116395	0.147212	0.143677	0.0308288	0.0340369	0.0199942	0.0102248	0.167087	0.00954761	0.0353391	0.0121089	0.0622085	0.140544	0.0936135	0.0771109	0.0918438	0.0830221	0.10871	0.0665401
mmu-miR-5106	0	0	0	0	0	0	0	0	0	0	0	0	0.00354994	0	0	0	0	0	0	0
mmu-miR-5120	0	0	0	0	0	0	0	0	0	0	0	0	0	0	0	0	0	0	0	0
mmu-miR-1958	0	0	0	0	0	0	0	0	0	0	0	0	0	0	0	0	0	0	0	0
mmu-miR-32-3p	0.0348495	0.152518	0.0933541	0.116495	0.0955692	0.0680737	0.099971	0.0613485	0.107107	0.111389	0.082458	0.0887989	0.0738726	0.0835669	0.0936135	0.101462	0.0698013	0.146277	0.116207	0.0805486
mmu-miR-32-5p	0.665309	0.685784	0.757442	0.974849	0.459068	0.527958	0.381707	0.406666	0.899698	0.361507	0.452582	0.373726	0.749684	0.736045	0.446791	0.643083	0.817076	0.8906	0.919604	0.785587
mmu-miR-3095-3p	0.201521	0.197889	0.173751	0.230457	0.225184	0.233079	0.194726	0.189825	0.156469	0.215029	0.161331	0.180581	0.110048	0.190751	0.164108	0.2001	0.18784	0.10107	0.236163	0.163077
mmu-miR-3095-5p	0.022177	0.0114936	0.0342734	0.0407731	0.0500267	0.036551	0.060437	0.0715733	0.0286267	0.0911363	0.0252996	0.0654984	0.0259791	0.0181292	0.0250203	0.0348659	0.0315609	0.056606	0.0286258	0.0401151
mmu-miR-455-5p	4.24319	5.44029	3.97228	5.13	3.96388	4.25616	4.57413	4.30741	4.87064	4.92743	5.17517	4.00696	3.70759	4.67733	4.14622	4.79213	4.47814	3.83034	4.86281	4.54304
mmu-miR-455-3p	2.54402	2.86573	2.22973	3.33175	0.508675	0.604154	0.549841	0.541912	2.86618	0.84019	0.889368	0.750755	2.74884	2.72732	2.5388	2.34174	2.63041	2.43531	2.55281	2.39544
mmu-miR-491-5p	0.772498	0.655134	0.873971	0.937782	0.0441412	0.0649795	0.120874	0.100853	0.7034	0.0941741	0.104009	0.146408	0.575252	0.862949	0.757758	0.658579	0.718886	0.750972	0.815836	0.581669
mmu-miR-491-3p	0.0665309	0.0383119	0.0445554	0.0963729	0.00294275	0.0243673	0.00636179	0.0325333	0.0286267	0.00607575	0.0168664	0	0.048247	0.0290067	0.075061	0.01937	0.0490947	0.0339636	0.0679863	0.00668585
mmu-miR-31-3p	0.173237	0.0806216	0.127855	0.198547	0.0534812	0.0582696	0.0669371	0.0280069	0.215145	0.0726449	0.0994873	0.0405386	0.127798	0.187282	0.136757	0.185278	0.161006	0.169654	0.130061	0.111915
mmu-miR-31-5p	2.06615	1.64741	3.67068	2.49087	0.48261	1.30365	0.60437	0.553066	2.28196	0.68656	0.477881	0.504723	1.68864	2.11386	2.04809	1.73168	1.71831	1.9246	1.93224	1.66143
mmu-miR-6402	0	0	0	0	0	0	0	0	0	0	0	0	0	0	0	0	0	0	0	0
mmu-miR-872-5p	48.4176	50.8768	49.7829	59.5327	8.60739	8.78151	8.8341	9.32497	45.6618	11.0561	13.2728	11.3743	42.9861	43.9714	45.9867	33.7746	44.6434	47.71	40.1402	30.8081
mmu-miR-872-3p	2.38033	2.08034	2.29632	2.63172	0.476725	0.523897	0.540752	0.523786	2.29832	0.568083	0.784288	0.747452	1.6404	1.86731	2.64501	1.62708	1.96729	2.11329	1.59947	1.38063
mmu-miR-101a-3p	967.245	757.497	1843.05	1129.16	668.093	819.884	806.479	609.375	991.707	672.171	627.879	670.541	960.908	949.506	843.015	872.019	865.146	958.442	941.57	879.363
mmu-miR-101a-5p	0.0554424	0.019156	0.0514101	0.0407731	0.0323702	0.0406122	0.0508943	0.0130133	0.0327163	0.0212651	0.0449771	0.0346756	0.0742261	0.0398842	0.064338	0.0503619	0.0350676	0.0754746	0.032204	0.0234005
mmu-miR-6397	0	0	0	0	0	0	0	0	0	0	0	0	0	0	0	0	0	0	0	0
mmu-miR-761	0	0	0	0	0	0	0	0	0	0	0	0	0	0	0	0	0	0	0	0
mmu-miR-7226-3p	0.639918	0.718266	0.754014	0.772917	0.377183	0.380695	0.492901	0.569474	0.657171	0.383565	0.545836	0.475408	0.681589	0.721384	0.73165	0.615123	0.633962	0.73276	0.85224	0.716258
mmu-miR-7226-5p	0	0	0.00290005	0	0	0	0	0	0	0	0	0	0	0	0	0	0	0	0.00302773	0
mmu-miR-30c-1-3p	2.86083	2.93086	3.34165	3.42494	1.26244	1.20618	1.24691	1.20699	2.75635	1.54628	1.75692	1.70296	2.87626	3.1436	2.54492	2.50647	2.93516	3.08314	3.03076	2.57071
mmu-miR-30e-3p	0	0	0	0	0	0	0	0	0	0	0	0	0	0	0	0	0	0	0	0
mmu-miR-30f	0.0110885	0.0153248	0.0377007	0.0148266	0.00588549	0.0121837	0.0127236	0.00975999	0.0204477	0.0151894	0.00281107	0.00385285	0.0334017	0.00725167	0.0142973	0.011622	0.0175338	0.041511	0.0178911	0.0300863
mmu-miR-30e-5p	223.514	155.608	407.336	243.06	52.9959	87.1009	61.773	61.4391	242.256	62.2035	69.0482	58.4901	139.586	186.683	193.153	143.528	165.197	175.686	144.149	129.903
mmu-miR-7015-3p	1.4056	1.61749	1.56189	1.75519	1.73566	1.44657	1.77282	1.41102	1.53805	1.44169	1.59321	1.54187	1.79627	1.66374	1.82733	1.76949	1.63482	1.71974	1.8968	1.77207
mmu-miR-7015-5p	0.0247482	0.0109939	0.0196699	0.0390004	0.0309628	0.0155386	0.030426	0.0280069	0.0273821	0.0435869	0.034955	0.0405386	0.00354994	0.0416183	0.00683785	0.0481723	0.0301887	0.0288772	0.0239586	0.0287782
mmu-miR-6398	0	0	0	0	0	0	0	0	0	0	0	0	0	0	0	0	0	0	0	0
mmu-miR-697	0	0	0	0	0	0	0	0	0	0	0	0	0	0	0	0	0	0	0	0
mmu-miR-698-5p	0.00387217	0	0.00359054	0.00388316	0.00924863	0.0170184	0	0	0	0	0.00883478	0.00403631	0.00388803	0	0.0112336	0.00811694	0.0073475	0.00790686	0	0.00700422
mmu-miR-698-3p	0.00427977	0	0	0	0	0	0	0	0	0	0	0	0	0.00419834	0	0.00448568	0	0	0	0.00774151
mmu-miR-7119-5p	0	0	0	0	0	0	0	0	0	0	0	0	0	0	0	0	0	0	0	0
mmu-miR-7119-3p	0	0.00802726	0	0	0	0	0	0	0	0	0	0	0	0	0	0	0	0	0.0112459	0
mmu-miR-8119	0	0	0	0	0	0	0	0	0	0	0	0	0	0	0	0	0	0	0	0
mmu-miR-7016-3p	0	0	0.010282	0.00370665	0.00294275	0	0	0	0	0	0	0.00385285	0	0.00362584	0	0	0.00701352	0.00377373	0	0
mmu-miR-7016-5p	0.0193608	0.00401363	0.0251338	0.0271821	0.0308288	0.0425461	0.0399884	0.0511238	0.0171371	0.0286428	0.0147246	0.0242179	0.0311043	0.0189925	0.0149782	0.0284093	0.0073475	0.0197672	0.0562293	0.0490296
mmu-miR-7017-5p	0.00338815	0	0.0408424	0.00679552	0.00269752	0.0148911	0.00583164	0.00298222	0.0112462	0	0.00257681	0.0105953	0	0.00332368	0.0196588	0.0177558	0.00321453	0	0	0.0153217
mmu-miR-7017-3p	0.00387217	0	0	0	0	0	0	0	0	0	0	0	0	0	0	0	0	0	0	0
mmu-miR-5122	0.0243947	0.0295002	0.0188504	0.0489278	0.00323702	0.0223367	0.00349899	0	0.017994	0.0133667	0.0123687	0.0211907	0.0122473	0.0239305	0.0117953	0.0340911	0.0424318	0.0207555	0.0669128	0.0220633
mmu-miR-7227-3p	0.00739232	0	0.00342734	0	0	0.00406122	0	0	0	0.00303788	0.00281107	0	0.0037113	0.00362584	0.00357433	0.011622	0	0	0.00357823	0.0100288
mmu-miR-7227-5p	0	0	0	0	0	0	0	0	0	0	0	0	0	0	0	0	0	0	0	0
mmu-miR-6403	0	0	0	0	0	0	0	0	0	0	0	0	0	0	0	0	0	0	0	0
mmu-miR-700-3p	2.2265	3.26308	2.4308	2.858	0.705979	0.71052	0.61982	0.695283	2.0436	0.938848	1.15147	0.883953	2.81105	2.72732	2.73351	2.10635	2.53856	2.8267	2.9914	2.483
mmu-miR-700-5p	2.09203	2.22209	1.65883	2.07572	0.314874	0.450795	0.445325	0.461973	1.76259	0.552893	0.683089	0.462342	1.4103	2.00509	2.09098	1.53023	1.75338	1.67931	1.95729	1.45083
mmu-miR-7018-5p	0	0	0	0	0	0	0	0	0	0	0	0	0	0	0	0	0	0	0	0
mmu-miR-7018-3p	0	0	0	0	0	0	0	0	0	0.00607575	0	0	0	0	0	0	0	0	0	0
mmu-miR-6399	0	0	0.00342734	0.0148266	0	0.00406122	0.00954269	0.00650666	0	0	0.0112443	0	0.00742261	0	0.00714866	0.00387399	0.0105203	0	0.00715645	0.00334293
mmu-miR-7019-3p	0.144954	0.139256	0.157359	0.170184	0.0534812	0.0349618	0.0425963	0.0497901	0.11344	0.0464927	0.0376439	0.0626506	0.0887486	0.0797684	0.133338	0.125989	0.0972745	0.144386	0.106102	0.0575565
mmu-miR-7019-5p	0.00353546	0.00732924	0.0163916	0.0248184	0	0.00388464	0	0.00311188	0	0.00290579	0	0.00368533	0.00354994	0.017341	0.0102568	0	0.00335429	0.00360965	0.0136906	0
mmu-miR-7020-5p	0	0	0.0188504	0.00339776	0.00539504	0	0.00291582	0	0.00749748	0	0	0.00353178	0.00680406	0.00332368	0.00327647	0.00355116	0.0128581	0.0103778	0.00656008	0.00306435
mmu-miR-7020-3p	0.0154887	0.0120409	0	0	0	0	0.0099971	0	0.0171371	0.0127301	0	0	0.00777607	0.0189925	0.0149782	0.00405847	0	0.00395343	0.00374862	0
mmu-miR-2139	0	0	0	0	0.00269752	0	0	0	0	0	0	0	0	0	0	0	0	0	0	0
mmu-miR-7021-3p	0	0	0.010282	0	0	0	0.00636179	0.00325333	0.00408954	0.00607575	0	0	0	0.0253809	0.00714866	0.00774799	0.00350676	0	0.00715645	0.00668585
mmu-miR-7021-5p	0.14415	0.141754	0.20564	0.214986	0.138309	0.186816	0.209939	0.172427	0.159492	0.188348	0.151798	0.181084	0.185565	0.203047	0.178717	0.209196	0.136764	0.177365	0.214694	0.207261
mmu-miR-7022-3p	0	0	0.00342734	0	0.00294275	0	0	0	0.00408954	0	0	0.00385285	0.00742261	0	0	0	0	0.00377373	0.0143129	0.00334293
mmu-miR-7022-5p	0.045961	0.0256523	0.0360615	0.0248184	0.0337776	0.0427311	0.0121704	0.0560139	0.0469408	0.0203406	0.0510881	0.0184267	0.0141998	0.0485547	0.0512839	0.0444667	0.154298	0.0216579	0.0616077	0.0575565
mmu-miR-5616-5p	0.0154887	0.00802726	0.00718109	0.00776631	0.0123315	0.00850922	0.0166618	0.0068165	0.00428428	0.0127301	0.0176696	0.00807263	0	0.0265895	0	0	0	0.0158137	0.0224917	0.00700422
mmu-miR-5616-3p	0.022177	0.00766239	0.0137093	0	0	0	0.0031809	0	0.00408954	0	0.0084332	0	0	0.00362584	0.00357433	0.00387399	0	0	0	0.00668585
mmu-miR-7023-3p	0.00369616	0.00766239	0.00342734	0.00370665	0	0	0	0	0.00408954	0	0	0.00385285	0.0148452	0.0108775	0	0	0	0.00377373	0.00715645	0.043458
mmu-miR-7023-5p	0	0	0	0	0	0	0.0030426	0	0	0	0	0	0	0	0	0	0	0	0	0
mmu-miR-34a-5p	10.6671	14.6313	7.38591	12.3098	2.09818	1.96157	1.75585	2.0008	8.46534	2.66118	3.03595	1.9611	6.65808	8.69838	8.34249	6.36885	8.56702	9.47961	9.79361	8.16677
mmu-miR-34a-3p	0.0116165	0.0521772	0.00718109	0.0116495	0	0	0	0	0.0342742	0.00318254	0	0	0.0116641	0.0037985	0.0187227	0.00811694	0.014695	0.027674	0.00749724	0.00350211
mmu-miR-12196-3p	0	0	0	0	0	0	0	0	0	0	0	0	0	0	0	0	0	0	0	0
mmu-miR-12196-5p	0	0	0	0	0	0	0	0	0	0	0	0	0	0	0	0	0	0	0	0
mmu-miR-429-3p	0.68379	0.367795	3.4479	0.500398	0.114767	11.9319	0.260833	0.211466	1.03874	0.273409	6.9349	2.82414	0.441645	0.928214	0.714866	0.364155	12.1229	0.449074	0.458013	0.314235
mmu-miR-429-5p	0	0	0	0	0	0	0	0	0	0	0	0	0	0	0	0	0	0	0	0
mmu-miR-200a-3p	3.89945	2.84658	45.611	2.97644	1.542	218.871	2.4143	2.07562	5.59448	2.64903	110.911	43.2521	2.70183	5.63093	6.18717	2.40575	122.26	2.28311	3.00929	2.0559
mmu-miR-200a-5p	0.325262	0.233703	1.86447	0.255759	0.759229	28.8956	0.963811	0.712479	0.368058	0.805037	14.2718	7.34352	0.319172	0.398842	0.371731	0.364155	5.62835	0.241519	0.400761	0.277463
mmu-miR-200b-3p	11.8277	6.70076	96.7606	10.2415	4.85847	390.929	6.84211	6.51642	22.014	6.61042	120.243	50.9385	10.2803	18.6042	14.5833	9.10388	169.464	6.79649	8.86684	7.71547
mmu-miR-200b-5p	0.0258731	0.0229872	0.250196	0.0148266	0.023542	0.96657	0.0254472	0.00975999	0.0490744	0.0121515	0.542536	0.154114	0.0185565	0.0290067	0.0571893	0.0309919	0.757461	0.0452848	0.00357823	0.0200576
mmu-miR-7658-3p	0	0.00401363	0	0	0	0	0	0	0	0.00636507	0	0	0.00777607	0	0.00374454	0.00405847	0.0110213	0.0158137	0.00749724	0.00350211
mmu-miR-7658-5p	0.00406578	0.0210716	0.0150803	0.0326185	0.0161851	0.013402	0.010497	0.0465226	0.00449849	0.0267333	0.0340139	0.0508576	0.028577	0.0159537	0.0117953	0.00852279	0.0231446	0.00830221	0.00393605	0.0294177
mmu-miR-879-5p	2.44334	3.15471	2.9981	3.82879	0.419271	0.523317	0.359896	0.310151	2.13357	0.47738	0.612545	0.548939	2.77606	2.09677	2.44893	1.98053	2.59367	2.9967	2.58655	1.75806
mmu-miR-879-3p	0.170023	0.157079	0.140521	0.266879	0.0559122	0.0243673	0.0763415	0.0715733	0.118597	0.0759469	0.0646545	0.0693512	0.207833	0.13053	0.157271	0.189826	0.171831	0.241519	0.157442	0.183861
mmu-miR-12197-3p	0	0.00936514	0	0	0	0	0	0	0	0	0	0	0	0	0	0	0	0	0	0
mmu-miR-671-5p	2.01168	1.16168	2.57676	1.88975	0.326517	0.516658	0.456389	0.289405	1.71725	0.508514	0.535081	0.423813	1.36318	1.75144	1.50775	1.38958	1.2914	1.44386	1.25611	1.46129
mmu-miR-671-3p	7.93407	8.05134	7.76994	10.8845	16.5335	12.5724	14.6857	13.7966	9.00983	15.8331	14.9396	16.1453	10.4549	10.1724	8.7435	10.5317	10.1212	9.2194	12.3667	10.6149
mmu-miR-1960	0.0369616	0.0383119	0.0239914	0.0407731	0.00882824	0.0203061	0.0286281	0.0130133	0.0449849	0.0273409	0.0084332	0.0192642	0.0148452	0.0362584	0.0500406	0.0309919	0.0315609	0.0301898	0.0608298	0.0267434
mmu-miR-5625-5p	0	0	0	0	0	0	0	0	0	0	0	0	0	0	0	0	0	0	0	0
mmu-miR-5625-3p	0	0	0	0.00326185	0.0103585	0.00357387	0.00279919	0	0	0	0.00247374	0	0.00326595	0	0	0	0.0154298	0	0	0
mmu-miR-3473e	0	0	0	0	0	0	0	0	0	0	0	0	0	0	0	0	0	0	0	0
mmu-miR-12198-3p	0	0	0	0	0	0	0	0	0	0	0	0	0	0	0	0	0	0	0	0
mmu-miR-7024-3p	0.00353546	0	0	0	0	0.00388464	0	0	0.00782346	0	0	0	0.00354994	0	0	0	0	0	0	0.00319758
mmu-miR-7024-5p	0	0	0.00359054	0	0	0	0	0.00340825	0.00428428	0	0	0	0	0.00759699	0.00374454	0.00405847	0	0.00790686	0.00749724	0.00700422
mmu-miR-7036b-5p	0.0184808	0.0153248	0.0274187	0.0296532	0.00294275	0.00406122	0.0031809	0.00325333	0.0245372	0.0121515	0.0168664	0	0.0259791	0.0108775	0.0357433	0.00774799	0.0105203	0.00377373	0.0214694	0.0167146
mmu-miR-7036b-3p	0	0	0	0	0	0	0	0	0	0	0	0	0.0037113	0.00362584	0	0	0.00350676	0	0	0
mmu-miR-467g	0	0	0	0	0	0	0	0	0	0	0	0	0	0	0	0	0	0	0	0
mmu-miR-3097-5p	0.0318191	0.0183231	0.0262266	0.0248184	0	0.00388464	0.0182556	0.00311188	0.0195586	0.0203406	0.00537769	0	0.0319495	0.00693638	0.047865	0.0111167	0.0268344	0.0216579	0.010268	0.00319758
mmu-miR-3097-3p	0.0813156	0.0651303	0.0719741	0.0852529	0.0588549	0.0731019	0.0667988	0.0683199	0.0736116	0.048606	0.0562213	0.0654984	0.100205	0.0688909	0.0714866	0.0852279	0.0631217	0.0830221	0.078721	0.0668585
mmu-miR-7689-5p	0	0	0.0039685	0	0	0	0	0	0	0	0	0	0	0	0	0.00448568	0	0	0	0
mmu-miR-7689-3p	0.961645	0.996777	0.875312	1.24092	0.458813	0.415657	0.587221	0.538355	1.19308	0.505608	0.806654	0.541744	0.901686	1.12716	1.14876	1.2636	0.925785	0.931291	1.30061	1.07758
mmu-miR-6414	0	0	0	0	0	0	0	0	0	0	0	0	0	0	0	0	0	0	0	0
mmu-miR-218-1-3p	0.0480501	0.019156	0.0377007	0.0333598	0.023542	0.00406122	0.00954269	0.00325333	0.0368058	0.0121515	0.0168664	0.0385285	0.0296904	0.0181292	0.0285947	0.0309919	0.0420811	0.0528322	0.0178911	0.0267434
mmu-miR-8117	0	0	0	0	0	0	0	0	0.00428428	0.00636507	0	0	0	0	0	0	0	0	0	0
mmu-miR-6417	0	0	0	0	0	0	0	0	0	0	0	0	0	0	0	0	0	0	0	0
mmu-miR-574-5p	0	0	0	0	0	0	0	0	0	0	0	0	0	0	0	0	0	0	0	0
mmu-miR-574-3p	0.864902	0.796888	0.884253	1.06381	0.238362	0.231489	0.260833	0.247253	0.809728	0.276447	0.227696	0.215759	0.712571	1.0805	0.975793	0.739933	0.782008	0.769841	0.94823	0.798959
mmu-miR-7025-5p	0	0	0	0	0	0	0	0	0	0	0	0	0	0	0	0	0	0	0	0
mmu-miR-7025-3p	0.00739232	0.00383119	0.00342734	0.0148266	0	0	0	0	0.00408954	0	0	0	0.00742261	0.00362584	0.00357433	0	0.0105203	0	0.0214694	0
mmu-miR-12199-3p	0.0154887	0.0160545	0.00359054	0.00776631	0.00308288	0	0.0133295	0.0068165	0.00856855	0.00318254	0.00588986	0.00403631	0	0.00759699	0.0149782	0.00811694	0.0183688	0.0197672	0.00749724	0.00350211
mmu-miR-5098	0	0	0	0	0	0	0	0	0	0	0	0	0	0	0	0	0	0	0	0
mmu-miR-1187	0	0	0	0	0	0	0	0	0	0	0	0	0	0	0	0	0	0	0	0
mmu-miR-3969	0	0	0	0	0	0	0	0	0	0	0	0	0	0	0	0	0	0	0	0
mmu-miR-6415	0	0	0	0	0	0	0	0	0	0	0	0	0	0	0	0	0	0	0	0
mmu-miR-1961	0	0.014874	0.0133061	0.00479684	0	0	0.00411645	0	0	0	0	0.00498604	0	0.0328458	0	0.0150402	0.00453816	0	0.00463065	0.0216307
mmu-miR-703	0	0	0	0	0	0	0	0	0	0	0	0	0	0	0	0	0	0	0	0
mmu-miR-5619-5p	0.00387217	0	0	0	0	0	0	0	0	0	0	0	0	0	0	0	0	0.00395343	0	0
mmu-miR-5619-3p	0	0	0	0	0	0	0	0	0	0	0.00281107	0	0	0	0.00714866	0	0	0	0.00357823	0
mmu-miR-7026-3p	0.00353546	0.00366462	0.0131133	0.00354549	0.0197036	0.0155386	0.0243408	0.00933564	0.00391173	0.0581159	0.0107554	0.00368533	0.0212997	0.00693638	0.0170946	0.00741112	0.00670859	0	0.0171133	0.0159879
mmu-miR-7026-5p	0.023233	0.0280954	0.0323149	0.0271821	0.0154144	0.00425461	0.0299913	0.013633	0.0171371	0.0541031	0.0206145	0.0242179	0.0311043	0.0265895	0.0224672	0.0324678	0.02939	0.0395343	0.0449834	0.0455275
mmu-miR-701-5p	0.0271052	0.0361227	0.0610392	0.0155326	0.00924863	0.00850922	0.00666473	0	0.0728327	0.00954761	0	0.00807263	0.0233282	0.0265895	0.0337008	0.0243508	0.0367375	0.055348	0.00374862	0.0105063
mmu-miR-701-3p	0.00406578	0.00842863	0.0113102	0.0122319	0	0	0	0	0.00899698	0.00334166	0	0	0.00408244	0.0119653	0.00393177	0	0	0	0.00393605	0
mmu-miR-7229-3p	0	0	0	0	0	0	0	0	0	0	0	0	0	0	0	0	0	0	0	0
mmu-miR-7229-5p	0	0	0	0	0	0	0	0	0	0	0	0	0	0	0	0	0	0	0	0
mmu-miR-7230-3p	0	0	0	0	0	0	0	0	0	0	0	0	0	0	0	0	0	0	0	0
mmu-miR-7230-5p	0	0	0	0	0	0	0	0	0	0	0	0	0	0	0	0	0	0	0	0
mmu-miR-7027-5p	0	0	0.00655665	0.00354549	0.0028148	0	0.00608519	0.00311188	0.00391173	0.00581159	0.00537769	0	0.00709989	0	0	0	0	0	0	0.00319758
mmu-miR-7027-3p	0.133062	0.0574679	0.0822561	0.103786	0.011771	0.0121837	0.00954269	0.0162667	0.114507	0.0182273	0.0252996	0.0231171	0.048247	0.0616392	0.0929326	0.0852279	0.0420811	0.0528322	0.0966121	0.0869161
mmu-miR-7028-5p	0.00707092	0.00732924	0.00327832	0.00709098	0	0	0.00608519	0.00622376	0.00782346	0.00581159	0.00806654	0	0.00354994	0.0104046	0	0.00370556	0	0.0180483	0.00342265	0.00639516
mmu-miR-7028-3p	0	0.00766239	0.00342734	0	0	0.00406122	0	0	0	0	0	0	0.00742261	0	0	0	0	0	0	0.00334293
mmu-miR-6240	0	0	0	0	0.00249002	0	0	0	0.00692075	0	0	0	0	0	0	0.013112	0.00890178	0.00319316	0	0.00282863
mmu-miR-7029-5p	0	0	0	0	0	0.00388464	0	0	0.00391173	0	0.00268885	0	0	0.00346819	0	0.00370556	0.00335429	0	0.0068453	0
mmu-miR-7029-3p	0.00739232	0.00766239	0.00685467	0.0074133	0.00882824	0	0.0031809	0.0130133	0.0163581	0	0.0140553	0	0.00742261	0.00362584	0.00357433	0	0.00701352	0.00754746	0.0178911	0.00334293
mmu-miR-7030-5p	0	0	0	0	0.00294275	0	0	0	0	0	0.00562213	0	0	0	0	0	0	0	0	0
mmu-miR-7030-3p	0	0.0441499	0.0251338	0.0155326	0.0154144	0.0127638	0.036656	0.0306743	0.0214214	0.0286428	0.0265043	0.0322905	0.0233282	0.030388	0.0149782	0.0202923	0.0404113	0.027674	0.0562293	0.0490296
mmu-miR-7031-3p	0	0.00802726	0.00718109	0.00776631	0	0.00425461	0.00333237	0	0.0171371	0	0	0	0	0.0113955	0.00374454	0	0	0.00790686	0.0149945	0.00700422
mmu-miR-7031-5p	0.0176773	0.0329816	0.0196699	0.00354549	0	0	0	0.00622376	0	0.00871738	0.00806654	0	0.00354994	0.00693638	0.0102568	0	0.0134172	0.00721931	0.0205359	0.00959274
mmu-miR-8115	0	0	0	0	0	0	0	0	0	0	0	0	0	0	0	0	0	0	0	0
mmu-miR-7647-3p	0	0	0	0	0	0	0	0	0.00428428	0.00636507	0	0.0201816	0	0	0	0.00405847	0.00367375	0.00395343	0.00374862	0
mmu-miR-7647-5p	0.00369616	0	0.00342734	0	0	0	0	0.00325333	0	0	0	0	0	0.00362584	0	0	0	0	0.00357823	0
mmu-miR-7032-5p	0	0.00324178	0	0	0	0	0	0	0	0	0	0	0	0	0	0	0	0	0	0
mmu-miR-7032-3p	0.0295693	0.0498055	0.0239914	0.0259465	0.0205992	0.0121837	0.0031809	0.00975999	0.0163581	0.00911363	0.0168664	0.00385285	0.0593809	0.04351	0.010723	0.01937	0.0490947	0.0452848	0.0500952	0.0401151
mmu-miR-12200-5p	0.0147846	0	0	0.0074133	0.00294275	0	0.00636179	0	0.0204477	0	0	0.00385285	0.00742261	0.0145033	0.00357433	0	0.014027	0.0264161	0.00715645	0.0100288
mmu-miR-12200-3p	0.0406578	0.0210716	0.0452409	0.0163093	0.0258962	0.0357387	0.0244929	0.0572586	0.0224924	0.0267333	0.07112	0.0593338	0.0326595	0.0279189	0.0314541	0.0127842	0.0385744	0.0498132	0.00393605	0.0367722
mmu-miR-3965	0	0	0	0	0	0	0	0	0	0	0	0	0	0	0	0	0	0	0	0
mmu-miR-7033-3p	0	0	0	0	0	0	0	0	0	0	0	0	0	0	0	0	0	0	0	0
mmu-miR-7033-5p	0	0.00366462	0.00327832	0	0.0056296	0	0	0	0.00782346	0	0	0	0	0	0	0.00370556	0.00670859	0.010829	0.010268	0
mmu-miR-7034-3p	0.0067763	0.00351193	0	0.00339776	0	0	0.00291582	0.00298222	0	0	0	0	0	0	0.00327647	0.00355116	0.00642906	0.0103778	0.00656008	0.00306435
mmu-miR-7034-5p	0.00387217	0.00401363	0	0	0	0	0	0.00340825	0	0.00318254	0	0.00403631	0	0	0	0	0.00367375	0.00790686	0.00749724	0.00350211
mmu-miR-7035-5p	0	0	0	0	0	0	0	0	0	0	0	0	0	0	0	0	0	0	0	0
mmu-miR-7035-3p	0.00387217	0.00401363	0	0	0	0.00425461	0	0	0.0128528	0	0.0117797	0	0.00388803	0.0113955	0.00748908	0	0	0.00395343	0.00749724	0
mmu-miR-721	0	0	0	0	0	0	0	0	0	0	0	0	0	0	0	0	0	0	0	0
mmu-miR-702-5p	0.00774434	0.00802726	0.00718109	0.0310652	0.00616575	0	0	0	0.0342742	0.00954761	0	0	0.0272162	0.0113955	0.0149782	0.0121754	0.00367375	0.0158137	0.0112459	0.0140084
mmu-miR-702-3p	1.16799	1.09955	0.983646	1.14535	0.141252	0.150265	0.216301	0.20496	1.39453	0.164045	0.303595	0.223465	0.797931	1.11313	1.06515	1.12733	0.901238	0.905695	1.12356	1.00288
mmu-miR-8116	0	0	0	0.00388316	0.00308288	0	0	0	0	0	0	0.00403631	0	0	0	0	0	0	0.00374862	0
mmu-miR-7036a-3p	0.00353546	0.0219877	0.0196699	0.0177274	0.0197036	0.0233079	0.00608519	0.00933564	0.043029	0.00581159	0	0.00368533	0.00709989	0.0138728	0.0102568	0.0222334	0.0201258	0.010829	0.0342265	0.00959274
mmu-miR-7036a-5p	0	0	0	0	0	0	0	0	0	0	0	0	0	0	0	0	0	0	0	0
mmu-miR-6418-3p	0.0628347	0.0651303	0.0514101	0.0481864	0.023542	0.00406122	0.0286281	0.02928	0.0858802	0.024303	0.0252996	0.0462342	0.107628	0.0761426	0.053615	0.0852279	0.0771488	0.0603797	0.0608298	0.090259
mmu-miR-6418-5p	0	0	0	0	0	0	0	0	0	0	0	0	0	0	0	0	0	0	0	0
mmu-miR-25-3p	65.5921	65.5556	68.5639	68.4099	48.1639	46.4035	51.75	45.9891	65.5348	50.8571	58.414	52.7493	61.0324	66.7299	69.5994	51.4118	62.3046	63.5685	64.7051	58.9625
mmu-miR-25-5p	0.092404	0.0421431	0.0788288	0.0815463	0.0323702	0.0243673	0.0127236	0.0162667	0.0736116	0.0516439	0.0477881	0.0462342	0.107628	0.108775	0.0500406	0.0542359	0.0911758	0.056606	0.0572516	0.0601727
mmu-miR-93-3p	0.243947	0.22604	0.239914	0.285412	0.0147137	0.0609183	0.0381707	0.0748266	0.331252	0.0759469	0.0646545	0.0732041	0.189277	0.250183	0.210886	0.228566	0.255994	0.25284	0.264789	0.170489
mmu-miR-93-5p	18.5187	14.2774	17.3981	19.4754	2.35317	2.49394	2.61663	2.68555	17.9744	2.42343	3.86118	2.91141	12.5065	17.4519	17.5323	13.3363	14.826	15.0162	13.9405	12.979
mmu-miR-106b-3p	19.0463	19.0219	20.259	23.3593	19.5928	15.3555	19.906	16.2113	18.7301	18.4338	19.5482	19.9038	21.5219	21.9871	20.6847	20.1176	21.002	20.7819	24.4751	21.0337
mmu-miR-106b-5p	2.40462	2.14729	2.80062	2.80364	0.351448	0.340369	0.299913	0.327192	2.03075	0.372357	0.547757	0.322905	1.76517	2.35507	2.52007	1.79384	2.21527	2.28508	1.69812	1.56895
mmu-miR-339-3p	0.657595	0.758576	0.698283	0.815463	0.227999	0.198117	0.231237	0.217832	0.559377	0.191782	0.228552	0.280085	0.525392	0.65202	0.680366	0.50025	0.610482	0.646128	0.657149	0.591552
mmu-miR-339-5p	2.86019	2.91704	2.7374	3.01012	0.20548	0.194232	0.188641	0.196049	2.50351	0.215029	0.290395	0.316938	2.45656	2.56299	3.13174	1.87872	2.47547	2.74334	2.36163	1.88018
mmu-miR-7037-3p	0.00739232	0.00383119	0.00342734	0	0.00588549	0	0	0	0.00408954	0.00303788	0.00281107	0	0.0111339	0	0	0	0.00350676	0	0.00357823	0
mmu-miR-7037-5p	0.00338815	0.0105358	0	0	0.00269752	0.00372278	0.0145791	0.00596444	0	0.00556944	0.00515362	0.00353178	0.00680406	0.00664737	0.00327647	0	0.0096436	0.0103778	0.00328004	0
mmu-miR-7038-5p	0	0.0114936	0.010282	0	0.00588549	0	0.0127236	0.00650666	0	0.00303788	0.0112443	0	0.0037113	0.00362584	0.0142973	0.00774799	0	0.0113212	0.00715645	0.0200576
mmu-miR-7038-3p	0	0	0	0	0.00588549	0	0.0031809	0	0	0	0	0	0	0	0.00714866	0.00387399	0	0	0	0
mmu-miR-7039-3p	0.0110885	0.00383119	0.020564	0.00370665	0.00294275	0	0.0031809	0.00325333	0	0.00303788	0	0	0	0.00362584	0	0.00774799	0	0	0	0.00334293
mmu-miR-7039-5p	0	0.00383119	0	0	0	0	0	0.00325333	0	0	0	0.00385285	0	0	0.00714866	0.00387399	0.00350676	0.00377373	0	0.00334293
mmu-let-7k	0.0641965	0.146392	0.138897	0.261806	0.0340739	0.0282148	0.0368314	0.0489712	0.0520878	0.0386929	0.039059	0.0178448	0.236352	0.243504	0.0538031	0.0583138	0.0690278	0.0393262	0.0704346	0.158701
mmu-miR-653-3p	0	0	0	0	0	0	0.00333237	0	0.0128528	0	0	0	0	0	0	0	0	0.00395343	0	0
mmu-miR-653-5p	2.06774	2.46437	1.40031	1.42512	0.360697	0.553099	0.743118	0.633935	1.688	0.696975	1.03956	0.783045	0.843703	2.03599	2.17183	1.99271	1.44011	1.89369	2.09548	0.970085
mmu-miR-489-3p	0.0247482	0.00732924	0.0360615	0.0177274	0	0	0.0030426	0.00311188	0.0156469	0	0.0107554	0	0.00709989	0.0138728	0.0205136	0.0370556	0.00335429	0.010829	0	0
mmu-miR-489-5p	0	0	0	0	0	0	0	0	0	0	0	0	0	0	0	0	0	0	0	0
mmu-miR-6370	0	0	0	0	0	0	0	0	0	0	0	0	0	0	0	0	0	0	0	0
mmu-miR-592-3p	0.0184808	0.00383119	0.010282	0.0148266	0.00294275	0	0	0	0.00408954	0	0.00281107	0	0.0222678	0	0.0250203	0.011622	0.00350676	0.00377373	0	0.00334293
mmu-miR-592-5p	18.6531	16.5128	16.8407	18.7273	3.27924	4.17599	4.13793	4.10146	17.0551	3.45208	5.22981	3.97279	16.0386	19.9594	20.8418	15.6226	17.7677	16.3626	16.9353	15.4475
mmu-miR-129-1-3p	8.06133	8.15661	7.64296	9.37041	3.28116	2.68446	4.062	2.60592	9.44683	3.78519	2.92351	2.55444	5.98633	8.38656	7.83136	7.05067	7.33615	7.42293	8.0367	6.11755
mmu-miR-182-3p	0	0.00802726	0	0	0	0.0723284	0.00666473	0	0	0	0.0382841	0.0121089	0	0	0	0	0.0257163	0.00395343	0	0.00350211
mmu-miR-182-5p	6.76545	14.8917	29.123	10.3335	7.66527	759.387	8.67189	9.27876	11.5197	18.6304	338.843	133.542	4.31758	11.7898	8.16234	10.7967	225.793	6.33956	6.093	6.18067
mmu-miR-96-3p	0	0	0	0.00370665	0	0.00406122	0	0	0	0	0	0	0	0	0.010723	0	0.00350676	0	0	0
mmu-miR-96-5p	0.106064	0.19056	0.714674	0.191456	0.0478516	6.30866	0.0608519	0.0591257	0.29338	0.119138	3.11368	1.22353	0.0461493	0.124855	0.136757	0.148222	4.53501	0.0866317	0.143751	0.0703468
mmu-miR-183-3p	0	0	0.020564	0.00370665	0	0.0893468	0	0.00650666	0	0	0.0112443	0.0192642	0	0.00725167	0	0	0.0561082	0	0.0107347	0
mmu-miR-183-5p	5.16354	10.4247	21.0884	8.04343	5.24986	931.984	6.30135	6.60101	9.17692	14.0654	293.003	128.666	2.75008	9.7535	5.01836	7.94556	199.209	5.35492	4.63738	4.55641
mmu-miR-335-5p	17.8329	10.2866	31.4293	16.3589	3.11036	9.90196	4.50913	3.65646	17.6419	4.32963	3.82623	2.9888	10.2132	17.1398	14.0142	12.6804	11.4918	12.6915	10.9285	13.8839
mmu-miR-335-3p	136.991	119.2	152.349	155.664	66.2501	72.4684	74.7351	83.2104	139.825	71.5754	88.9478	83.68	112.564	143.362	147.398	135.04	121.45	124.069	129.875	102.233
mmu-miR-29a-3p	368.245	333.444	336.496	409.992	57.2452	69.8854	67.6322	73.3463	343.292	71.5784	99.7957	78.2282	290.699	331.913	360.747	276.076	325.477	346.179	291.575	224.611
mmu-miR-29a-5p	0.831636	0.712602	0.771151	0.956315	0.456126	0.385816	0.505762	0.491253	0.785191	0.370621	0.531292	0.431519	0.675458	0.910085	0.804225	0.774799	0.687325	0.671724	0.908869	0.715386
mmu-miR-29b-1-5p	0.214377	0.19156	0.253623	0.207572	0.0470839	0.121837	0.10497	0.100853	0.253551	0.154932	0.151798	0.150261	0.174431	0.221176	0.175142	0.259558	0.189365	0.173592	0.28268	0.257405
mmu-miR-490-5p	0.398446	0.573147	0.493879	0.505587	0.148903	0.20103	0.178448	0.135989	0.319393	0.113617	0.238097	0.122906	0.395996	0.47861	0.436426	0.323866	0.439748	0.45247	0.594343	0.547905
mmu-miR-490-3p	4.24689	3.49022	4.47268	4.28118	0.467897	0.56857	0.521667	0.657173	3.63151	0.510363	0.846131	0.654984	2.66843	3.39741	3.8567	2.8745	3.63301	3.79637	3.17389	2.72114
mmu-miR-7670-5p	0	0	0	0	0	0	0	0	0	0	0	0	0	0.00362584	0	0	0	0	0.00715645	0
mmu-miR-7670-3p	0	0	0.00327832	0	0.0056296	0	0	0.00933564	0	0	0	0.00737066	0	0.00346819	0.00341893	0.00370556	0	0.00360965	0	0
mmu-miR-704	0.212969	0.369254	0.226204	0.337835	0.983438	0.723284	0.946392	0.773673	0.274194	0.805182	0.83047	0.972752	0.311043	0.288686	0.28084	0.393672	0.286553	0.292554	0.476074	0.549832
mmu-miR-6371	0	0	0	0	0	0	0	0	0	0	0	0	0	0	0	0	0	0	0	0
mmu-miR-148a-3p	1435.05	1442.08	1879.9	1466.53	10483.1	7694.95	11880.8	8971.79	1450.95	8156.51	7168.44	8736.16	1715.69	1801.1	1407.58	2202.59	1560.7	1431.36	2473.55	2441.65
mmu-miR-148a-5p	1.6337	1.58611	2.12152	1.8422	1.3978	1.18181	1.28826	1.31435	1.59083	1.34274	1.6501	1.62205	1.96328	1.98696	1.88725	1.92537	1.94625	1.63025	2.08253	1.50432
mmu-miR-196b-3p	0	0	0	0	0	0	0	0	0	0	0	0	0	0	0	0	0	0	0	0
mmu-miR-196b-5p	0.0258731	0.0306495	0.030846	0.0259465	0.00882824	0.0162449	0.0159045	0.00325333	0.0163581	0	0.00281107	0.00770569	0	0.0181292	0.00714866	0.0348659	0.0315609	0.0264161	0.0107347	0
mmu-miR-8112	0.150434	0.172787	0.154573	0.244639	0.0615034	0.0536081	0.0664807	0.0787306	0.170943	0.0634916	0.07112	0.0805245	0.187792	0.239305	0.176929	0.191763	0.15044	0.128684	0.12989	0.169152
mmu-miR-7232-3p	0	0	0	0	0	0	0	0	0	0	0	0	0	0	0	0	0	0	0	0
mmu-miR-7232-5p	0	0	0	0	0	0	0	0	0	0	0	0	0	0	0	0	0	0	0	0
mmu-miR-468-3p	0	0	0	0	0	0	0	0	0	0	0	0	0	0	0	0	0	0	0	0
mmu-miR-468-5p	0	0	0	0	0	0	0	0	0	0	0	0	0	0	0	0	0	0	0	0
mmu-miR-7040-5p	0	0	0	0.0148266	0	0	0	0	0	0	0	0.00770569	0	0	0	0.00387399	0	0	0.00357823	0.00334293
mmu-miR-7040-3p	0.00369616	0	0.010282	0	0	0	0	0	0	0	0	0	0	0	0	0.00387399	0	0.00754746	0	0
mmu-miR-3470a	0	0	0	0	0	0	0	0	0	0	0	0	0	0	0	0	0	0	0	0
mmu-miR-6374	0	0	0	0	0	0	0	0	0	0	0	0	0	0	0	0	0	0	0	0
mmu-miR-705	0	0	0	0	0	0	0	0	0	0	0	0	0	0	0	0	0	0	0	0
mmu-miR-6375	0	0	0	0	0	0	0	0	0	0	0	0	0	0	0	0	0	0	0	0
mmu-miR-6376	0	0	0	0	0	0	0	0	0	0	0	0	0	0	0	0	0	0	0	0
mmu-miR-7041-3p	0.00813156	0.00421431	0.00377007	0	0	0.00446734	0	0	0.00899698	0	0.00309217	0.00847626	0	0	0	0.00426139	0.0154298	0	0	0
mmu-miR-7041-5p	0.0106064	0.0183231	0.00983497	0	0.0084444	0.0427311	0.00608519	0.00311188	0.0156469	0.0116232	0	0.00368533	0	0.0104046	0	0.00370556	0.00670859	0.00360965	0.00342265	0.00639516
mmu-miR-12201-3p	0	0.00401363	0	0	0	0	0	0	0	0	0	0	0	0	0	0.00405847	0.0073475	0	0	0
mmu-miR-12201-5p	0.00387217	0.00802726	0	0.00776631	0	0	0.00333237	0	0.00856855	0	0.00588986	0	0	0.0113955	0.0299563	0.0162339	0.0073475	0.0197672	0	0.0175106
mmu-miR-6373	0	0	0	0	0	0	0	0	0	0	0	0	0	0	0	0	0	0	0	0
mmu-miR-7661-5p	0	0.00337145	0	0	0	0	0	0	0	0	0	0	0	0	0	0	0	0	0	0
mmu-miR-7661-3p	0.0628347	0.0727927	0.0479827	0.0778396	0.0205992	0.0243673	0.031809	0.01952	0.0736116	0.0151894	0.0337328	0.0269699	0.0964939	0.0761426	0.0607636	0.0464879	0.0490947	0.0452848	0.0608298	0.0133717
mmu-miR-7042-5p	0	0.00401363	0.00359054	0	0.00308288	0	0	0	0.00856855	0.00318254	0.00883478	0	0	0.0037985	0.00748908	0.00405847	0	0	0	0
mmu-miR-7042-3p	0.00387217	0	0	0.00776631	0	0.00425461	0	0.00340825	0.0128528	0.00318254	0	0	0.0194402	0.0037985	0.0224672	0.0202923	0.0073475	0.00395343	0.00374862	0.0105063
mmu-miR-7660-5p	0.00369616	0.00766239	0	0.0074133	0	0	0	0	0	0	0	0	0	0	0.00714866	0	0.00350676	0	0	0.00668585
mmu-miR-7660-3p	0.00353546	0	0	0	0.0028148	0	0	0	0.00391173	0	0	0	0.00354994	0.00346819	0	0	0	0	0	0.00319758
mmu-miR-7043-3p	0.0851877	0.140477	0.12926	0.0931957	0.40694	0.382915	0.386555	0.388541	0.102823	0.404182	0.382841	0.443995	0.0933128	0.132947	0.104847	0.101462	0.11756	0.11465	0.187431	0.147089
mmu-miR-7043-5p	0	0.00366462	0	0	0	0	0	0	0	0	0	0	0.00354994	0	0	0	0	0	0	0
mmu-miR-7044-5p	0.00855953	0	0	0	0	0	0	0	0	0	0	0	0	0	0.0041387	0.00448568	0.00812092	0	0	0
mmu-miR-7044-3p	0.166503	0.244832	0.229795	0.275704	0.0801548	0.0297823	0.0699797	0.040899	0.299899	0.0541031	0.0736232	0.0565084	0.27605	0.258298	0.333264	0.174514	0.216751	0.312321	0.269901	0.325696
mmu-miR-706	0	0	0	0	0	0	0	0	0	0	0	0	0	0	0	0	0	0	0	0
mmu-miR-7231-5p	0.0147846	0.00383119	0.00342734	0.0074133	0.0205992	0.00406122	0.00954269	0.01952	0.0245372	0.0121515	0.00281107	0.00385285	0.00742261	0.0108775	0.0285947	0.00774799	0.0175338	0.0113212	0.00715645	0.00334293
mmu-miR-7231-3p	0	0	0	0	0	0	0	0	0	0	0	0	0	0	0	0	0	0	0	0
mmu-miR-141-3p	0.0332655	0.0306495	1.73423	0	0.0147137	1.45392	0.0190854	0.0162667	0.0245372	0.00911363	0.601568	0.0963212	0.0037113	0.0253809	0.103656	0.023244	0.613683	0.00377373	0.0178911	0.00668585
mmu-miR-141-5p	0	0	0.0719741	0	0.00588549	0.10153	0.00636179	0.00325333	0.00408954	0.00607575	0.0646545	0.00385285	0.0037113	0	0.00714866	0.00387399	0.0245473	0	0.0143129	0
mmu-miR-200c-3p	0.378294	0.263853	21.0108	0.0673643	0.0759996	17.9004	0.1643	0.14937	0.625877	0.107514	6.80547	2.436	0.120698	0.593061	1.35048	0.196395	9.58993	0.0974607	0.297771	0.265399
mmu-miR-200c-5p	0	0	0.00342734	0	0	0	0	0	0	0	0	0	0	0	0	0	0	0	0	0
mmu-miR-7045-5p	0	0	0	0	0	0	0	0	0	0	0	0	0	0	0	0.00405847	0	0	0	0
mmu-miR-7045-3p	0.00774434	0.00802726	0.00718109	0.00388316	0	0	0	0	0.0128528	0	0	0	0.00777607	0.015194	0.00374454	0.00811694	0.0183688	0.0237206	0.00374862	0
mmu-miR-3098-5p	0.00369616	0	0	0	0	0	0.00636179	0.00975999	0	0	0	0	0	0	0	0	0.014027	0	0	0
mmu-miR-3098-3p	0.0154887	0.0321091	0.0466771	0.0349484	0.0339117	0.0255277	0.0233266	0.027266	0.0257057	0.0222778	0.041229	0.0161453	0.00388803	0.0531789	0.0374454	0.0405847	0.0477588	0.0395343	0.0374862	0.0455275
mmu-miR-8113	0	0	0	0	0	0	0	0	0	0	0	0	0	0	0	0	0	0	0	0
mmu-miR-7233-3p	0	0	0	0	0	0	0	0	0	0	0	0	0	0	0	0	0	0	0	0
mmu-miR-7233-5p	0	0	0	0	0	0	0	0	0	0	0	0	0	0	0	0	0	0	0	0
mmu-miR-7649-3p	0	0	0	0	0	0	0	0	0	0	0	0	0	0	0	0	0	0	0	0
mmu-miR-7649-5p	0	0	0	0	0	0	0	0	0	0	0	0	0	0	0	0	0	0	0	0
mmu-miR-290b-3p	0	0	0	0	0	0	0	0	0	0	0	0	0	0	0	0	0	0	0	0
mmu-miR-290a-5p	0	0	0	0	0	0	0	0	0	0	0	0	0	0	0	0	0	0	0	0
mmu-miR-290a-3p	0	0	0	0	0	0	0	0	0	0	0	0	0	0	0	0	0	0	0	0
mmu-miR-290b-5p	0	0	0	0	0	0	0	0	0	0	0	0	0	0	0	0	0	0	0	0
mmu-miR-291a-5p	0	0	0	0	0	0	0	0	0.00408954	0	0	0.00385285	0	0.00725167	0	0	0	0	0	0
mmu-miR-291a-3p	0.00369616	0	0	0	0	0	0	0	0.00408954	0	0	0	0	0	0	0	0	0	0	0
mmu-miR-292b-3p	0	0	0	0	0	0	0	0	0	0	0	0	0	0	0	0	0	0	0	0
mmu-miR-292a-5p	0	0	0	0	0	0	0	0	0	0	0	0	0	0	0	0	0	0	0	0
mmu-miR-292b-5p	0	0	0	0	0	0	0	0	0	0	0	0	0	0	0	0	0	0	0	0
mmu-miR-292a-3p	0	0	0	0	0	0	0	0	0	0	0	0	0	0	0	0	0	0	0	0
mmu-miR-291b-5p	0	0	0	0	0	0	0	0	0	0	0	0	0	0	0	0	0	0	0	0
mmu-miR-291b-3p	0	0	0	0	0	0	0	0	0	0	0	0	0	0	0	0	0	0	0	0
mmu-miR-293-5p	0.00369616	0.00766239	0.00342734	0	0	0	0	0	0.00408954	0	0	0	0	0	0	0.011622	0	0.0113212	0	0
mmu-miR-293-3p	0.00369616	0	0.00685467	0	0	0	0	0	0.00817907	0	0.00281107	0	0	0	0.00357433	0.011622	0.0105203	0	0.00357823	0.00668585
mmu-miR-294-5p	0	0	0	0	0	0	0	0	0	0	0	0	0	0	0	0	0	0	0	0
mmu-miR-294-3p	0	0	0	0	0	0	0	0	0	0	0	0	0	0.00362584	0	0.00387399	0	0	0	0
mmu-miR-295-5p	0	0	0	0	0	0	0	0	0	0	0	0	0	0	0	0	0	0	0	0
mmu-miR-295-3p	0	0	0.00327832	0.00354549	0	0	0	0	0.00391173	0	0	0	0.00709989	0	0.0102568	0	0	0.0180483	0.00342265	0
mmu-miR-935	1.20618	1.07114	1.03991	1.28096	0.356072	0.256872	0.274087	0.331026	1.25583	0.445555	0.417443	0.434408	1.02401	1.2065	1.31714	0.870034	1.07365	1.05853	1.16441	0.983656
mmu-miR-3572-5p	0.00739232	0.0153248	0.010282	0.00370665	0	0.0162449	0.00636179	0	0.00817907	0.0121515	0.00562213	0.00385285	0	0.00362584	0	0.00774799	0.00701352	0.00377373	0.00357823	0.00334293
mmu-miR-3572-3p	0.084851	0.120932	0.0754014	0.0957282	0.0506664	0.0738082	0.0730223	0.0933564	0.105617	0.0523043	0.0833543	0.0589653	0.113598	0.11445	0.0991489	0.155633	0.130817	0.0613641	0.130061	0.140694
mmu-miR-12202-5p	0	0	0.00314173	0	0	0	0	0.00894666	0	0	0	0	0	0	0	0	0	0	0	0
mmu-miR-12202-3p	0	0.00383119	0.020564	0.00370665	0.00882824	0.00812244	0.00636179	0.00975999	0.0163581	0.00303788	0.00562213	0	0.0185565	0.00362584	0.010723	0.00774799	0.0350676	0.0113212	0.0107347	0.0100288
mmu-miR-3099-5p	0	0	0	0	0	0	0	0	0.00856855	0	0	0	0	0	0	0	0	0	0	0
mmu-miR-3099-3p	3.1787	2.79294	3.93801	3.53985	1.29187	1.64073	1.50774	1.2688	3.19393	1.74374	1.90309	1.61049	3.43296	3.50256	3.0918	3.29677	2.98776	3.02276	4.17937	3.53682
mmu-miR-5620-5p	0.102528	0.0989447	0.111463	0.0744553	0.0337776	0.0466157	0.0365112	0.0560139	0.105617	0.0813622	0.0833543	0.066336	0.060349	0.0450865	0.102568	0.0963445	0.0805031	0.144386	0.112947	0.0543589
mmu-miR-5620-3p	0	0	0	0	0	0	0	0	0	0	0	0	0	0	0	0	0	0.00395343	0	0
mmu-miR-3100-5p	0.03889	0.00366462	0.0131133	0.014182	0.0084444	0.0116539	0.0243408	0.0217832	0.0312938	0.00581159	0.0295773	0.011056	0.0248496	0.0104046	0.0170946	0.0111167	0.00670859	0.0324869	0.010268	0.0191855
mmu-miR-3100-3p	0	0.00802726	0	0	0	0	0	0	0	0	0	0	0.00388803	0	0	0	0	0	0	0.00350211
mmu-miR-330-5p	65.9617	72.8808	61.7778	78.4327	96.9694	76.2291	89.7617	85.9562	62.7294	87.667	97.6677	93.8746	72.9531	69.2317	66.6363	69.4723	72.6461	74.9765	96.5656	79.2641
mmu-miR-330-3p	28.7928	24.8351	31.9735	33.7956	10.0263	12.9203	9.63286	8.68837	28.7004	11.2193	12.4279	10.4332	24.9561	29.9548	27.5942	25.3608	25.5396	28.0578	29.3766	25.328
mmu-miR-343	0	0	0	0	0	0	0	0	0	0	0	0	0	0	0	0	0	0	0	0
mmu-miR-7046-3p	0.0295693	0.0268184	0.0445554	0.0667197	0	0.0162449	0.0031809	0.0162667	0.0368058	0.00607575	0.00562213	0.00770569	0.0259791	0.0471359	0.0571893	0.0464879	0.0245473	0.0301898	0.0393605	0.0200576
mmu-miR-7046-5p	0	0	0.00314173	0	0	0	0	0.00298222	0.00374874	0	0	0	0.00680406	0.00332368	0	0	0	0	0	0.0061287
mmu-miR-7047-3p	0.289908	0.24553	0.213091	0.273003	0.0591108	0.0310771	0.0486815	0.0311188	0.265998	0.0523043	0.0510881	0.0921333	0.244946	0.246242	0.263257	0.214922	0.214675	0.234628	0.239586	0.220633
mmu-miR-7047-5p	0	0	0.00327832	0.0106365	0	0	0	0	0.00391173	0.00581159	0.00806654	0	0	0.00346819	0.00683785	0.00370556	0.00670859	0	0.00342265	0
mmu-miR-6537-3p	0.0954574	0.0513047	0.101628	0.0850918	0.0450368	0.054385	0.0669371	0.0591257	0.0782346	0.0581159	0.0941096	0.0626506	0.0816487	0.124855	0.109406	0.0852279	0.0368972	0.0974607	0.068453	0.0639516
mmu-miR-6537-5p	0	0	0	0	0	0	0	0	0	0	0	0	0	0	0	0	0	0	0	0
mmu-miR-7048-3p	0.0774434	0.0882999	0.0430865	0.0582473	0.221967	0.097856	0.259925	0.15678	0.0814012	0.136849	0.123687	0.125126	0.108865	0.0987609	0.104847	0.0811694	0.073475	0.0632549	0.131202	0.126076
mmu-miR-7048-5p	0	0.0153248	0	0	0	0	0	0.00325333	0	0	0	0	0	0.00362584	0	0	0	0	0	0
mmu-miR-3101-3p	0.00774434	0.00401363	0	0.00776631	0	0	0	0.00340825	0.00428428	0	0	0	0	0.0113955	0.0149782	0	0	0.0118603	0	0
mmu-miR-3101-5p	0	0.0160545	0.0143622	0.00776631	0.00616575	0.00850922	0	0	0.00428428	0	0	0	0	0.0189925	0.0112336	0	0.0110213	0.00395343	0.00749724	0
mmu-miR-1191a	0.0154887	0.0401363	0.0502676	0.0465979	0.0863206	0.0850922	0.0533179	0.126105	0.0214214	0.0763809	0.0912928	0.0807263	0.0311043	0.00759699	0.0187227	0.0202923	0.0367375	0.0355809	0.0149945	0.0420253
mmu-miR-7049-3p	0	0	0	0.00776631	0	0	0	0.0068165	0	0	0.00588986	0	0	0	0	0	0	0	0	0
mmu-miR-7049-5p	0.00353546	0.00732924	0.00983497	0.00354549	0	0	0.0030426	0	0	0	0.00268885	0	0	0	0.0102568	0.0148222	0	0	0.00342265	0
mmu-miR-1963	0	0.00366462	0	0	0	0	0	0	0	0.00581159	0	0	0	0	0.00683785	0	0	0	0	0
mmu-miR-1964-5p	0	0	0	0	0	0	0	0	0.00408954	0	0	0	0.0037113	0	0	0.00387399	0	0	0.00715645	0
mmu-miR-1964-3p	1.64849	2.00371	1.50803	1.99047	7.43338	5.88877	6.91209	6.06095	2.02841	7.1542	6.69034	6.96209	2.24534	2.35317	1.71568	2.50647	2.43019	1.84158	3.16673	3.22927
mmu-miR-7668-5p	0.00338815	0.00702385	0.00628345	0.0101933	0.00269752	0.0148911	0.0233266	0	0.0187437	0.0167083	0.00773044	0	0.00340203	0.00997105	0.0262118	0.00710232	0.0096436	0.013837	0.0196802	0
mmu-miR-7668-3p	0.00739232	0	0.0137093	0.0074133	0.00294275	0	0.0031809	0	0	0.00303788	0.00281107	0	0.0037113	0.00362584	0.00714866	0.00387399	0.00701352	0.00377373	0.00357823	0.0133717
mmu-miR-9769-5p	0	0	0	0	0	0	0	0	0	0	0	0	0	0	0	0	0	0	0	0
mmu-miR-9769-3p	0.0517463	0.0727927	0.0377007	0.063013	0.0500267	0.0284285	0.0286281	0.0325333	0.0327163	0.0334166	0.0224885	0.0192642	0.0705148	0.0398842	0.0464663	0.0426139	0.059615	0.0528322	0.078721	0.0802302
mmu-miR-3569-5p	0.00387217	0.0280954	0	0.00776631	0.0123315	0.0170184	0.0099971	0	0.00428428	0.00954761	0.00883478	0.0403631	0.0116641	0.022791	0.0112336	0.0121754	0.014695	0.00790686	0.0149945	0.00700422
mmu-miR-3569-3p	0	0.00766239	0.0137093	0.0111199	0	0.00406122	0.00954269	0	0.0122686	0	0.00281107	0.00385285	0	0	0.0178717	0.015496	0.00350676	0.00377373	0.00715645	0.00668585
mmu-miR-7050-3p	0	0	0	0	0	0	0	0	0	0	0	0	0	0	0	0	0	0	0	0
mmu-miR-7050-5p	0	0	0	0	0	0	0	0	0	0	0	0	0.00777607	0	0	0	0	0	0	0
mmu-miR-7051-5p	0	0	0.00342734	0	0	0	0	0	0	0	0	0	0	0	0	0	0	0	0	0
mmu-miR-7051-3p	0	0	0	0	0.00294275	0	0	0	0	0	0	0	0	0	0	0	0	0	0	0
mmu-miR-7052-5p	0	0	0	0	0	0.00850922	0	0	0	0	0	0	0	0	0	0	0.00367375	0	0.00374862	0
mmu-miR-7052-3p	0.0580825	0.0561908	0.0359054	0.0388316	0.0400774	0.0170184	0.0566502	0.0102248	0.0685484	0.0318254	0.0206145	0.0322905	0.0311043	0.0531789	0.0599126	0.0202923	0.0220425	0.0316275	0.0562293	0.0455275
mmu-miR-7053-3p	0.00387217	0.0120409	0.0143622	0	0.00308288	0	0.0099971	0.00340825	0.00428428	0.00318254	0.00294493	0.00403631	0	0.0113955	0.00374454	0.0121754	0.0073475	0.0118603	0.00749724	0
mmu-miR-7053-5p	0	0	0	0	0	0	0	0	0	0	0	0	0	0	0	0	0	0	0	0
mmu-miR-707	0	0	0	0	0	0	0	0	0	0	0	0	0	0	0	0	0	0	0	0
mmu-miR-7054-3p	0.036592	0.0505718	0.0716313	0.0530051	0.00323702	0.0223367	0.0209939	0.021472	0.0404864	0.0167083	0.0216452	0.00847626	0.0449068	0.0119653	0.0196588	0.0255684	0.0385744	0.0290577	0.0590407	0.0551583
mmu-miR-7054-5p	0.00650524	0.0168573	0.0211124	0.0326185	0.0103585	0.00357387	0.0111968	0.0171776	0.0143952	0.01604	0.0222637	0.013562	0.00979785	0.0350981	0.0220179	0.0272729	0.00308595	0.0132835	0.0314884	0.0353013
mmu-miR-150-5p	12.87	12.7272	11.7455	17.4361	3.92268	3.16775	3.79799	3.41925	7.68424	4.3229	4.75633	4.30363	11.5496	14.478	13.2751	14.0897	13.2906	13.8722	15.2182	11.737
mmu-miR-150-3p	0.535943	0.559354	0.709459	0.759863	0.223649	0.247734	0.206758	0.182186	0.61343	0.279485	0.283918	0.335198	0.501026	0.616392	0.571893	0.418391	0.547055	0.547191	0.583251	0.661899
mmu-miR-5121	0.046466	0.0561908	0.0251338	0.0349484	0.00924863	0.00425461	0.0099971	0.0068165	0.201361	0.00318254	0.0323942	0	0.0194402	0.0189925	0.149782	0.146105	0.121234	0.130463	0.0187431	0.0350211
mmu-miR-7055-5p	0.0154887	0.00802726	0.0179527	0.0194158	0.00616575	0.00850922	0.00666473	0.0068165	0.00428428	0.0350079	0.0147246	0.0161453	0.0116641	0.0113955	0.00748908	0.0162339	0.0183688	0.0237206	0.0187431	0.00700422
mmu-miR-7055-3p	0.0424255	0.029317	0.0458965	0.0673643	0.056296	0.0194232	0.0638945	0.024895	0.0547642	0.0203406	0.0268885	0.022112	0.063899	0.0867048	0.0683785	0.0852279	0.0503144	0.0577545	0.0889889	0.0287782
mmu-miR-7056-3p	0.0369616	0.0574679	0.0274187	0.0667197	0.0147137	0	0.0031809	0.01952	0.0654326	0	0	0	0.0222678	0.0181292	0.042892	0.0426139	0.0490947	0.0301898	0.0178911	0.0334293
mmu-miR-7056-5p	0.0295693	0.0574679	0.0342734	0.0111199	0.0147137	0.0203061	0.031809	0.00975999	0.0368058	0.0212651	0.0252996	0.0539398	0.0408244	0.0145033	0.0393177	0.0581099	0.0385744	0.00754746	0.0500952	0.0367722
mmu-miR-6238	0	0	0	0	0	0	0	0	0	0	0	0	0	0	0	0	0	0	0	0
mmu-miR-6389	0	0	0	0	0	0	0	0	0	0	0	0	0	0	0	0	0	0	0	0
mmu-miR-344d-3p	0	0	0	0	0	0	0	0	0	0	0	0	0	0	0	0	0	0	0	0
mmu-miR-344d-1-5p	0.00338815	0.00702385	0.00628345	0.0169888	0	0.00744557	0	0	0	0.00556944	0.00257681	0	0	0.00332368	0.00655294	0	0.00321453	0.00345925	0.00328004	0.00306435
mmu-miR-344d-2-5p	0	0.00702385	0.00314173	0	0.00539504	0.00372278	0	0.00894666	0.00749748	0	0.00257681	0.0141271	0.00680406	0	0.00327647	0.00710232	0	0.00691851	0.00656008	0
mmu-miR-344d-3-5p	0.339404	0.267517	0.285214	0.308458	0.467257	0.415657	0.474645	0.41388	0.265998	0.337072	0.381816	0.379589	0.244946	0.291328	0.205136	0.314973	0.365618	0.245457	0.314884	0.310165
mmu-miR-344e-3p	0.0813156	0.0804551	0.0479827	0.0815463	0.0264847	0.0609183	0.0540752	0.0715733	0.0817907	0.0425303	0.042166	0.0423813	0.0259791	0.0616392	0.0786353	0.0658579	0.0420811	0.0301898	0.0751428	0.0568297
mmu-miR-344e-5p	0	0	0	0	0	0	0	0	0	0	0	0	0	0	0	0	0	0	0	0
mmu-miR-344h-3p	0	0	0	0	0	0	0	0	0	0	0	0	0	0	0	0	0	0	0	0
mmu-miR-344h-5p	0	0	0	0	0	0	0	0	0	0	0	0	0	0	0	0	0	0	0	0
mmu-miR-344b-3p	15.5498	14.9302	14.5456	18.3887	3.23408	3.23273	3.90614	4.3497	15.8756	3.78519	5.38038	4.75441	13.0898	17.114	17.5607	14.3454	14.4093	15.578	15.0464	11.3459
mmu-miR-344b-5p	0	0	0	0	0	0	0	0	0	0	0	0	0	0	0	0	0	0	0	0
mmu-miR-344c-3p	0.417184	0.487394	0.455687	0.510551	0.349035	0.427311	0.474645	0.298741	0.355967	0.319637	0.427527	0.412757	0.511192	0.49942	0.403433	0.515073	0.49979	0.508961	0.462058	0.473242
mmu-miR-344c-5p	0.0247482	0.00732924	0.00655665	0.00354549	0	0.00388464	0	0	0.00391173	0.00290579	0.00537769	0	0.0283996	0	0.00341893	0	0.0100629	0	0.010268	0.00959274
mmu-miR-344-3p	0.00176773	0.00183231	0	0.00177274	0	0.00194232	0	0	0	0.0014529	0	0.00184267	0	0	0	0	0	0	0.00171133	0
mmu-miR-344-5p	0	0	0	0	0	0	0	0	0	0	0	0	0.00314033	0	0	0	0	0	0	0
mmu-miR-344g-3p	0.280908	0.344807	0.284469	0.277999	0.023542	0.0243673	0.031809	0.0227733	0.241283	0.0303788	0.0477881	0.0154114	0.274637	0.351706	0.335987	0.259558	0.298075	0.256614	0.257632	0.190547
mmu-miR-344g-5p	0	0	0.00359054	0	0	0	0	0	0	0.00318254	0	0.00807263	0	0	0	0	0	0	0.00374862	0
mmu-miR-344f-3p	2.81894	2.77743	2.9227	3.18419	1.153	1.04238	1.15633	1.06678	2.41205	1.13298	1.47246	1.38042	2.71774	2.72732	2.9507	2.26868	2.43937	2.40764	2.79272	2.14679
mmu-miR-344f-5p	0.0184808	0.0114936	0.010282	0.0259465	0	0.00406122	0	0	0.0122686	0	0.0084332	0.00770569	0.0148452	0.0326325	0.010723	0.023244	0.00350676	0	0.0107347	0.00668585
mmu-miR-344i	0	0	0	0	0	0	0	0	0	0	0	0	0	0	0	0	0	0	0	0
mmu-miR-211-5p	0.0887079	0.203053	0.161085	0.0407731	0.0382557	0.0406122	0.0254472	0.0553066	0.0981489	0.0850605	0.0140553	0.0654984	0.0593809	0.163163	0.117953	0.0968498	0.0315609	0.0717009	0.0500952	0.0635156
mmu-miR-211-3p	0	0.00401363	0.00718109	0	0.00308288	0.0127638	0	0	0	0	0	0	0.00388803	0.0113955	0	0	0	0	0	0.00350211
mmu-miR-6416-3p	0	0	0	0	0	0	0	0	0	0	0	0	0	0	0	0	0	0	0	0
mmu-miR-6416-5p	0	0	0	0	0	0	0	0	0	0	0	0	0	0	0	0	0	0	0	0
mmu-miR-7057-3p	0.00369616	0	0	0	0	0	0	0	0	0	0	0	0	0	0	0.00774799	0	0	0	0.00334293
mmu-miR-7057-5p	0	0	0	0	0	0	0	0	0	0	0	0	0	0	0	0	0	0	0	0
mmu-miR-7234-5p	0	0	0	0	0	0	0	0	0	0	0	0	0	0	0	0	0	0	0	0
mmu-miR-7234-3p	0	0	0	0	0	0	0	0	0	0	0	0	0	0	0	0	0	0	0	0
mmu-miR-7a-2-3p	1.4489	1.23748	1.72052	1.54197	0.514981	0.613244	0.515305	0.588853	1.68898	0.516439	0.744933	0.585633	1.61813	1.81292	1.96946	1.85177	1.26594	1.4076	1.71755	1.34386
mmu-miR-1839-5p	211.28	182.265	251.933	247.237	171.624	172.695	192.123	163.506	140.12	196.681	207.614	184.829	197.887	236.637	214.617	221.313	216.802	215.069	216.576	201.799
mmu-miR-1839-3p	1.72177	1.51715	1.36706	1.87202	1.08088	1.02555	1.60649	1.2323	1.71334	1.04027	1.32829	0.925018	1.66492	2.08785	1.66844	1.90836	1.6369	1.83731	2.13231	1.65315
mmu-miR-12203-3p	0	0	0	0	0	0	0	0	0	0	0	0	0.0037113	0	0	0	0	0	0.0143129	0
mmu-miR-12203-5p	0	0	0	0	0	0	0	0	0	0	0	0	0	0	0	0	0	0	0	0
mmu-miR-708-5p	22.2628	17.4912	22.5483	26.5167	1.71421	2.36963	2.34888	2.15653	19.7308	2.27233	3.14864	2.37704	15.7795	19.0993	20.8007	15.5448	18.6968	20.2502	15.6723	13.0142
mmu-miR-708-3p	86.8228	97.4809	87.1983	113.761	406.614	396.005	545.489	403.208	86.1583	386.974	374.552	459.479	107.802	100.486	90.4127	117.661	47.0958	103.766	159.21	138.634
mmu-miR-6394	0	0	0	0	0	0	0	0	0	0	0	0	0	0	0	0	0	0	0	0
mmu-miR-326-5p	0.0067763	0.00351193	0	0.0169888	0	0.00372278	0	0	0	0.00556944	0.00257681	0	0.00340203	0.00332368	0.00655294	0	0	0.00345925	0.0131202	0
mmu-miR-326-3p	7.29129	8.37645	6.09674	8.65167	1.19924	1.19129	1.34961	1.13495	6.09224	1.20618	2.12329	1.66296	6.33361	7.42606	7.54524	5.44647	6.65316	7.03711	7.28731	5.51583
mmu-miR-3102-3p	2.25209	2.04119	1.82603	2.62366	1.2751	1.41013	1.94118	1.41902	2.53089	1.65049	1.98168	1.77264	1.67202	2.46935	2.09238	2.07141	2.16687	2.11887	2.12889	2.20313
mmu-miR-3102-3p.2-3p	0.542104	0.517758	0.484723	0.679552	0.144895	0.140402	0.139959	0.122697	0.565524	0.143214	0.2032	0.189707	0.47434	0.569774	0.595382	0.466724	0.712708	0.521853	0.592282	0.455275
mmu-miR-3102-5p.2-5p	0.0309774	0.0602045	0.0646298	0.0776631	0.024663	0.0425461	0.0266589	0.0170413	0.0556956	0.0159127	0.0618435	0.0201816	0.0583205	0.0607759	0.0599126	0.0284093	0.08817	0.0593015	0.0599779	0.0455275
mmu-miR-3102-5p	0	0	0	0	0	0	0	0	0.00408954	0.00303788	0	0	0	0	0.00714866	0	0	0	0.00715645	0.00334293
mmu-miR-139-5p	124.187	107.243	112.064	140.26	149.647	121.479	171.285	149.432	127.34	137.923	141.771	139.527	129.591	137.122	125.466	155.529	125.633	122.971	178.339	162.312
mmu-miR-139-3p	10.9813	10.2025	12.383	13.5256	8.47805	8.31331	8.42301	7.85679	12.5958	9.60576	8.28703	9.64367	13.55	12.8862	11.9204	11.0874	12.5647	12.6458	14.3093	12.8134
mmu-miR-7058-3p	0.00739232	0.00383119	0	0	0.00588549	0	0	0	0	0	0	0	0	0	0	0	0	0	0	0
mmu-miR-7058-5p	0	0	0	0	0	0	0	0.00298222	0.00374874	0	0	0	0	0	0	0	0	0	0	0
mmu-miR-7059-3p	0.00739232	0.0114936	0	0.0074133	0	0	0	0	0.00408954	0	0	0	0.0111339	0	0.00357433	0	0	0.00754746	0	0
mmu-miR-7059-5p	0.0554424	0.0306495	0.030846	0.0185332	0.00882824	0.0487346	0.0286281	0.0162667	0.00817907	0.0273409	0.0140553	0.050087	0.0222678	0.021755	0.021446	0.027118	0.0245473	0.0226424	0.0393605	0.0267434
mmu-miR-7060-5p	0	0	0	0	0	0.00406122	0	0	0	0	0.00281107	0	0	0	0	0	0	0	0	0
mmu-miR-7060-3p	0	0.00401363	0	0	0.0154144	0.00425461	0.00666473	0	0.0214214	0	0	0	0	0	0	0	0.0073475	0	0.00374862	0.00350211
mmu-miR-762	0	0	0	0	0	0	0	0	0	0	0	0	0	0	0	0	0	0.00377373	0	0
mmu-miR-3103-3p	0.0739232	0.0383119	0.0754014	0.140853	0.0323702	0.0324897	0.0413516	0.0520533	0.0899698	0.0668333	0.0477881	0.0385285	0.0630922	0.0688909	0.0822096	0.0619839	0.0876691	0.0679271	0.0679863	0.090259
mmu-miR-3103-5p	0.00387217	0	0.00359054	0	0.024663	0.0127638	0	0	0	0.00636507	0.00588986	0.0161453	0	0	0	0	0.00367375	0.00395343	0	0.00700422
mmu-miR-7061-5p	0.0480501	0.0536367	0.041128	0.0555997	0.0205992	0.0731019	0.0254472	0.0553066	0.0204477	0.0425303	0.0168664	0.0115585	0.0259791	0.0290067	0.0393177	0.011622	0.0385744	0.0301898	0.0715645	0.0501439
mmu-miR-7061-3p	0	0	0	0	0	0.00406122	0	0	0	0	0	0	0	0	0	0.00387399	0	0	0	0
mmu-miR-1962	0	0	0	0	0	0	0	0	0	0	0	0	0	0	0	0	0	0	0	0
mmu-miR-6401	0	0	0	0	0	0	0	0	0	0	0	0	0	0	0	0	0	0	0	0
mmu-miR-7686-3p	0	0	0	0	0	0	0	0	0	0	0	0	0	0	0.00714866	0	0	0	0	0
mmu-miR-7686-5p	0	0	0	0	0	0	0	0	0	0	0	0	0	0	0	0	0	0	0	0
mmu-miR-202-3p	0	0	0	0	0	0	0	0	0.0245372	0.00911363	0.00281107	0	0	0	0.0142973	0.011622	0.014027	0.0113212	0	0.00668585
mmu-miR-202-5p	0.0658269	0.0642181	0.0430865	0.0621305	0.00308288	0.0170184	0.0466531	0.0374908	0.222782	0.0222778	0.00883478	0.00807263	0.0349923	0.0341865	0.217183	0.231333	0.216751	0.173951	0.0299889	0.0350211
mmu-miR-7062-3p	0	0	0	0	0	0	0	0	0	0	0	0	0	0	0	0	0	0	0	0
mmu-miR-7062-5p	0	0.00702385	0.00314173	0.0101933	0	0	0	0	0	0	0	0	0	0	0	0.00355116	0	0	0	0
mmu-miR-210-3p	5.17463	4.36756	6.00469	5.46731	1.542	1.45798	1.43458	1.82512	5.21007	1.66476	2.11954	1.73763	3.93769	4.83324	5.29001	3.98634	3.99771	4.63414	4.01835	3.29278
mmu-miR-210-5p	0.0776194	0.0536367	0.030846	0.0407731	0.0147137	0.0121837	0.00636179	0.0325333	0.0695221	0.0273409	0.0140553	0.00770569	0.0408244	0.0471359	0.042892	0.027118	0.0771488	0.0490585	0.0679863	0.0367722
mmu-miR-7063-5p	0.0141418	0.0146585	0.0229483	0.0283639	0.0056296	0.00388464	0.0030426	0.0342307	0.0273821	0.0203406	0.00537769	0.00737066	0.0532492	0.0138728	0.0205136	0.0111167	0.0100629	0.010829	0.010268	0.00959274
mmu-miR-7063-3p	0.0203289	0.00842863	0.0188504	0.0244639	0.0194221	0.0223367	0.0139959	0.0178933	0.0314894	0.0467833	0.0154609	0.00423813	0.0163297	0.0518495	0.0432494	0.0255684	0.0270021	0.0373599	0.0196802	0.0367722
mmu-miR-3104-5p	0	0	0	0.0065237	0	0	0	0	0	0.00267333	0.00247374	0	0	0	0	0	0	0	0.00314884	0
mmu-miR-3104-3p	0.0176773	0.0329816	0.0295049	0.0354549	0.0084444	0.0116539	0.0273834	0.0186713	0.0195586	0.0232464	0.0215108	0.0368533	0.0354994	0.017341	0.0307703	0.0444667	0.0436058	0.010829	0.0205359	0.0511613
mmu-miR-675-3p	0	0	0	0	0	0	0	0	0	0	0	0	0	0	0	0	0	0	0	0
mmu-miR-675-5p	0	0	0	0	0	0	0	0	0	0	0	0	0	0	0	0	0	0	0	0
mmu-miR-483-3p	0.26718	0.288981	0.247748	0.190275	0.0308288	0.0170184	0.0399884	0.027266	0.252772	0.0636507	0.0441739	0.0443995	0.167185	0.22791	0.337008	0.137988	0.216751	0.221392	0.239912	0.192616
mmu-miR-483-5p	0.125669	0.0957798	0.0891108	0.107493	0.0559122	0.0771631	0.0508943	0.0357866	0.0408954	0.0303788	0.0281107	0.0654984	0.0630922	0.0652651	0.085784	0.0697319	0.0526014	0.0717009	0.0930339	0.090259
mmu-miR-7064-3p	0	0.00401363	0	0	0	0	0	0	0	0	0	0	0	0	0	0.00811694	0	0	0	0
mmu-miR-7064-5p	0	0	0.00628345	0	0	0	0	0	0	0	0	0	0	0	0.00327647	0.0106535	0.00321453	0	0	0
mmu-miR-6404	0	0	0	0	0	0	0	0	0	0	0	0	0	0	0	0	0	0	0	0
mmu-miR-3105-5p	0.0147846	0	0.010282	0	0.0147137	0	0.0127236	0.01952	0	0.00607575	0.0084332	0.0115585	0.0037113	0	0.00357433	0.00774799	0.0105203	0.00754746	0.0107347	0.0200576
mmu-miR-3105-3p	0.0184808	0.0268184	0.0239914	0.0185332	0	0	0	0	0.0122686	0	0	0	0.0037113	0.00725167	0.010723	0.00387399	0.0105203	0.00754746	0.0143129	0.0100288
mmu-miR-7654-3p	0	0	0.00342734	0.0111199	0.00294275	0.00406122	0	0.00325333	0	0.00607575	0.00281107	0.00770569	0	0.00725167	0	0	0	0	0.00715645	0
mmu-miR-7654-5p	0.00369616	0.00766239	0	0	0	0	0	0	0.00408954	0	0.00281107	0	0	0	0	0.00387399	0.00350676	0	0.00357823	0
mmu-miR-9768-5p	0.0813156	0.0329816	0.0393399	0.0744553	0.0253332	0.0932314	0.0608519	0.0186713	0.0273821	0.0319637	0.0618435	0.033168	0.0496992	0.11445	0.0547028	0.0370556	0.0335429	0.0505352	0.0718757	0.0543589
mmu-miR-9768-3p	0	0	0	0	0	0	0	0	0	0	0	0	0	0	0	0	0	0	0	0
mmu-miR-7065-5p	0	0	0	0	0	0	0	0	0	0	0	0	0	0	0	0	0	0	0	0
mmu-miR-7065-3p	0	0	0	0	0	0	0	0	0	0	0	0	0	0	0	0	0	0	0	0
mmu-miR-1968-3p	0	0	0.00359054	0	0	0	0	0	0	0	0	0.00403631	0	0	0.00374454	0	0	0	0	0.00350211
mmu-miR-1968-5p	0.287993	0.256371	0.383291	0.349969	0.277844	0.346219	0.303245	0.32208	0.292402	0.362014	0.296333	0.310796	0.41845	0.455345	0.275224	0.39773	0.302166	0.377059	0.459206	0.321757
mmu-miR-3106-3p	0	0	0	0	0.00588549	0	0.00954269	0	0	0	0.00281107	0	0	0	0	0	0	0	0	0
mmu-miR-3106-5p	0.00387217	0.0120409	0	0	0	0	0	0.00340825	0	0	0	0	0.0116641	0	0.00374454	0	0	0.00395343	0.0112459	0
mmu-miR-486a-5p	0	0	0	0	0	0	0	0	0	0	0	0	0	0	0	0	0	0	0	0
mmu-miR-486b-3p	0	0	0	0	0	0	0	0	0	0	0	0	0	0	0	0	0	0	0	0
mmu-miR-486b-5p	0	0	0	0	0	0	0	0	0	0	0	0	0	0	0	0	0	0	0	0
mmu-miR-486a-3p	0	0	0	0	0	0	0	0	0	0	0	0	0	0	0	0	0	0	0	0
mmu-miR-8108	0	0	0	0	0	0	0	0	0	0	0	0	0	0	0	0.00387399	0	0.00377373	0	0.00334293
mmu-miR-6395	0	0	0	0	0	0	0	0	0	0	0	0	0	0.00362584	0	0	0	0	0	0
mmu-miR-383-3p	0.0348495	0.0682317	0.0682203	0.0310652	0.00924863	0	0.00333237	0.00340825	0.0514113	0.00954761	0.00294493	0	0.0622085	0.0493804	0.048679	0.0487016	0.0404113	0.0395343	0.0374862	0.0560338
mmu-miR-383-5p	28.9594	26.4582	31.6069	33.0077	13.7662	14.5473	14.8675	13.2443	25.4819	15.0344	15.2304	14.8103	25.4187	27.8573	27.9441	23.9064	28.6117	28.0124	28.0855	26.8571
mmu-miR-7666-3p	0.18831	0.133084	0.166677	0.188844	0.119259	0.169289	0.121544	0.143147	0.142058	0.179395	0.139962	0.173986	0.167595	0.243504	0.186242	0.112142	0.186781	0.152935	0.157442	0.131606
mmu-miR-7666-5p	0	0	0.00685467	0	0	0	0	0	0	0	0	0	0	0	0	0	0	0	0	0
mmu-miR-710	0	0	0	0	0	0	0	0	0	0	0	0	0	0	0	0	0	0	0	0
mmu-miR-7066-3p	0.0530319	0.0513047	0.0754014	0.0638188	0	0.0233079	0.0212982	0.00311188	0.0664994	0.0232464	0.0322662	0.0294826	0.0141998	0.0554911	0.0820542	0.0148222	0.0469601	0.0505352	0.0410718	0.0351734
mmu-miR-7066-5p	0.0332655	0.0421431	0.0685467	0.0518931	0.0588549	0.056857	0.0413516	0.0618133	0.0204477	0.0546818	0.0337328	0.0346756	0.0334017	0.0580134	0.053615	0.023244	0.0280541	0.0339636	0.0465169	0.0702014
mmu-miR-7240-5p	0.0503382	0.0682317	0.107716	0.0698968	0.0554918	0.0638191	0.036656	0.040899	0.0899698	0.0445555	0.0618435	0.0524721	0.0583205	0.178529	0.0599126	0.0649355	0.073475	0.106743	0.078721	0.101561
mmu-miR-7240-3p	0	0.0160545	0.00359054	0.00776631	0.00616575	0	0	0	0.00856855	0	0	0	0.00388803	0	0	0	0	0	0	0.00350211
mmu-miR-7067-3p	0.0154887	0.0160545	0	0.00776631	0.0154144	0	0.00333237	0.0068165	0.00428428	0.0159127	0.0147246	0.00403631	0.0194402	0.0113955	0.0149782	0.0243508	0.0073475	0.0197672	0.0112459	0.0140084
mmu-miR-7067-5p	0	0	0.00327832	0	0	0	0	0	0	0	0	0	0	0.00693638	0	0	0	0	0	0
mmu-miR-1969	0.593957	0.502053	0.514697	0.705552	0.289925	0.38458	0.343813	0.236503	0.512437	0.322543	0.309217	0.199008	0.422443	0.547974	0.406852	0.407611	0.52327	0.494523	0.489439	0.482835
mmu-miR-6769b-3p	0.274924	0.30905	0.233385	0.407731	0.163392	0.119129	0.229933	0.170413	0.287046	0.162309	0.200255	0.165489	0.400467	0.265895	0.295819	0.263801	0.286553	0.296507	0.344873	0.255654
mmu-miR-6769b-5p	0	0.0126429	0.0339306	0.00407731	0.0161851	0.00446734	0.00699797	0.0143147	0.017994	0.00668333	0	0.00423813	0.00816487	0.0119653	0.0117953	0.0170456	0.00771488	0.0124533	0.0393605	0.00367722
mmu-miR-7068-3p	0.441427	0.581977	0.524219	0.66402	0.487095	0.353133	0.426543	0.40899	0.475555	0.42646	0.541867	0.435922	0.610421	0.63055	0.771375	0.63718	0.569431	0.691851	0.708489	0.742448
mmu-miR-7068-5p	0	0	0	0.00388316	0	0	0.00333237	0	0.00428428	0	0	0	0	0.00759699	0	0.00405847	0	0	0	0.00700422
mmu-miR-28b	0	0	0	0	0	0	0	0	0	0	0	0	0	0	0	0	0	0	0	0
mmu-miR-1668	0.00774434	0.0280954	0.00718109	0.0155326	0.00308288	0.021273	0.0199942	0.00340825	0.00428428	0.0127301	0.0117797	0.0161453	0.00777607	0.0265895	0	0.00405847	0.0073475	0.0197672	0.00374862	0.0245148
mmu-miR-8111	0.170375	0.136463	0.13285	0.124261	0.0616575	0.170184	0.0433208	0.095431	0.214214	0.101841	0.129577	0.07669	0.120529	0.186126	0.097358	0.109579	0.121234	0.154184	0.0937155	0.112068
mmu-miR-1199-3p	0	0	0	0.0116495	0.00616575	0	0	0	0.00856855	0	0	0	0.0155521	0	0	0	0	0.00395343	0.00374862	0
mmu-miR-1199-5p	0	0.0252859	0	0	0.00647404	0	0.00349899	0.00357866	0.00449849	0	0.00309217	0	0	0	0	0	0.00771488	0.00830221	0.00393605	0.0110317
mmu-miR-709	0	0	0	0	0	0	0	0	0	0	0	0	0	0	0	0	0	0	0	0
mmu-miR-181d-3p	0.0271052	0.0441499	0.0359054	0.050481	0.00924863	0	0.00666473	0.0170413	0.0257057	0.0159127	0.0206145	0	0.0427684	0.0265895	0.0674017	0.0202923	0.0477588	0.0513946	0.0262403	0.0175106
mmu-miR-181d-5p	78.3528	74.4138	71.8182	82.5567	45.7236	41.7871	51.6785	48.7725	76.5017	44.2029	51.6044	44.6846	67.0123	75.8563	78.7003	66.7371	71.1379	72.4927	76.948	67.7951
mmu-miR-181c-3p	9.04081	10.5894	8.35242	9.73366	1.07999	1.18994	1.11013	1.11589	7.53701	1.53109	1.83844	1.35235	7.50055	7.96596	9.15386	5.77612	7.87619	8.3173	7.49996	6.26464
mmu-miR-181c-5p	3.79596	4.17983	3.93458	4.32937	0.86811	1.07216	0.893832	1.01179	3.59061	1.18173	1.68664	1.30226	3.14719	3.37928	4.17839	2.65756	3.35597	3.69826	2.97351	2.2665
mmu-miR-23a-5p	0	0.00383119	0	0	0	0	0	0	0	0	0	0.00385285	0	0.00362584	0	0.00387399	0	0	0	0
mmu-miR-23a-3p	45.3044	41.1839	45.2409	53.8283	11.8074	10.0366	9.10069	9.95891	44.7278	9.91678	14.224	12.1897	37.6478	48.4498	47.3085	49.6675	42.0608	40.7243	44.9684	37.0173
mmu-miR-27a-5p	0.757713	0.796888	1.203	1.08605	1.47726	1.23055	1.23419	1.39568	0.895608	1.68602	1.48705	1.67984	1.06514	0.986228	0.904306	0.914262	0.908251	0.777388	1.10567	0.922647
mmu-miR-27a-3p	34.3423	39.9918	35.8624	44.8621	16.8233	18.8564	15.5588	16.5436	34.7283	19.3084	24.0542	22.0948	35.6533	38.0761	40.3586	30.6901	36.9285	38.799	39.0119	29.6139
mmu-miR-24-2-5p	0	0	0	0	0	0	0	0	0	0	0	0	0	0	0	0	0	0	0	0
mmu-miR-3074-2-3p	0	0	0	0	0	0	0	0	0	0	0	0	0	0	0	0	0	0	0	0
mmu-miR-7069-5p	0.00707092	0.00366462	0.00655665	0	0.0056296	0	0	0.00311188	0.00391173	0	0.00537769	0.00368533	0.00354994	0	0	0.00370556	0.00335429	0.010829	0.0171133	0
mmu-miR-7069-3p	0.00387217	0	0	0	0.00308288	0.00425461	0.00333237	0	0	0	0	0	0	0.00759699	0	0.00405847	0	0	0.00374862	0
mmu-miR-7070-5p	0	0.00802726	0	0.00776631	0	0	0.00333237	0	0	0	0.00294493	0	0.00388803	0	0	0	0	0	0	0.00700422
mmu-miR-7070-3p	0.0569209	0.067429	0.0377007	0.0570824	0.0194221	0.00893468	0.0629817	0.0357866	0.0764743	0.0801999	0.018553	0.0466194	0.0530717	0.0917337	0.0511129	0.0596595	0.0578616	0.0581154	0.078721	0.0772216
mmu-miR-8109	0	0	0	0	0	0	0	0	0	0	0	0	0	0	0	0.00405847	0	0	0	0
mmu-miR-7071-5p	0.00353546	0.0109939	0.00655665	0.0106365	0.0056296	0	0	0	0.0273821	0	0.00537769	0	0	0.00693638	0	0.00741112	0.00335429	0.00721931	0.00342265	0.00639516
mmu-miR-7071-3p	0.00774434	0	0.00718109	0.00776631	0.00616575	0.00425461	0.00333237	0.00340825	0.00428428	0	0.00883478	0.00807263	0.0155521	0.015194	0.00374454	0.0202923	0.0110213	0.0118603	0.00749724	0.0210127
mmu-miR-8110	0	0	0	0	0	0	0	0	0	0	0	0	0	0	0	0	0	0	0	0
mmu-miR-138-5p	5.49057	4.49832	5.16172	6.22943	0.577034	0.60212	0.73783	0.73596	5.51358	0.636369	1.04058	0.805245	3.86056	5.60633	6.02244	5.22484	4.59874	4.43446	5.17676	4.40467
mmu-miR-138-2-3p	1.03387	0.814767	0.883274	1.06787	0.496343	0.314841	0.443205	0.378316	0.942541	0.420095	0.506528	0.516648	0.952568	1.2649	0.864988	1.19319	0.918438	0.774873	1.02712	0.900043
mmu-miR-7072-5p	0	0	0	0	0	0	0	0	0	0	0	0	0	0	0	0	0	0	0	0
mmu-miR-7072-3p	0	0	0	0	0	0	0	0	0	0	0	0	0	0	0	0	0	0	0	0
mmu-miR-7073-3p	0	0.00383119	0	0	0.00294275	0	0	0	0	0	0	0	0	0	0.00357433	0	0	0	0	0
mmu-miR-7073-5p	0.166327	0.176235	0.178222	0.203866	0.376672	0.515775	0.451687	0.32208	0.237193	0.473909	0.376683	0.285111	0.192988	0.250183	0.21446	0.216944	0.161311	0.203781	0.275523	0.294177
mmu-miR-328-3p	1.31583	1.3141	1.16187	1.49378	0.191279	0.194938	0.136779	0.198453	1.63581	0.282522	0.337328	0.261994	1.28782	1.5156	1.45475	1.02273	1.26594	1.41138	1.33468	0.996192
mmu-miR-328-5p	0.00739232	0.00383119	0.0274187	0	0.00882824	0.0284285	0	0.0260266	0.00408954	0.00911363	0.0168664	0.0192642	0.00742261	0.00725167	0	0.00387399	0.0280541	0.0113212	0	0.00334293
mmu-miR-1966-5p	0.00325262	0.00337145	0.00904817	0	0.00517923	0.00357387	0.00279919	0	0	0.00534666	0	0	0	0	0.00314541	0	0.00308595	0	0.00629768	0
mmu-miR-1966-3p	0.180308	0.19056	0.203256	0.216275	0.377183	0.322425	0.374239	0.404545	0.207322	0.316732	0.336106	0.33905	0.312395	0.263583	0.235906	0.392789	0.201258	0.295992	0.308039	0.252609
mmu-miR-7074-3p	0.0176773	0	0.00327832	0.00709098	0.0028148	0	0	0.00311188	0	0	0	0	0.00709989	0	0.00683785	0	0	0.00360965	0	0.00639516
mmu-miR-7074-5p	0	0	0	0	0	0	0	0	0	0	0	0	0	0	0	0	0	0	0	0
mmu-miR-7075-3p	0.584698	0.477622	0.448818	0.764982	0.345282	0.280804	0.423211	0.40899	0.676916	0.423277	0.421125	0.395559	0.645414	0.622953	0.576659	0.758934	0.595148	0.628596	0.659757	0.588355
mmu-miR-7075-5p	0	0	0	0	0	0	0	0	0	0.00318254	0	0	0	0	0	0	0	0	0	0
mmu-miR-140-5p	7.28883	6.3253	5.92929	8.21393	1.63322	2.11996	1.87037	1.96176	7.01355	1.93513	2.99379	2.58526	5.04737	6.90722	6.49456	5.36935	6.14735	6.11722	6.01858	4.61992
mmu-miR-140-3p	223.169	126.47	236.886	156.503	42.8304	46.6178	50.1455	43.871	195.86	52.846	57.1758	59.6285	191.874	227.826	135.167	184.539	184.775	202.764	205.042	195.912
mmu-miR-3108-5p	0	0	0	0	0	0	0	0	0	0.00290579	0	0	0	0	0	0	0	0	0	0
mmu-miR-3108-3p	0	0.0160545	0.00359054	0	0.00308288	0	0	0	0	0	0.00294493	0.00403631	0.00388803	0.00759699	0.00374454	0.00405847	0	0	0	0.00350211
mmu-miR-3473d	0	0.00351193	0.00942518	0.013591	0	0	0	0	0	0	0	0	0.00340203	0.0132947	0.00655294	0.0106535	0.0160727	0.0103778	0.0164002	0.00306435
mmu-miR-7076-3p	0	0	0	0	0	0	0	0	0	0	0	0	0	0	0	0	0	0	0	0
mmu-miR-7076-5p	0	0	0	0	0	0	0	0	0	0	0	0	0	0	0	0	0	0	0	0
mmu-miR-7077-5p	0	0	0	0	0	0	0	0	0.00428428	0	0	0	0	0	0	0	0	0	0	0
mmu-miR-7077-3p	0.0121973	0.00421431	0.0113102	0	0.00323702	0.00893468	0.00699797	0.010736	0.00449849	0	0.0278296	0.0127144	0	0	0.0117953	0.00852279	0.00771488	0	0.0157442	0.00735444
mmu-miR-7078-5p	0.0284604	0.00842863	0.0188504	0.00407731	0.0420813	0.026804	0.00699797	0.00715733	0.00899698	0.00668333	0.0123687	0.00847626	0.0122473	0.0159537	0.0196588	0.0127842	0.00771488	0.00830221	0.0078721	0.0220633
mmu-miR-7078-3p	0	0	0	0	0	0	0	0.00340825	0	0	0.00294493	0	0.0155521	0	0	0	0	0	0	0
mmu-miR-7687-5p	0.00325262	0	0	0	0	0	0	0	0.00359879	0	0	0	0	0	0	0	0	0	0	0
mmu-miR-7687-3p	0.00387217	0.00401363	0.00359054	0	0.00308288	0.00425461	0	0	0.00428428	0	0	0.00403631	0	0	0.00748908	0.00811694	0.0073475	0.0118603	0.00374862	0.00350211
mmu-miR-7237-5p	0.00338815	0.0105358	0.00628345	0.00679552	0	0.00372278	0.00291582	0.00298222	0.00749748	0.00556944	0.00257681	0.00353178	0.00340203	0.0166184	0.00655294	0.00355116	0.0096436	0.013837	0	0
mmu-miR-7237-3p	0.0110885	0.0229872	0.0274187	0.0370665	0.173622	0.0893468	0.10497	0.0618133	0.0163581	0.0668333	0.0449771	0.0346756	0.0334017	0.0362584	0.0178717	0.0542359	0.0105203	0.0452848	0.0536734	0.0167146
mmu-miR-6396	0	0	0	0	0	0	0	0	0	0	0	0	0	0	0	0	0	0	0	0
mmu-miR-7079-5p	0	0	0	0	0	0	0	0	0	0	0	0	0	0	0.00357433	0	0	0	0.00357823	0
mmu-miR-7079-3p	0.151015	0.208709	0.118488	0.128144	0.107901	0.161675	0.149957	0.180637	0.0985383	0.133667	0.188475	0.117053	0.0777607	0.148141	0.213439	0.129871	0.157971	0.154184	0.183682	0.224135
mmu-miR-7080-5p	0.084851	0.0403108	0.0983497	0.0921827	0.0309628	0.054385	0.0456389	0.0466782	0.0821463	0.0610217	0.0591546	0.0257973	0.0567991	0.107514	0.0410271	0.122283	0.0368972	0.0649738	0.0581851	0.0415686
mmu-miR-7080-3p	0.181112	0.183897	0.243341	0.229812	0.0382557	0.0731019	0.0445325	0.0585599	0.257641	0.048606	0.112443	0.0539398	0.181854	0.21755	0.210886	0.247936	0.210406	0.260387	0.271945	0.207261
mmu-miR-1967	0	0	0	0	0	0	0	0	0	0	0.00537769	0	0	0	0	0	0	0	0	0
mmu-miR-21c	0.0813156	0.0963272	0.0610392	0.07378	0.0739891	0.076583	0.0933063	0.0477155	0.102823	0.0509206	0.041229	0.0686174	0.0427684	0.106358	0.104847	0.0933448	0.08817	0.027674	0.0637265	0.0420253
mmu-miR-1903	0	0.00383119	0	0	0	0	0	0	0	0	0	0	0	0	0	0	0	0	0	0
mmu-miR-101c	0	0	0	0	0	0	0	0	0	0	0	0	0	0	0	0	0	0	0	0.00387076
mmu-miR-5618-5p	0	0	0.00377007	0	0	0	0	0	0	0	0	0	0	0	0	0	0	0	0	0
mmu-miR-5618-3p	0	0	0	0	0	0	0	0	0	0	0	0	0	0	0	0	0	0	0	0
mmu-miR-1899	0	0	0	0	0	0	0	0	0	0	0	0	0	0	0	0	0	0	0	0
mmu-miR-6237	0	0	0	0	0	0	0	0	0	0	0	0	0	0	0	0	0	0	0	0
mmu-miR-12204-5p	0	0	0	0	0	0	0	0	0	0	0	0	0	0	0	0	0	0	0	0
mmu-miR-7650-5p	0	0.0153248	0	0	0	0	0	0.00325333	0	0	0	0.00385285	0	0.00362584	0.010723	0	0	0	0	0
mmu-miR-7650-3p	0	0	0	0	0	0	0	0	0	0	0	0	0	0	0	0	0	0	0	0
mmu-miR-7081-3p	0.00739232	0	0.00685467	0.0111199	0.00294275	0.00812244	0	0	0	0.00303788	0.00281107	0.0115585	0.0037113	0.00725167	0	0.011622	0.0245473	0.0188687	0.00357823	0.00668585
mmu-miR-7081-5p	0	0	0	0	0	0	0	0	0	0	0	0	0	0	0	0	0	0	0	0
mmu-miR-1900	0	0	0	0	0	0	0	0	0	0	0	0	0	0	0	0	0	0	0	0
mmu-miR-7082-3p	0.0110885	0	0	0.0074133	0	0	0	0	0.00408954	0	0	0	0.0037113	0	0.00714866	0.015496	0.00350676	0	0.00357823	0.0100288
mmu-miR-7082-5p	0	0	0	0	0	0	0	0	0	0	0	0	0	0	0	0	0	0	0	0
mmu-miR-1946b	0	0	0	0	0	0	0	0	0	0	0	0	0	0	0	0	0	0	0	0
mmu-miR-7083-3p	0	0	0	0	0	0	0	0.00715733	0.00899698	0	0	0	0.00408244	0.0159537	0	0.0170456	0.00771488	0	0	0.00367722
mmu-miR-7083-5p	0.0851877	0.0642181	0.0933541	0.0388316	0.0123315	0.0468007	0.0399884	0.0511238	0.0428428	0.0509206	0.0382841	0.0322905	0.0622085	0.0835669	0.0449345	0.0365262	0.0514325	0.0751152	0.0524807	0.0700422
mmu-miR-7084-3p	0	0	0	0	0	0	0	0	0	0	0	0.00770569	0.0037113	0	0	0	0.00350676	0	0.00357823	0.00334293
mmu-miR-7084-5p	0.023233	0.0441499	0.0215433	0.0388316	0.0123315	0.021273	0.00333237	0.0102248	0.0299899	0.0127301	0.0117797	0.00807263	0.0272162	0.00759699	0.0224672	0.0162339	0.02939	0.00790686	0.048732	0.0280169
mmu-miR-100-5p	1278.66	1433.51	1134.53	1556.24	772.695	740.238	734.087	828.025	1236.49	910.272	1037.74	937.594	1329.58	1485.33	1330	1447.37	1429.82	1325.27	1754.31	1552.91
mmu-miR-100-3p	0.0887079	0.0881175	0.0616921	0.107493	0.00588549	0.0406122	0.0349899	0.0455466	0.0858802	0.00607575	0.0224885	0.0269699	0.0519583	0.0471359	0.0714866	0.0852279	0.059615	0.0867958	0.10019	0.0568297
mmu-let-7a-2-3p	0.116165	0.108368	0.0682203	0.100962	0.0215801	0.0468007	0.0166618	0.0374908	0.0814012	0.0190952	0.0530087	0.0121089	0.0738726	0.102559	0.0711462	0.0771109	0.0661275	0.0830221	0.101213	0.0770465
mmu-miR-125b-1-3p	10.3566	11.7694	11.4336	12.8547	10.0995	9.22709	9.30094	9.25572	11.3566	11.0427	11.2977	11.2118	10.9892	11.7368	11.2913	11.3043	12.0738	11.2306	13.8799	11.5699
mmu-miR-7085-5p	0	0.00766239	0.00342734	0	0	0	0	0	0.0122686	0.00607575	0	0	0	0.00725167	0.00357433	0	0.00350676	0	0	0
mmu-miR-7085-3p	0.0480501	0.00383119	0.00685467	0.00370665	0	0	0.0031809	0	0.00817907	0.00607575	0.0084332	0.0115585	0	0	0.00714866	0	0.0175338	0.00754746	0.0143129	0
mmu-miR-7086-3p	0	0.00401363	0	0	0	0.00425461	0	0	0	0	0	0	0	0	0	0	0	0	0	0.00350211
mmu-miR-7086-5p	0	0	0	0.00388316	0	0	0	0	0	0	0	0	0	0	0	0	0	0	0	0
mmu-miR-7087-3p	0.00369616	0	0	0	0	0	0	0	0	0	0	0	0	0	0.00357433	0.00387399	0	0	0	0
mmu-miR-7087-5p	0	0.00401363	0	0.0116495	0	0.00425461	0	0.00340825	0	0	0	0	0	0	0	0.0121754	0.00367375	0	0	0.00350211
mmu-miR-34c-3p	0.890775	0.643641	0.805424	0.934075	0.247191	0.150265	0.257653	0.240746	0.727937	0.164045	0.244563	0.323639	0.65319	0.837568	0.743461	0.953002	0.729407	0.732104	0.801523	0.578326
mmu-miR-34c-5p	183.738	145.39	168.752	162.249	20.4186	23.3933	28.3357	28.8098	150.406	24.5859	39.8595	28.6829	98.7523	147.88	141.116	112.693	111.275	126.793	106.451	83.5048
mmu-miR-34b-3p	2.52448	2.23359	1.82677	2.56871	1.38898	1.44579	1.87673	1.78608	2.38829	1.66172	1.89747	1.73763	1.9039	2.75201	2.3805	2.54521	2.04795	2.11706	2.29364	1.95227
mmu-miR-34b-5p	0.141418	0.135591	0.147525	0.166638	0.0478516	0.0310771	0.0243408	0.0311188	0.152557	0.0261521	0.0430216	0.0589653	0.0496992	0.110982	0.112825	0.0815223	0.0805031	0.0577545	0.078721	0.0575565
mmu-miR-6244	0	0	0	0	0	0	0	0	0	0	0	0	0	0	0	0	0	0	0	0
mmu-miR-130c	0	0	0	0	0	0	0	0	0	0	0	0	0	0	0	0.00387399	0	0	0	0
mmu-miR-5710	0.00369616	0.00383119	0.00342734	0.00370665	0.011771	0	0	0.0130133	0.0122686	0.00303788	0.0084332	0.00770569	0	0.0181292	0	0.00774799	0.0105203	0.00377373	0.00715645	0.0100288
mmu-miR-6385	0	0	0	0	0	0	0	0	0	0	0	0	0	0	0	0	0	0	0	0
mmu-miR-5133	0	0.00401363	0	0.00388316	0.00308288	0.00425461	0.00333237	0	0	0	0.00294493	0	0	0.0037985	0.00748908	0	0	0	0.00374862	0.00350211
mmu-miR-190a-3p	0.0369616	0.0344807	0.041128	0.0593064	0	0.00812244	0.0222663	0.00325333	0.0368058	0.00911363	0.0140553	0.00385285	0.00742261	0.0326325	0.0285947	0.0426139	0.0315609	0.0377373	0.0572516	0.0234005
mmu-miR-190a-5p	1.6411	1.31793	1.61085	1.48266	0.135366	0.174632	0.181311	0.198453	1.40271	0.124553	0.193964	0.169525	0.868445	1.42495	1.14736	0.991742	1.10814	1.21514	0.958965	0.946048
mmu-miR-7241-3p	0	0	0	0	0	0	0	0	0	0	0	0	0	0	0	0	0	0	0	0
mmu-miR-7241-5p	0	0	0	0	0	0	0	0	0	0	0	0	0	0	0	0	0	0	0	0
mmu-miR-7242-3p	0	0	0	0	0	0	0	0	0	0	0	0	0	0	0	0	0	0	0	0
mmu-miR-7242-5p	0	0	0	0	0	0	0	0	0	0	0	0	0	0	0	0	0	0	0	0
mmu-miR-3109-5p	0	0	0	0	0	0	0	0	0	0	0	0	0	0	0	0	0	0	0	0
mmu-miR-3109-3p	0	0.00401363	0.00718109	0.00388316	0.00308288	0	0.00666473	0	0.00428428	0	0	0	0	0	0	0.00405847	0.0110213	0.0118603	0.0112459	0
mmu-miR-5626-3p	0	0.00383119	0.00342734	0.0074133	0	0	0	0	0	0	0	0	0	0	0	0.00774799	0.00350676	0.00377373	0.00357823	0
mmu-miR-5626-5p	0	0	0	0	0.00294275	0	0	0	0	0	0	0	0.0037113	0	0	0	0.00350676	0	0	0
mmu-miR-1970c-5p	0.240411	0.150249	0.213091	0.198547	0.157629	0.225309	0.191684	0.208496	0.207322	0.185971	0.274262	0.213749	0.149098	0.21156	0.208554	0.181572	0.18784	0.184092	0.266967	0.287782
mmu-miR-1970c-3p	0.0184808	0.0229872	0.00342734	0.0333598	0.0176565	0.0121837	0.00954269	0.00325333	0.0122686	0.0121515	0.0140553	0.0115585	0.0334017	0.0181292	0.010723	0.00774799	0.0175338	0.0150949	0.0178911	0.0133717
mmu-miR-12205-3p	0.0110885	0.00383119	0	0.0111199	0	0	0	0	0.00817907	0.00303788	0	0	0	0.00362584	0.00714866	0	0.0105203	0	0	0.00668585
mmu-miR-12205-5p	0	0	0	0	0.00308288	0.00850922	0	0	0	0	0	0.00403631	0	0	0	0	0	0	0	0
mmu-miR-184-3p	2.24727	1.92709	2.65276	3.1803	4.48475	5.55575	5.46796	4.50586	2.27787	4.30467	4.13789	4.56948	2.62389	2.79189	2.13745	2.41737	2.98425	2.25292	3.13453	3.26938
mmu-miR-184-5p	0	0	0	0	0	0	0	0	0	0	0.00281107	0	0	0	0	0	0	0	0	0
mmu-miR-6386	0	0	0	0	0	0	0	0	0	0	0	0	0	0	0	0	0	0	0	0
mmu-miR-7656-5p	0.0332655	0.0459743	0.030846	0.0444798	0.0147137	0.0203061	0.00636179	0.0130133	0.0163581	0.0121515	0.0084332	0.0115585	0.0408244	0.0290067	0.021446	0.01937	0.0350676	0.0188687	0.0429387	0.0167146
mmu-miR-7656-3p	0.00739232	0.00383119	0.00342734	0.00370665	0	0	0	0.00325333	0.00817907	0.00911363	0.00281107	0	0.0148452	0	0	0	0.0105203	0	0	0.00334293
mmu-miR-7243-3p	0.0121973	0.0337145	0.0188504	0.065237	0.00971106	0.00446734	0.0174949	0	0.0449849	0.0267333	0.0216452	0.0169525	0.0204122	0.0239305	0.0235906	0.021307	0.0231446	0.0249066	0.0472326	0.0441266
mmu-miR-7243-5p	0.00406578	0.0252859	0.00377007	0	0.0420813	0.013402	0.010497	0.010736	0.0224924	0.0401	0.0123687	0.0127144	0.0163297	0	0.0157271	0.00426139	0.00385744	0.0041511	0.00393605	0.0183861
mmu-miR-2136	0	0	0	0	0	0	0	0	0	0	0	0	0	0	0	0	0	0	0	0
mmu-miR-135a-1-3p	0.476805	0.459743	0.493537	0.530051	0.479668	0.414244	0.419878	0.533546	0.478476	0.48606	0.430093	0.497017	0.571541	0.591011	0.579042	0.503619	0.466399	0.509454	0.715645	0.618441
mmu-let-7g-5p	4682.93	4840.08	4294.9	5153.86	2233.73	2447.5	2301.76	2446.55	4861.48	2544.34	2849.25	2397.34	4184.63	4669.44	4735.55	4019.35	4439.95	4385.08	4277.81	3790.79
mmu-let-7g-3p	0.0665309	0.099611	0.0582647	0.107493	0.035313	0.0284285	0.0477134	0.0455466	0.0654326	0.0455681	0.0449771	0.0539398	0.0593809	0.0543876	0.0822096	0.0542359	0.0420811	0.0490585	0.0608298	0.0300863
mmu-miR-7088-5p	0	0	0	0	0	0	0	0	0	0	0	0	0	0	0	0	0	0	0	0
mmu-miR-7088-3p	0	0	0	0	0	0	0	0	0	0	0	0	0	0	0	0	0	0	0	0
mmu-miR-12206-5p	0	0	0	0	0	0	0	0	0	0	0	0	0	0	0	0	0	0	0	0
mmu-miR-191-5p	187.107	169.144	205.433	222.593	38.408	60.076	40.3661	41.2262	200.226	48.3088	55.5005	45.6797	166.542	201.585	197.46	173.754	180.3	183.713	177.985	155.255
mmu-miR-191-3p	0.458324	0.498055	0.479827	0.518931	0.297217	0.276163	0.257653	0.247253	0.458028	0.315939	0.359817	0.335198	0.575252	0.416971	0.42892	0.453257	0.641738	0.611344	0.490217	0.478038
mmu-miR-425-5p	3.63092	3.49971	3.70123	3.58449	3.04843	3.21648	4.07404	3.41996	3.28194	3.28936	4.13276	3.10673	2.65181	3.52715	3.16251	3.50916	3.20335	2.83358	4.10034	3.75716
mmu-miR-425-3p	1.57985	1.766	1.51521	1.98818	0.24663	0.208476	0.176615	0.211312	1.48236	0.203682	0.356336	0.250252	1.32193	1.7625	1.64385	1.29871	1.38133	1.62881	1.57442	1.22224
mmu-miR-711	0	0	0	0	0	0	0	0	0	0	0	0	0	0	0	0	0	0	0	0
mmu-miR-7089-5p	0	0	0	0	0.00269752	0	0	0	0	0	0	0	0	0	0	0	0	0	0	0
mmu-miR-7089-3p	0	0	0.00342734	0	0.00294275	0.00406122	0	0.01952	0	0.00303788	0.00562213	0	0.00742261	0.00362584	0.00357433	0.00387399	0.00350676	0.00377373	0.0107347	0.00668585
mmu-miR-6236	0.0171191	0.0221806	0.0634959	0.0858382	0.00681478	0.00940493	0.00368314	0	0.0473525	0.00351754	0	0.00892238	0.0042973	0.0671734	0.0331096	0.0269141	0.00812092	0.0262175	0.020716	0.0348368
mmu-miR-8107	0	0.00802726	0.00359054	0.0116495	0.00616575	0	0.00666473	0.00340825	0.00428428	0.0127301	0.00883478	0.0201816	0.00777607	0.0265895	0.0149782	0	0.0073475	0.00790686	0.00749724	0
mmu-miR-128-2-5p	1.00053	0.91982	1.23265	1.3331	1.50592	1.89959	1.32657	1.335	1.0327	1.67083	1.25838	1.52573	1.26378	1.40462	0.957299	1.16355	1.18071	1.12982	1.18766	1.29182
mmu-miR-467h	0	0	0	0	0	0	0	0	0	0	0	0	0	0	0	0	0	0	0	0
mmu-miR-26a-1-3p	0.0961002	0.0651303	0.0616921	0.0778396	0.0264847	0.0446734	0.031809	0.0488	0.0817907	0.0303788	0.0674656	0.0308228	0.08536	0.0761426	0.0571893	0.0503619	0.0876691	0.0679271	0.078721	0.0869161
mmu-miR-7090-5p	0	0	0	0.00354549	0	0	0	0	0	0	0	0	0	0	0	0	0	0.00360965	0	0.00639516
mmu-miR-7090-3p	0.0528551	0.0421431	0.0603211	0.077469	0.11977	0.0893468	0.132961	0.110939	0.0809728	0.137008	0.123687	0.0678101	0.0489892	0.0558379	0.0511129	0.0255684	0.0540041	0.0622665	0.0590407	0.0772216
mmu-miR-8106	0.0147846	0.00383119	0.0137093	0.0074133	0.00588549	0	0.0031809	0	0	0.00911363	0.00562213	0	0.0148452	0.0290067	0.032169	0	0	0.00377373	0.00357823	0.00668585
mmu-miR-138-1-3p	0.458324	0.406107	0.435272	0.600477	0.276618	0.219306	0.260833	0.20496	0.552087	0.294674	0.303595	0.300522	0.552984	0.641773	0.47896	0.546233	0.501467	0.547191	0.654815	0.35435
mmu-miR-500-3p	0.232858	0.35247	0.287896	0.307652	0.0735687	0.0446734	0.0827033	0.0650666	0.278088	0.0941741	0.084332	0.0577927	0.263503	0.192169	0.246629	0.170456	0.291061	0.218876	0.236163	0.173832
mmu-miR-500-5p	0.0227684	0.0269716	0.0120642	0.022833	0	0.00357387	0.00279919	0.0171776	0.0539819	0.00534666	0	0.020343	0.0195957	0.0319074	0.0345995	0.0136365	0.0370314	0.0132835	0.0314884	0.00588355
mmu-miR-501-3p	17.834	17.2442	20.3721	19.8343	6.29159	9.94186	5.961	6.18133	18.8078	8.70655	8.52878	7.87136	16.4188	19.3765	19.2442	16.0306	16.0364	16.5931	16.7211	14.3044
mmu-miR-501-5p	0.133062	0.157079	0.123384	0.211279	0.0147137	0.036551	0.0286281	0.0130133	0.216745	0.0273409	0.0224885	0.0154114	0.126184	0.166789	0.185865	0.0697319	0.147284	0.124533	0.114503	0.127031
mmu-miR-362-3p	2.1142	1.62443	1.71367	2.43527	0.170679	0.215245	0.203577	0.15616	1.77895	0.30075	0.295162	0.157967	1.50308	1.83467	2.06239	1.3559	1.85858	1.93592	1.44918	1.18005
mmu-miR-362-5p	1.3722	0.888518	1.39493	1.38968	0.0998082	0.141466	0.0524848	0.116307	1.29706	0.0946805	0.136571	0.116549	0.680406	1.19985	1.25489	0.720886	0.810062	0.819843	0.83313	0.625127
mmu-miR-188-3p	0.00387217	0.00401363	0.00359054	0.00776631	0	0	0	0	0	0	0	0	0.00388803	0.022791	0.00374454	0.00405847	0.00367375	0	0.00374862	0.00350211
mmu-miR-188-5p	0.100676	0.0842863	0.107716	0.0970789	0.0277459	0.0127638	0.0199942	0.0204495	0.137097	0.0222778	0.0147246	0.0282542	0.101089	0.0835669	0.116081	0.0933448	0.0844963	0.0988358	0.112459	0.0700422
mmu-miR-532-3p	1.09776	1.26046	1.04534	1.69394	0.11771	0.0812244	0.197216	0.0878399	1.37408	0.206576	0.250185	0.181084	1.19875	1.18927	1.26531	0.99949	1.15723	1.30948	1.30605	0.892561
mmu-miR-532-5p	108.213	118.02	111.985	120.974	69.028	64.8536	68.0712	68.5249	8.34265	72.186	80.8266	81.4954	113.417	118.605	115.762	112.9	7.43784	107.581	130.441	113.643
mmu-miR-1198-5p	1.02384	0.60916	1.10018	1.07493	0.818084	0.731019	0.741149	1.02805	1.08782	0.926552	0.818021	0.851479	0.931538	1.33431	0.954347	0.805791	0.859157	0.852863	1.10567	0.892561
mmu-miR-1198-3p	0.0480501	0.0536367	0.041128	0.063013	0.0147137	0.00812244	0.0127236	0.00325333	0.0327163	0.00607575	0.0281107	0.00385285	0.0556696	0.0761426	0.042892	0.011622	0.0841623	0.0641534	0.0429387	0.0334293
mmu-miR-221-3p	221.458	172.944	199.978	251.787	65.3006	64.6599	74.0659	81.0365	256.308	69.5415	92.9776	82.9679	212.375	250.688	263.982	212.169	206.108	210.533	204.644	171.131
mmu-miR-221-5p	35.3598	24.0281	35.5402	42.8181	20.1243	21.3367	27.5612	25.1057	42.8291	21.6257	28.429	24.3856	30.4204	46.9468	42.7141	41.2011	31.0108	28.3744	42.6547	41.7166
mmu-miR-222-3p	105.781	77.6643	95.2451	116.955	74.8653	61.6104	77.857	83.3735	119.413	70.2534	73.4297	80.6424	92.2914	122.226	115.645	112.267	89.7676	92.0029	107.136	92.8577
mmu-miR-222-5p	2.86928	2.65301	3.04119	3.06769	1.48286	1.44657	1.49957	1.55416	2.75479	1.24437	1.46952	1.54994	2.96657	3.07678	3.36634	3.04791	2.88389	2.96507	3.45623	2.92426
mmu-miR-5617-3p	0.0813156	0.0802726	0.0933541	0.0893126	0.0369945	0.0170184	0.0199942	0.0647568	0.0942541	0.0700158	0.0647884	0.0443995	0.0738726	0.12535	0.0674017	0.101462	0.14695	0.110696	0.0824696	0.0840507
mmu-miR-5617-5p	0.0742446	0.0622985	0.101628	0.0496369	0	0.00388464	0.0121704	0.0124475	0.0938815	0.00871738	0.0134442	0.00737066	0.0461493	0.0485547	0.0786353	0.0148222	0.0402515	0.0360965	0.0444945	0.0671492
mmu-miR-3110-5p	0.0116165	0.0120409	0.00359054	0.00776631	0	0	0	0	0.0128528	0	0.00588986	0	0.00388803	0.0113955	0	0.00405847	0.0330638	0.00790686	0.00374862	0.0210127
mmu-miR-3110-3p	0	0	0	0	0	0	0	0	0	0	0	0	0	0	0	0	0	0	0	0
mmu-miR-6384	0	0	0	0	0	0	0	0	0	0	0	0	0	0	0	0	0	0	0	0
mmu-miR-717	0	0	0	0	0	0	0	0	0	0	0	0	0	0	0	0	0	0	0	0
mmu-miR-363-3p	0.17372	0.187728	0.277614	0.185332	0.223649	0.150265	0.162226	0.15616	0.134955	0.495174	0.348572	0.196495	0.155875	0.188544	0.210886	0.182078	0.217419	0.188687	0.146707	0.110317
mmu-miR-363-5p	0.1922	0.145585	0.191931	0.133439	0.035313	0.0609183	0.0286281	0.0422933	0.122686	0.0820226	0.0140553	0.0231171	0.048247	0.0942718	0.128676	0.0891018	0.10871	0.143402	0.16102	0.0635156
mmu-miR-92a-2-5p	0	0	0	0	0	0	0	0	0	0	0	0	0	0	0	0	0	0	0	0
mmu-miR-19b-2-5p	0	0	0	0	0	0	0	0	0	0	0	0	0	0	0	0	0	0	0	0
mmu-miR-20b-3p	0	0	0.00685467	0	0	0	0	0	0	0	0	0	0	0	0	0	0	0	0	0
mmu-miR-20b-5p	0.113135	0.128262	0.134411	0.117001	0.0084444	0.00776929	0.0030426	0.0280069	0.136911	0.0435869	0.0268885	0.0257973	0.106498	0.142196	0.112825	0.114872	0.110692	0.093851	0.0992569	0.0415686
mmu-miR-18b-3p	0	0	0	0	0	0	0	0	0	0.00607575	0	0	0	0	0.00357433	0	0	0	0	0
mmu-miR-18b-5p	0.00707092	0.0109939	0	0	0	0	0	0	0.00391173	0	0	0	0.00354994	0.00693638	0.0102568	0	0	0	0	0.00319758
mmu-miR-106a-3p	0	0	0	0	0	0	0	0	0	0	0	0	0	0	0	0	0	0	0	0
mmu-miR-106a-5p	0.0353546	0.0146585	0.0360615	0.0460914	0	0.00388464	0	0	0.0117352	0.00290579	0.00537769	0.00737066	0.0177497	0.0277455	0.0581217	0.0370556	0.0134172	0.0252676	0.0239586	0.0159879
mmu-miR-450b-3p	0.0739232	0.0459743	0.0754014	0.0518931	0.0323702	0.0406122	0.0127236	0.0325333	0.102238	0.0546818	0.042166	0.0693512	0.0705148	0.0725167	0.042892	0.0581099	0.073642	0.056606	0.0465169	0.0334293
mmu-miR-450b-5p	0.746625	0.544029	0.658049	0.737623	0.191279	0.182755	0.155864	0.237493	0.662505	0.361507	0.354194	0.288963	0.493604	0.616392	0.696995	0.569477	0.659271	0.524548	0.515265	0.514811
mmu-miR-450a-1-3p	0.0110885	0	0.00685467	0.0185332	0.00882824	0	0.00636179	0.00650666	0.00817907	0.00607575	0.00281107	0.00385285	0.0037113	0.00725167	0.010723	0.011622	0.0210406	0	0.0143129	0.0167146
mmu-miR-450a-5p	0	0	0	0.00185332	0	0	0	0	0	0	0	0	0	0	0	0	0	0	0	0
mmu-miR-450a-2-3p	0	0.00383119	0.00685467	0	0	0	0	0	0	0	0	0.00385285	0	0	0	0	0	0	0	0
mmu-miR-542-3p	10.2347	6.50154	22.7815	10.2229	5.28812	10.6851	5.87511	4.65877	9.37322	6.07879	4.36278	4.1996	6.49478	9.93479	6.88416	6.5393	7.76748	8.21918	7.10636	9.51062
mmu-miR-542-5p	0.0332655	0.019156	0.0342734	0.0259465	0.00294275	0	0.0254472	0.0130133	0.0327163	0.00607575	0.0112443	0.00385285	0.0222678	0.0145033	0.0250203	0.011622	0.0280541	0.0264161	0.0178911	0.0133717
mmu-miR-351-3p	0.00774434	0.0280954	0.00359054	0.00776631	0.00616575	0.00850922	0.0099971	0.0306743	0.00856855	0.00954761	0.0147246	0	0.0311043	0.037985	0.0262118	0.0649355	0.0220425	0.00395343	0.0224917	0.0105063
mmu-miR-351-5p	8.60251	8.26708	8.61461	10.4617	1.72102	1.64175	1.6212	1.89967	8.88826	2.11639	2.5227	2.24621	7.91312	10.0575	9.86873	8.43046	8.21634	8.44058	9.04963	7.53217
mmu-miR-503-3p	0.598778	0.555523	0.52781	0.689437	0.570893	0.487346	0.464411	0.566079	0.650236	0.483022	0.491937	0.612603	0.456491	0.591011	0.704143	0.600469	0.60667	0.53587	0.615455	0.501439
mmu-miR-503-5p	0.477287	0.480065	0.590098	0.655916	0.166073	0.236963	0.179513	0.14937	0.645435	0.270239	0.20973	0.232176	0.443743	0.572252	0.591474	0.548423	0.590356	0.501742	0.427831	0.450859
mmu-miR-322-3p	10.4355	10.1224	10.944	12.1193	2.69443	2.84208	2.64923	2.34828	8.78276	3.19527	3.84019	3.37032	9.52568	11.7829	11.4957	8.13317	9.51869	9.80056	10.1288	8.65022
mmu-miR-322-5p	1.7298	1.47884	1.68968	2.1165	0.153023	0.203061	0.203577	0.178933	1.50904	0.212651	0.331706	0.235024	1.42514	1.86005	1.94086	1.32103	1.43427	1.39251	1.46707	1.21348
mmu-miR-5116	0.00387217	0.00401363	0.00359054	0	0	0	0	0	0	0	0	0	0.00777607	0.0037985	0.00748908	0.00405847	0.00367375	0	0.00749724	0.0210127
mmu-miR-504-3p	0.0147846	0.019156	0.030846	0.0185332	0.00588549	0	0	0	0.0245372	0.00607575	0.0168664	0.00770569	0.0037113	0.0145033	0.010723	0.011622	0	0.0113212	0.0214694	0.0133717
mmu-miR-504-5p	5.02308	5.10315	4.89424	6.31613	4.26698	3.71195	3.84252	4.2033	5.33684	4.52947	4.60172	4.75826	6.32777	6.13492	5.98343	6.99643	6.31568	5.64927	7.31747	7.05357
mmu-miR-505-3p	0.369616	0.260521	0.260478	0.378078	0.0529694	0.0487346	0.0795224	0.0618133	0.339431	0.0698711	0.120876	0.0809098	0.304327	0.337203	0.328839	0.263432	0.255994	0.271709	0.32204	0.203918
mmu-miR-505-5p	0.03889	0.0549693	0.0524532	0.0709098	0.0591108	0.0466157	0.0182556	0.0373426	0.0195586	0.0174348	0.0672212	0.044224	0.0922985	0.0312137	0.044446	0.0592889	0.0503144	0.0360965	0.0547624	0.0767419
mmu-miR-743a-3p	0.00739232	0	0.010282	0	0	0	0	0	0.00408954	0	0	0	0	0	0	0	0.0105203	0	0	0.00334293
mmu-miR-743a-5p	0.00369616	0	0	0	0	0	0	0	0	0	0.00562213	0.00385285	0	0	0.00357433	0	0	0	0	0
mmu-miR-743b-3p	0	0.00383119	0.00685467	0	0	0	0.0031809	0	0	0.00303788	0.00281107	0.0115585	0.0111339	0.00362584	0.00714866	0.00387399	0.00350676	0.00754746	0.0143129	0.00668585
mmu-miR-743b-5p	0	0	0	0.0194158	0	0.00850922	0	0	0	0.00318254	0.00588986	0	0	0.00759699	0.0149782	0	0.00367375	0.00395343	0	0.00350211
mmu-miR-742-3p	0	0	0	0	0	0	0	0	0	0	0	0	0	0	0	0	0	0	0	0
mmu-miR-742-5p	0	0	0	0	0	0	0	0	0	0	0	0	0	0	0	0	0	0	0	0
mmu-miR-883a-3p	0.0110885	0.00766239	0	0.0074133	0.00588549	0	0	0	0.00408954	0.00607575	0.00281107	0	0.00742261	0	0	0.00774799	0.00701352	0.00377373	0	0
mmu-miR-883a-5p	0	0	0	0	0	0	0	0	0	0	0	0	0	0	0	0	0	0	0	0
mmu-miR-883b-3p	0	0	0	0	0	0	0	0	0	0	0	0	0.00742261	0	0	0	0	0	0	0
mmu-miR-883b-5p	0	0	0	0	0	0	0	0	0	0	0	0	0	0	0	0	0	0	0	0
mmu-miR-471-3p	0	0	0	0	0	0	0	0.00325333	0	0.00303788	0	0	0	0	0	0	0	0	0.00357823	0.00668585
mmu-miR-471-5p	0.00739232	0.00383119	0	0	0	0	0	0	0	0	0.00281107	0	0	0	0.00714866	0	0.00701352	0	0	0.00334293
mmu-miR-741-3p	0.0777801	0.0659632	0.0622881	0.0567278	0.0309628	0.0660389	0.0517241	0.0155594	0.0743229	0.0261521	0.0322662	0.044224	0.0390494	0.0589593	0.0683785	0.0444667	0.090566	0.0721931	0.0376492	0.0543589
mmu-miR-741-5p	0	0	0	0	0	0	0	0.00311188	0	0	0	0	0	0	0	0	0	0	0	0
mmu-miR-463-3p	0	0	0	0	0	0	0	0	0	0	0	0	0	0.00362584	0	0	0	0	0	0
mmu-miR-463-5p	0	0.00766239	0	0.00370665	0	0	0	0	0.00817907	0	0	0	0	0	0	0.00387399	0	0.00377373	0	0
mmu-miR-880-3p	0.00739232	0	0.00342734	0	0.00294275	0	0	0	0.00408954	0	0	0.00385285	0	0	0.00357433	0	0.00350676	0.00377373	0.00715645	0.00334293
mmu-miR-880-5p	0	0	0	0	0	0	0	0	0	0	0	0	0	0	0	0	0	0	0	0
mmu-miR-878-3p	0	0	0	0	0	0	0	0	0.00408954	0	0	0	0.00742261	0	0.00714866	0	0	0	0	0
mmu-miR-878-5p	0.0258731	0.0612991	0.00685467	0.0333598	0.023542	0.00812244	0	0.00975999	0.0245372	0.0182273	0.0281107	0.0231171	0.037113	0.0108775	0.010723	0.0309919	0.0210406	0.0452848	0.0107347	0.0267434
mmu-miR-881-3p	0.203289	0.325651	0.253623	0.341012	0.968164	1.11277	1.2819	1.10288	0.400774	1.0025	0.905164	0.959359	0.278348	0.438726	0.403899	0.472627	0.354183	0.362278	0.361401	0.340978
mmu-miR-881-5p	0	0	0	0	0	0	0	0	0	0	0	0	0	0	0	0	0	0	0	0
mmu-miR-871-3p	0.0707092	0.113603	0.0885147	0.102819	0.177332	0.178694	0.161258	0.108916	0.0821463	0.191782	0.174775	0.191637	0.0993984	0.0797684	0.0752164	0.092639	0.114046	0.0794124	0.0650304	0.0703468
mmu-miR-871-5p	0	0.00732924	0.0131133	0	0	0	0	0	0.00782346	0	0.00268885	0	0	0	0	0	0.00335429	0	0	0.00319758
mmu-miR-470-3p	0	0	0	0	0	0	0	0	0	0	0	0	0	0	0	0	0	0	0	0
mmu-miR-470-5p	0.0141418	0.00366462	0.0393399	0.0283639	0.0225184	0.0271925	0.0395537	0.024895	0.0391173	0.0232464	0.0188219	0.00737066	0.0212997	0.00693638	0.0307703	0.0259389	0.0301887	0.00360965	0.0171133	0.0223831
mmu-miR-465d-3p	0	0	0	0	0	0	0	0	0	0	0	0	0	0	0	0	0	0	0	0
mmu-miR-465d-5p	0	0	0	0	0	0	0	0	0	0	0	0	0	0	0	0	0	0	0	0
mmu-miR-465c-3p	0	0	0	0	0	0	0	0	0	0	0	0	0	0	0	0	0	0	0	0
mmu-miR-465c-5p	0	0	0	0	0	0	0	0	0	0	0	0	0	0	0	0	0	0	0	0
mmu-miR-465b-3p	0	0	0	0	0	0	0	0	0	0	0	0	0	0	0	0	0	0	0	0
mmu-miR-465b-5p	0	0	0	0	0	0	0	0	0	0	0	0	0	0	0	0	0	0	0	0
mmu-miR-465a-3p	0	0	0	0	0	0	0	0	0	0	0	0	0	0.00362584	0	0	0	0	0	0
mmu-miR-465a-5p	0	0.00366462	0.00983497	0.00354549	0	0.00776929	0	0.00622376	0.00782346	0.00290579	0.0107554	0.00368533	0	0.017341	0	0.00370556	0	0	0.0205359	0
mmu-miR-201-3p	0	0	0	0	0	0.00388464	0	0	0.00391173	0	0	0	0	0	0	0	0.00335429	0	0	0
mmu-miR-201-5p	0.0258731	0.00383119	0.010282	0.0185332	0	0.00406122	0	0.0162667	0.0245372	0.00303788	0	0.0115585	0.00742261	0.021755	0.010723	0.015496	0.0350676	0.0188687	0.0286258	0
mmu-miR-547-3p	0.17812	0.256872	0.193889	0.225223	0.0955692	0.11062	0.0766444	0.112472	0.167087	0.0986586	0.129577	0.117053	0.287715	0.216514	0.217183	0.170456	0.216751	0.162091	0.209923	0.154093
mmu-miR-547-5p	0	0	0	0	0.00308288	0.00425461	0	0	0	0	0	0	0.00777607	0	0	0	0	0	0	0
mmu-miR-509-3p	0	0	0	0	0	0	0	0	0	0	0	0	0	0	0	0	0	0	0	0
mmu-miR-509-5p	0	0	0	0	0	0	0	0	0	0	0	0	0	0	0	0	0	0	0	0
mmu-miR-224-3p	0	0	0	0.0074133	0	0	0	0	0	0	0	0	0	0	0	0	0	0	0	0
mmu-miR-224-5p	0.394961	0.389322	1.49726	0.345601	0.26821	0.723284	0.393219	0.402174	0.355595	0.315071	0.62727	0.318869	0.272162	0.42923	0.662783	0.361204	0.334311	0.308368	0.408599	0.322194
mmu-miR-452-3p	0	0	0.00342734	0.0074133	0	0	0	0	0	0	0	0	0	0	0	0	0	0	0	0.00334293
mmu-miR-452-5p	0.133062	0.0268184	0.250196	0.0667197	0.0470839	0.109653	0.0413516	0.02928	0.0736116	0.0698711	0.0365439	0.0539398	0.0185565	0.0616392	0.085784	0.0348659	0.0315609	0.0792483	0.0393605	0.0234005
mmu-miR-767	0.00774434	0	0	0	0	0.00850922	0.0099971	0	0.00856855	0	0.00588986	0	0.0116641	0.00759699	0	0	0.0073475	0	0.00374862	0
mmu-miR-105	0	0	0	0	0	0	0	0	0	0	0	0	0	0	0	0	0	0	0	0
mmu-miR-2137	0	0	0	0	0	0	0	0	0	0	0	0	0	0	0	0	0	0	0	0
mmu-miR-5132-3p	0.023233	0.0200682	0.0287243	0.0232989	0	0.0170184	0.0099971	0.0068165	0.0171371	0.0159127	0.0147246	0.00403631	0.0427684	0.0037985	0.0224672	0.0243508	0.0073475	0.0197672	0.0187431	0.0105063
mmu-miR-5132-5p	0.112293	0.076259	0.0682203	0.0465979	0.0400774	0.0425461	0.0233266	0.0613485	0.0856855	0.041373	0.0588986	0.064581	0.0855367	0.037985	0.0599126	0.068994	0.08817	0.0790686	0.0824696	0.105063
mmu-miR-718	0	0	0	0	0	0	0	0	0	0	0	0	0	0	0	0	0	0	0	0
mmu-miR-7091-3p	0.0116165	0.0240818	0.00359054	0.0116495	0.0184973	0.00425461	0.0399884	0.0238578	0.0342742	0.0286428	0.0382841	0.0161453	0.0388803	0.030388	0.0187227	0.0284093	0.02939	0.0513946	0.0112459	0.0140084
mmu-miR-7091-5p	0.00707092	0	0.00655665	0.00354549	0	0	0	0	0	0	0	0	0	0	0	0	0	0	0.010268	0
mmu-miR-7092-5p	0.102528	0.14292	0.134411	0.0992737	0.0759996	0.0349618	0.0395537	0.0746851	0.176028	0.0668333	0.06991	0.0958186	0.149098	0.149132	0.109406	0.111167	0.137526	0.10829	0.154019	0.108718
mmu-miR-7092-3p	0.0101644	0.0140477	0.0251338	0.0169888	0.00269752	0	0.00291582	0.0149111	0.0224924	0.00556944	0.0154609	0.00353178	0	0.0199421	0.0163824	0.021307	0.0192872	0.0172963	0.00328004	0.0183861
mmu-miR-7673-5p	0.0332655	0.00383119	0.0479827	0	0.0147137	0.0487346	0.00954269	0.01952	0.0245372	0.0212651	0.0168664	0.0115585	0.0148452	0.0181292	0.010723	0.023244	0.0105203	0.00377373	0.00357823	0.00334293
mmu-miR-7673-3p	0	0	0	0.00354549	0.0028148	0	0	0	0	0	0	0	0	0	0	0	0.00335429	0	0	0
mmu-miR-223-5p	0.0813156	0.117268	0.0721231	0.120547	0.171703	0.147616	0.0730223	0.127587	0.121264	0.107514	0.126376	0.077392	0.0816487	0.107514	0.0888921	0.140811	0.130817	0.0721931	0.068453	0.108718
mmu-miR-223-3p	0.469413	0.524874	0.493537	0.481864	0.18245	0.13402	0.10815	0.133387	0.290357	0.148856	0.219263	0.154114	0.259791	0.387965	0.443217	0.25181	0.361197	0.294351	0.386448	0.35435
mmu-miR-676-5p	4.32821	3.68944	4.23962	4.71856	5.29106	5.08464	6.03098	5.82671	4.33082	5.22515	4.93061	5.51342	4.27913	4.4344	4.44647	4.97033	4.77621	4.47942	5.26357	4.19203
mmu-miR-676-3p	5.58367	5.18561	5.80591	6.91978	3.88134	4.0121	4.61533	4.46481	5.35963	4.42054	4.21125	4.67809	5.8165	5.93705	6.18598	5.57634	6.0176	5.9855	6.41763	5.06756
mmu-miR-421-3p	3.77233	3.584	3.9176	4.27232	1.10059	1.30524	1.26572	1.39723	3.72005	1.38897	1.71817	1.56627	3.08135	3.79767	4.06168	3.32389	3.46499	3.23425	3.72384	2.80748
mmu-miR-421-5p	0.0193608	0	0.00718109	0.0116495	0	0	0.00333237	0	0.00428428	0	0.00294493	0	0	0	0.0112336	0.00405847	0.0110213	0	0.00374862	0
mmu-miR-374b-3p	0	0	0	0	0	0	0	0	0	0	0	0	0	0	0	0	0	0	0	0
mmu-miR-374c-5p	0	0	0	0	0	0	0	0	0	0	0	0	0	0	0	0	0	0	0	0
mmu-miR-374b-5p	0	0	0	0	0	0	0	0	0	0	0	0	0	0	0	0	0	0	0	0
mmu-miR-374c-3p	0	0	0	0	0	0	0	0	0	0	0	0	0	0	0	0	0	0	0	0
mmu-miR-672-3p	0.123909	0.120409	0.165165	0.217457	0.0955692	0.148911	0.173283	0.081798	0.128528	0.0763809	0.123687	0.0887989	0.139969	0.159537	0.119825	0.133929	0.172666	0.15023	0.123704	0.0980591
mmu-miR-672-5p	4.46175	4.03841	6.23537	4.66941	2.20399	3.00283	2.65314	3.18345	4.99137	3.03655	3.3019	2.63133	3.3334	3.96414	3.90783	3.56475	4.03857	4.31715	4.54528	3.73477
mmu-miR-384-3p	8.28679	9.20636	6.47424	8.99604	1.18004	1.39706	1.68587	1.48027	8.33856	1.39438	1.97899	1.64131	7.03292	8.76727	8.34249	6.58579	8.01646	8.40032	7.63593	5.56597
mmu-miR-384-5p	9.54574	9.3631	8.72034	9.84228	2.08858	2.62213	2.70791	3.04653	9.05174	2.79537	3.61112	2.75663	6.75199	9.32597	10.9918	8.08182	7.68133	7.80046	8.37181	6.29604
mmu-miR-325-3p	1.55239	1.91177	1.60399	1.97935	0.773942	0.881284	0.874746	0.985759	1.37408	1.03288	1.34369	1.11347	1.4771	1.65338	1.64777	1.51086	1.6096	1.64535	2.17556	1.69486
mmu-miR-325-5p	5.29612	6.5047	4.88798	6.66552	1.6551	1.5694	1.61866	1.89202	4.8349	1.97013	2.35543	2.16697	4.66108	4.75836	5.14206	3.57957	5.20587	5.62745	4.98338	3.81152
mmu-miR-6382	0	0	0	0	0	0	0	0	0	0	0	0	0	0	0	0	0	0	0	0
mmu-miR-361-3p	103.759	91.8956	89.8996	112.107	40.4654	43.4368	46.4805	49.7978	102.468	45.5963	58.9467	46.477	79.4409	104.433	95.8092	94.5791	89.7456	89.5509	109.079	93.9632
mmu-miR-361-5p	10.7817	10.9419	12.7531	13.7146	3.70198	2.93626	3.08547	3.16224	11.5897	3.37508	4.74789	3.82202	9.47125	11.9798	11.9704	11.3043	10.3835	10.9966	10.6309	7.99293
mmu-miR-3112-5p	0.00387217	0.00401363	0	0	0	0	0	0	0	0	0	0	0.00777607	0	0	0	0.00367375	0	0	0
mmu-miR-3112-3p	0	0	0.00359054	0	0	0	0.00333237	0.0068165	0	0	0	0	0	0	0.00374454	0.00405847	0	0	0	0
mmu-miR-7093-5p	0	0	0	0	0	0.0162449	0	0.00325333	0	0	0	0	0	0.0108775	0	0	0.00701352	0	0.00357823	0
mmu-miR-7093-3p	0.14327	0.1766	0.193889	0.178625	0.320619	0.310586	0.349899	0.364683	0.175655	0.219595	0.318052	0.209888	0.174962	0.239305	0.168504	0.223216	0.180014	0.166044	0.198677	0.192616
mmu-miR-7646-5p	0	0.00383119	0	0.00370665	0	0	0	0	0	0	0	0.00385285	0.0037113	0	0	0	0	0	0	0
mmu-miR-7646-3p	0	0	0	0	0	0	0	0	0	0	0.00588986	0	0	0	0	0	0	0.00395343	0	0
mmu-miR-1970	0	0	0	0	0	0	0	0	0	0	0	0	0	0	0	0	0	0	0	0
mmu-miR-6383	0	0	0	0	0	0	0	0	0	0	0	0	0	0	0	0	0	0	0	0
mmu-miR-3475-5p	0	0	0	0	0	0	0	0	0	0.00911363	0	0	0	0	0	0	0	0	0.0107347	0
mmu-miR-3475-3p	1.78894	1.95464	1.91735	2.03089	0.931029	1.10194	1.06969	0.971351	2.20212	0.970674	1.14558	1.06962	1.85459	2.08537	1.93967	1.81008	1.8332	1.91346	1.95303	1.8246
mmu-miR-652-5p	0.142302	0.21774	0.147661	0.207263	0.0134876	0.00372278	0.00291582	0.0238578	0.168693	0.019493	0.0257681	0.0247224	0.170101	0.209392	0.196588	0.202416	0.17037	0.197177	0.236163	0.18999
mmu-miR-652-3p	14.4393	15.6572	15.9887	16.55	3.45899	3.85468	3.35236	3.08106	14.2666	3.83814	4.95631	4.30675	13.2543	15.2434	15.3264	14.6551	13.2512	14.1533	14.8183	11.1402
mmu-miR-3472	0	0	0	0	0	0	0	0	0	0	0	0	0	0	0	0	0	0	0	0
mmu-miR-3552	0.259435	0.325104	0.244157	0.419381	0.0524089	0.00850922	0.0333237	0.0443073	0.312752	0.0700158	0.0588986	0.0928352	0.186626	0.338066	0.288329	0.21104	0.242468	0.355809	0.206174	0.150591
mmu-miR-764-5p	0.209709	0.23955	0.119055	0.29185	0.0715552	0.0658345	0.12891	0.199652	0.260439	0.0773859	0.0911378	0.115991	0.141811	0.243504	0.240045	0.174941	0.219265	0.161675	0.240306	0.135476
mmu-miR-764-3p	0.0961002	0.0612991	0.191931	0.155679	0.0147137	0.0121837	0.0031809	0.00975999	0.122686	0.00911363	0.0084332	0.0115585	0.0259791	0.0616392	0.0464663	0.0697319	0.101696	0.056606	0.0536734	0.043458
mmu-miR-1912-5p	0.0110885	0.00383119	0.0137093	0.0444798	0	0	0.0031809	0.00325333	0.0245372	0	0.0168664	0	0.0111339	0.021755	0.010723	0.0387399	0.0175338	0.0188687	0.0107347	0.0100288
mmu-miR-1912-3p	1.04601	0.547861	1.179	0.993382	0.155966	0.142143	0.174949	0.123627	0.944683	0.097212	0.126498	0.208054	0.68288	0.877453	0.568319	0.755429	0.652258	0.905695	0.493795	0.481381
mmu-miR-1264-5p	1.55239	1.30644	1.07618	1.58274	0.308988	0.369571	0.451687	0.42944	1.20232	0.352394	0.626868	0.547104	1.12824	1.62075	1.50479	1.30166	1.24841	1.23778	1.20228	1.04634
mmu-miR-1264-3p	2.05507	1.58228	2.02213	2.1758	0.220706	0.215245	0.2831	0.244	2.03659	0.312901	0.345761	0.285111	1.16535	1.80567	1.8944	1.45662	1.3501	1.72459	1.47065	0.946048
mmu-miR-1298-5p	1.02384	158.362	169.005	0.785809	250.036	200.206	297.178	1.00203	194.359	223.67	281.312	311.522	0.478758	220.027	0.979367	0.94138	0.571602	0.532096	208.145	188.551
mmu-miR-1298-3p	18.7617	18.2978	19.4227	21.2725	7.39512	6.55074	7.80592	8.08127	15.6261	7.14508	9.76846	9.02722	14.5632	17.7811	16.7386	15.7439	16.0575	17.7629	18.0486	14.0637
mmu-miR-1911-5p	0	0	0	0	0	0	0	0	0	0	0	0	0	0	0	0	0	0	0	0
mmu-miR-1911-3p	0	0	0	0	0	0	0	0	0	0	0	0	0	0	0	0	0	0	0	0
mmu-miR-448-5p	0.340047	0.340976	0.318742	0.463331	0.0441412	0.0609183	0.0572561	0.0650666	0.233104	0.0455681	0.137742	0.111733	0.267214	0.326325	0.357433	0.220818	0.291061	0.286803	0.207537	0.0936019
mmu-miR-448-3p	18.4512	13.9954	18.3568	18.2293	6.06206	6.09183	7.75184	7.15733	16.9348	5.92386	8.88297	9.21216	11.9838	18.3939	12.3422	16.1119	13.736	16.4837	14.6171	11.6601
mmu-miR-3620-3p	0	0	0	0	0	0	0	0	0	0	0	0	0	0	0	0	0	0	0	0
mmu-miR-3620-5p	0	0	0	0	0	0	0	0	0	0	0	0	0	0	0	0	0	0	0	0
mmu-miR-3113-5p	0	0	0	0.0111199	0.00294275	0	0	0	0	0	0.00281107	0	0	0	0	0	0	0.00377373	0.00357823	0.00334293
mmu-miR-3113-3p	0	0	0	0	0	0	0	0	0	0	0	0	0	0	0	0	0	0	0	0
mmu-let-7f-2-3p	4.59239	4.05778	3.72698	5.53738	0.690565	0.629682	0.613156	0.736182	4.99547	0.719253	0.889368	0.762864	3.73251	4.50122	5.482	3.34418	3.93826	4.50691	3.8011	2.55654
mmu-miR-98-5p	54.2042	56.8128	53.4459	64.9516	39.1915	41.0873	41.498	45.693	56.0348	47.2815	48.1086	39.8461	47.308	56.5812	51.6634	43.0517	52.1561	52.5228	52.4389	43.4647
mmu-miR-98-3p	0.210681	0.19156	0.209068	0.252052	0.176565	0.174632	0.24811	0.230986	0.224924	0.279485	0.292351	0.188789	0.174431	0.188544	0.150122	0.21307	0.192872	0.218876	0.175333	0.163803
mmu-miR-3473a	0	0	0	0	0	0	0	0	0	0	0	0	0	0	0	0	0	0	0	0
Ataxin2_guide	0	0	0	0	108.907	229.411	96.8986	102.561	185.398	178.488	140.41	202.663	402.478	320.572	252.736	491.799	0.710871	0.417087	0.342999	1.09791
Ataxin2_passenger	0	0	0	0	0.294415	0.574372	0.358229	0.146555	5.81162	1.37008	1.60204	1.0333	1.51439	0.754001	0.434366	1.04709	0.0110213	0.00790686	0.00749724	0.0140084
